# Supplementary material for: Crystal structure and Hirshfeld surface analysis of ethyl 2-[5-(3-chloro­benz­yl)-6-oxo-3-phenyl-1,6-di­hydro­pyridazin-1-yl]acetate
Source: Acta Crystallogr E Crystallogr Commun. 2019 May 24;75(Pt 6):892–5. doi: 10.1107/S2056989019007424 (PMC6658951; doi:10.1107/S2056989019007424)
Supplement: Supplementary file 1 [file e-75-00892-sup1.cif]

##############################################################################
#                                                                            #
# This CIF contains the data in a paper accepted for publication in          #
# Acta Crystallographica Section E. It conforms to the requirements of       #
# Notes for Authors for Acta Crystallographica Section E, and has been       #
# peer reviewed under the auspices of the IUCr Commission on Journals.       #
#                                                                            #
# Full details of the Crystallographic Information File format               #
# are given in the paper "The Crystallographic Information File (CIF):       #
# a New Standard Archive File for Crystallography" by S. R. Hall, F. H.      #
# Allen and I. D. Brown [Acta Cryst. (1991), A47, 655-685].                  #
#                                                                            #
# The current version of the core CIF dictionary is obtainable from          #
# ftp://ftp.iucr.org/pub/cif_core.dic.                                       #
#                                                                            #
# Software is freely available for graphical display of the structure(s)     #
# in this CIF. For information consult the CIF software page                 #
# http://www.iucr.org/resources/cif/software.                                #
#                                                                            #
# This file may be used for bona fide research purposes within the           #
# scientific community so long as proper attribution is given to the journal # 
# article from which it was obtained.                                        #
#                                                                            #
##############################################################################
data_I
_database_code_depnum_ccdc_archive 'CCDC 1917654'
_audit_creation_method     'SHELXL-2018/3'
_journal_date_recd_electronic     2019-04-24
_journal_date_accepted     2019-05-21
_journal_name_full     'Acta Crystallographica, Section E'
_journal_year     2019
_journal_volume     75
_journal_issue      6
_journal_page_first     892
_journal_page_last     895
_journal_paper_category     GO
_journal_paper_doi     10.1107/S2056989019007424
_journal_coeditor_code     WM5505
_publ_contact_author_name     'Fouad El Kalai'
_publ_contact_author_address
;
Laboratory of Applied Chemistry and Environment (LCAE), Faculty of Sciences,
Mohamed I University, 60000 Oujda,
Morocco
;
_publ_contact_author_email
                          'fouadelkalai80@gmail.com, cemle28baydere@hotmail.com'
_publ_contact_author_fax     ?
_publ_contact_author_phone     ?
_publ_section_title
;
Crystal structure and Hirshfeld surface analysis of ethyl
2-[5-(3-chlorobenzyl)-6-oxo-3-phenyl-1,6-dihydropyridazin-1-yl]acetate
;
_publ_section_title_footnote     .
loop_
    _publ_author_name
    _publ_author_footnote
    _publ_author_address
    'El Kalai, Fouad' .
;
Laboratory of Applied Chemistry and Environment (LCAE), Faculty of Sciences,
Mohamed I University, 60000 Oujda,
Morocco
;
    'Baydere, Cemile' .
;
Department of Physics
Faculty of Arts and Sciences
Ondokuz May\?is University
55139-Samsun
Turkey
;
    'Daoui, Said' .
;
Laboratory of Applied Chemistry and Environment (LCAE), Faculty of Sciences,
Mohamed I University, 60000 Oujda,
Morocco
;
    'Saddik, Rafik' .
;
Laboratory Organic synthesis, Extraction and Valorization, Faculty of Sciences
Ain Chok, University Hassan II, Casablanca,
Morocco
;
    'Dege, Necmi' .
;
Department of Physics
Faculty of Arts and Sciences
Ondokuz May\?is University
55139-Samsun
Turkey
;
    'Karrouchi, Khalid' .
;
Laboratory of Plant Chemistry, Organic and Bioorganic Synthesis, URAC23,
Faculty of Science, BP 1014, GEOPAC Research Center, Mohammed V University,
Rabat,
Morocco
;
    'Benchat, Noureddine' .
;
Laboratory of Applied Chemistry and Environment (LCAE), Faculty of Sciences,
Mohamed I University, 60000 Oujda,
Morocco
;
_publ_section_synopsis
;
In the title pyridazinone derivative, the unsubstituted phenyl ring and the
pyridazine ring are inclined to each other, making a dihedral angle of
17.41(13)\%, whereas the Cl-substituted phenyl ring is nearly orthogonal to
the pyridazine ring [88.19(13)\%] , C~21~H~19~ClN~2~O~3~, contains one
independent molecule. C---H...O hydrogen bonds, weak C---H...\p and weak
offset \p--\p stacking interactions stabilize the packing.
;
_chemical_name_systematic
;
Ethyl
2-[5-(3-chlorobenzyl)-6-oxo-3-phenyl-1,6-dihydropyridazin-1-yl]acetate
;
_chemical_name_common     ?
_chemical_formula_moiety     'C21 H19 Cl N2 O3'
_chemical_formula_sum     'C21 H19 Cl N2 O3'
_chemical_formula_iupac     'C21 H19 Cl N2 O3'
_chemical_formula_weight     382.83
_chemical_melting_point     ?
_space_group_crystal_system     triclinic
_space_group_name_H-M_alt     'P -1'
_space_group_name_Hall     '-P 1'
loop_
    _space_group_symop_operation_xyz
    'x, y, z'
    '-x, -y, -z'
_cell_length_a     8.8410(11)
_cell_length_b     10.3043(12)
_cell_length_c     11.3610(12)
_cell_angle_alpha     94.801(9)
_cell_angle_beta     103.596(9)
_cell_angle_gamma     106.905(9)
_cell_volume     949.6(2)
_cell_formula_units_Z     2
_cell_measurement_reflns_used     11025
_cell_measurement_theta_min     3.03
_cell_measurement_theta_max     31.43
_cell_measurement_temperature     296(2)
_exptl_crystal_description     'prism'
_exptl_crystal_colour     'yellow'
_exptl_crystal_size_max     0.880
_exptl_crystal_size_mid     0.527
_exptl_crystal_size_min     0.190
_exptl_crystal_density_diffrn     1.339
_exptl_crystal_density_meas     ?
_exptl_crystal_density_method     ?
_exptl_crystal_F_000     400
_exptl_absorpt_coefficient_mu     0.225
_exptl_absorpt_correction_type     integration
_exptl_absorpt_process_details
;
(X-RED32; Stoe & Cie, 2002)
;
_exptl_absorpt_correction_T_min     0.8755
_exptl_absorpt_correction_T_max     0.9602
_diffrn_ambient_temperature     296(2)
_diffrn_source     ?
_diffrn_radiation_type     MoK\a
_diffrn_radiation_wavelength     0.71073
_diffrn_measurement_device_type     'Stoe IPDS 2'
_diffrn_measurement_method     'rotation method'
_diffrn_detector_area_resol_mean     6.67
_diffrn_reflns_number     9612
_diffrn_reflns_av_R_equivalents     0.0312
_diffrn_reflns_av_unetI/netI     0.0457
_diffrn_reflns_theta_min     3.027
_diffrn_reflns_theta_max     25.997
_diffrn_reflns_theta_full     25.242
_diffrn_measured_fraction_theta_max     0.997
_diffrn_measured_fraction_theta_full     0.997
_diffrn_reflns_limit_h_min     -10
_diffrn_reflns_limit_h_max     10
_diffrn_reflns_limit_k_min     -12
_diffrn_reflns_limit_k_max     12
_diffrn_reflns_limit_l_min     -14
_diffrn_reflns_limit_l_max     14
_refine_special_details     ?
_reflns_number_total     3716
_reflns_number_gt     2058
_reflns_threshold_expression     'I > 2\s(I)'
_refine_ls_structure_factor_coef     Fsqd
_refine_ls_matrix_type     full
_refine_ls_R_factor_all     0.0979
_refine_ls_R_factor_gt     0.0470
_refine_ls_wR_factor_gt     0.1105
_refine_ls_wR_factor_ref     0.1266
_refine_ls_goodness_of_fit_ref     0.910
_refine_ls_restrained_S_all     0.910
_refine_ls_number_reflns     3716
_refine_ls_number_parameters     245
_refine_ls_number_restraints     0
_refine_ls_hydrogen_treatment     constr
_refine_ls_weighting_scheme     calc
_refine_ls_weighting_details
                      'w=1/[\s^2^(Fo^2^)+(0.0666P)^2^] where P=(Fo^2^+2Fc^2^)/3'
_atom_sites_solution_hydrogens     geom
_atom_sites_solution_primary     ?
_atom_sites_solution_secondary     ?
_refine_ls_shift/su_max     0.000
_refine_ls_shift/su_mean     0.000
_refine_diff_density_max     0.264
_refine_diff_density_min     -0.337
_refine_ls_extinction_method     none
_refine_ls_extinction_coef     .
loop_
    _atom_type_symbol
    _atom_type_description
    _atom_type_scat_dispersion_real
    _atom_type_scat_dispersion_imag
    _atom_type_scat_source
    'C' 'C' 0.0033 0.0016
                         'International Tables Vol C Tables 4.2.6.8 and 6.1.1.4'
    'H' 'H' 0.0000 0.0000
                         'International Tables Vol C Tables 4.2.6.8 and 6.1.1.4'
    'Cl' 'Cl' 0.1484 0.1585
                         'International Tables Vol C Tables 4.2.6.8 and 6.1.1.4'
    'N' 'N' 0.0061 0.0033
                         'International Tables Vol C Tables 4.2.6.8 and 6.1.1.4'
    'O' 'O' 0.0106 0.0060
                         'International Tables Vol C Tables 4.2.6.8 and 6.1.1.4'
_computing_data_collection
;
X-AREA (Stoe & Cie, 2002)
;
_computing_cell_refinement
;
X-AREA (Stoe & Cie, 2002)
;
_computing_data_reduction
;
X-RED (Stoe & Cie, 2002)
;
_computing_structure_solution
;
SHELXT2017 (Sheldrick, 2015a)
;
_computing_structure_refinement
;
SHELXL2018 (Sheldrick, 2015b)
;
_computing_molecular_graphics
;
Mercury (Macrae <i>et al.</i>,  2008) and PLATON (Spek, 2009)
;
_computing_publication_material
;
WinGX (Farrugia, 2012), SHELXL2018 (Sheldrick, 2015b),
PLATON (Spek, 2009) and publCIF (Westrip, 2010)
;
loop_
    _atom_site_type_symbol
    _atom_site_label
    _atom_site_fract_x
    _atom_site_fract_y
    _atom_site_fract_z
    _atom_site_U_iso_or_equiv
    _atom_site_adp_type
    _atom_site_calc_flag
    _atom_site_occupancy
    _atom_site_disorder_assembly
    _atom_site_disorder_group
    Cl Cl1 0.29831(14) 0.53925(11) -0.10674(8) 0.1264(4) Uani d 1 . .
    O O3 0.72303(19) 0.86361(16) 0.93869(13) 0.0654(5) Uani d 1 . .
    O O2 0.4976(2) 0.87323(18) 0.80559(15) 0.0704(5) Uani d 1 . .
    O O1 0.6649(2) 0.89797(17) 0.57180(15) 0.0725(5) Uani d 1 . .
    N N1 0.4130(2) 0.57611(18) 0.60996(15) 0.0503(5) Uani d 1 . .
    N N2 0.5368(2) 0.69655(18) 0.62523(15) 0.0542(5) Uani d 1 . .
    C C12 0.1658(3) 0.4089(2) 0.49033(17) 0.0463(5) Uani d 1 . .
    C C11 0.3033(3) 0.5381(2) 0.50375(17) 0.0462(5) Uani d 1 . .
    C C19 0.6111(3) 0.8315(2) 0.83046(19) 0.0536(6) Uani d 1 . .
    C C10 0.3151(3) 0.6166(2) 0.40745(18) 0.0507(5) Uani d 1 . .
    H H10 0.238158 0.583782 0.331377 0.061 Uiso calc 1 . .
    C C9 0.4352(3) 0.7377(2) 0.42376(19) 0.0528(6) Uani d 1 . .
    C C13 0.0216(3) 0.3784(2) 0.39727(19) 0.0556(6) Uani d 1 . .
    H H13 0.012681 0.437926 0.340794 0.067 Uiso calc 1 . .
    C C8 0.5539(3) 0.7869(2) 0.5427(2) 0.0557(6) Uani d 1 . .
    C C5 0.3334(3) 0.7688(2) 0.2046(2) 0.0602(6) Uani d 1 . .
    C C17 0.1752(3) 0.3177(2) 0.5723(2) 0.0617(6) Uani d 1 . .
    H H17 0.270130 0.335520 0.636054 0.074 Uiso calc 1 . .
    C C18 0.6531(3) 0.7357(2) 0.7459(2) 0.0618(6) Uani d 1 . .
    H H18A 0.762208 0.780076 0.737838 0.074 Uiso calc 1 . .
    H H18B 0.654649 0.653680 0.781667 0.074 Uiso calc 1 . .
    C C14 -0.1095(3) 0.2608(3) 0.3867(2) 0.0659(7) Uani d 1 . .
    H H14 -0.206077 0.242734 0.324506 0.079 Uiso calc 1 . .
    C C6 0.3669(3) 0.6883(3) 0.1175(2) 0.0693(7) Uani d 1 . .
    H H6 0.465811 0.669538 0.134709 0.083 Uiso calc 1 . .
    C C15 -0.0967(4) 0.1717(3) 0.4678(3) 0.0735(7) Uani d 1 . .
    H H15 -0.183752 0.091911 0.460255 0.088 Uiso calc 1 . .
    C C7 0.4550(3) 0.8283(2) 0.3280(2) 0.0659(7) Uani d 1 . .
    H H7A 0.565102 0.846300 0.318471 0.079 Uiso calc 1 . .
    H H7B 0.444144 0.915570 0.356666 0.079 Uiso calc 1 . .
    C C20 0.6983(3) 0.9534(3) 1.0330(2) 0.0697(7) Uani d 1 . .
    H H20A 0.592464 0.912468 1.048073 0.084 Uiso calc 1 . .
    H H20B 0.702185 1.041629 1.007747 0.084 Uiso calc 1 . .
    C C16 0.0439(4) 0.1999(3) 0.5596(3) 0.0749(8) Uani d 1 . .
    H H16 0.051884 0.138934 0.614912 0.090 Uiso calc 1 . .
    C C1 0.2528(4) 0.6351(3) 0.0037(2) 0.0752(8) Uani d 1 . .
    C C4 0.1844(4) 0.7928(3) 0.1767(2) 0.0752(8) Uani d 1 . .
    H H4 0.160060 0.847345 0.234301 0.090 Uiso calc 1 . .
    C C2 0.1061(4) 0.6593(3) -0.0218(3) 0.0839(9) Uani d 1 . .
    H H2 0.030067 0.622809 -0.097796 0.101 Uiso calc 1 . .
    C C3 0.0711(4) 0.7371(3) 0.0646(3) 0.0902(9) Uani d 1 . .
    H H3 -0.029726 0.752677 0.047719 0.108 Uiso calc 1 . .
    C C21 0.8330(5) 0.9709(4) 1.1455(3) 0.1279(16) Uani d 1 . .
    H H21A 0.936252 1.019422 1.131745 0.192 Uiso calc 1 . .
    H H21B 0.834403 0.882260 1.164831 0.192 Uiso calc 1 . .
    H H21C 0.815587 1.022374 1.212596 0.192 Uiso calc 1 . .
loop_
    _atom_site_aniso_label
    _atom_site_aniso_U_11
    _atom_site_aniso_U_22
    _atom_site_aniso_U_33
    _atom_site_aniso_U_12
    _atom_site_aniso_U_13
    _atom_site_aniso_U_23
    Cl1 0.1545(9) 0.1266(8) 0.0925(6) 0.0370(7) 0.0468(6) -0.0221(5)
    O3 0.0619(10) 0.0768(11) 0.0468(8) 0.0251(9) -0.0023(8) -0.0084(7)
    O2 0.0597(11) 0.0818(12) 0.0620(10) 0.0286(9) 0.0007(8) -0.0056(8)
    O1 0.0687(11) 0.0536(10) 0.0731(11) -0.0058(9) 0.0156(9) -0.0070(8)
    N1 0.0517(11) 0.0514(11) 0.0437(10) 0.0153(9) 0.0090(8) 0.0008(8)
    N2 0.0504(11) 0.0545(11) 0.0460(10) 0.0091(10) 0.0048(8) -0.0036(8)
    C12 0.0519(13) 0.0456(12) 0.0411(11) 0.0144(10) 0.0158(10) 0.0004(9)
    C11 0.0502(13) 0.0478(12) 0.0386(11) 0.0162(11) 0.0100(10) 0.0005(9)
    C19 0.0475(13) 0.0558(13) 0.0452(12) 0.0093(11) 0.0012(10) 0.0008(9)
    C10 0.0563(14) 0.0501(13) 0.0401(11) 0.0141(11) 0.0086(10) 0.0009(9)
    C9 0.0594(14) 0.0458(12) 0.0505(12) 0.0126(11) 0.0175(11) 0.0015(9)
    C13 0.0589(14) 0.0537(13) 0.0475(12) 0.0142(12) 0.0098(11) -0.0004(10)
    C8 0.0573(15) 0.0511(13) 0.0525(13) 0.0119(12) 0.0145(11) -0.0035(10)
    C5 0.0752(17) 0.0482(13) 0.0541(13) 0.0100(12) 0.0218(12) 0.0158(10)
    C17 0.0624(16) 0.0636(15) 0.0562(13) 0.0174(13) 0.0130(12) 0.0126(11)
    C18 0.0541(14) 0.0672(15) 0.0505(12) 0.0165(12) -0.0014(11) -0.0082(11)
    C14 0.0514(15) 0.0637(16) 0.0668(15) 0.0067(13) 0.0084(12) -0.0105(13)
    C6 0.0742(18) 0.0634(15) 0.0690(16) 0.0162(13) 0.0246(14) 0.0100(12)
    C15 0.0699(18) 0.0566(16) 0.0838(18) 0.0018(13) 0.0295(15) -0.0022(14)
    C7 0.0793(18) 0.0524(14) 0.0592(14) 0.0114(12) 0.0179(13) 0.0110(11)
    C20 0.0812(19) 0.0734(17) 0.0524(13) 0.0277(14) 0.0147(13) -0.0022(12)
    C16 0.091(2) 0.0592(16) 0.0750(17) 0.0149(16) 0.0318(16) 0.0214(13)
    C1 0.095(2) 0.0646(16) 0.0622(16) 0.0137(16) 0.0299(15) 0.0051(12)
    C4 0.089(2) 0.0779(18) 0.0639(16) 0.0308(16) 0.0244(15) 0.0151(13)
    C2 0.092(2) 0.085(2) 0.0601(16) 0.0142(17) 0.0099(16) 0.0108(14)
    C3 0.088(2) 0.101(2) 0.083(2) 0.0356(18) 0.0183(17) 0.0193(17)
    C21 0.156(3) 0.171(4) 0.0489(16) 0.091(3) -0.0186(19) -0.0337(18)
_geom_special_details
;
 All esds (except the esd in the dihedral angle between two l.s. planes)
 are estimated using the full covariance matrix.  The cell esds are taken
 into account individually in the estimation of esds in distances, angles
 and torsion angles; correlations between esds in cell parameters are only
 used when they are defined by crystal symmetry.  An approximate (isotropic)
 treatment of cell esds is used for estimating esds involving l.s. planes.
;
loop_
    _geom_bond_atom_site_label_1
    _geom_bond_atom_site_label_2
    _geom_bond_site_symmetry_2
    _geom_bond_distance
    _geom_bond_publ_flag
    Cl1 C1 . 1.724(3) ?
    O3 C19 . 1.331(2) ?
    O3 C20 . 1.454(3) ?
    O2 C19 . 1.187(3) ?
    O1 C8 . 1.230(3) ?
    N1 C11 . 1.304(2) ?
    N1 N2 . 1.362(2) ?
    N2 C8 . 1.378(3) ?
    N2 C18 . 1.450(3) ?
    C12 C17 . 1.383(3) ?
    C12 C13 . 1.385(3) ?
    C12 C11 . 1.487(3) ?
    C11 C10 . 1.420(3) ?
    C19 C18 . 1.502(3) ?
    C10 C9 . 1.347(3) ?
    C10 H10 . 0.9300 ?
    C9 C8 . 1.447(3) ?
    C9 C7 . 1.500(3) ?
    C13 C14 . 1.386(3) ?
    C13 H13 . 0.9300 ?
    C5 C6 . 1.378(3) ?
    C5 C4 . 1.380(4) ?
    C5 C7 . 1.503(3) ?
    C17 C16 . 1.384(4) ?
    C17 H17 . 0.9300 ?
    C18 H18A . 0.9700 ?
    C18 H18B . 0.9700 ?
    C14 C15 . 1.362(4) ?
    C14 H14 . 0.9300 ?
    C6 C1 . 1.391(4) ?
    C6 H6 . 0.9300 ?
    C15 C16 . 1.359(4) ?
    C15 H15 . 0.9300 ?
    C7 H7A . 0.9700 ?
    C7 H7B . 0.9700 ?
    C20 C21 . 1.484(4) ?
    C20 H20A . 0.9700 ?
    C20 H20B . 0.9700 ?
    C16 H16 . 0.9300 ?
    C1 C2 . 1.360(4) ?
    C4 C3 . 1.378(4) ?
    C4 H4 . 0.9300 ?
    C2 C3 . 1.363(4) ?
    C2 H2 . 0.9300 ?
    C3 H3 . 0.9300 ?
    C21 H21A . 0.9600 ?
    C21 H21B . 0.9600 ?
    C21 H21C . 0.9600 ?
loop_
    _geom_angle_atom_site_label_1
    _geom_angle_atom_site_label_2
    _geom_angle_atom_site_label_3
    _geom_angle_site_symmetry_1
    _geom_angle_site_symmetry_3
    _geom_angle
    _geom_angle_publ_flag
    C19 O3 C20 . . 116.13(18) ?
    C11 N1 N2 . . 116.83(18) ?
    N1 N2 C8 . . 126.86(17) ?
    N1 N2 C18 . . 114.58(19) ?
    C8 N2 C18 . . 118.35(19) ?
    C17 C12 C13 . . 117.8(2) ?
    C17 C12 C11 . . 121.31(19) ?
    C13 C12 C11 . . 120.81(19) ?
    N1 C11 C10 . . 121.6(2) ?
    N1 C11 C12 . . 116.04(18) ?
    C10 C11 C12 . . 122.40(17) ?
    O2 C19 O3 . . 125.0(2) ?
    O2 C19 C18 . . 126.11(19) ?
    O3 C19 C18 . . 108.9(2) ?
    C9 C10 C11 . . 121.50(19) ?
    C9 C10 H10 . . 119.3 ?
    C11 C10 H10 . . 119.3 ?
    C10 C9 C8 . . 118.4(2) ?
    C10 C9 C7 . . 125.0(2) ?
    C8 C9 C7 . . 116.5(2) ?
    C12 C13 C14 . . 121.3(2) ?
    C12 C13 H13 . . 119.4 ?
    C14 C13 H13 . . 119.4 ?
    O1 C8 N2 . . 120.3(2) ?
    O1 C8 C9 . . 125.2(2) ?
    N2 C8 C9 . . 114.5(2) ?
    C6 C5 C4 . . 118.5(2) ?
    C6 C5 C7 . . 121.1(3) ?
    C4 C5 C7 . . 120.4(2) ?
    C12 C17 C16 . . 120.2(2) ?
    C12 C17 H17 . . 119.9 ?
    C16 C17 H17 . . 119.9 ?
    N2 C18 C19 . . 112.24(19) ?
    N2 C18 H18A . . 109.2 ?
    C19 C18 H18A . . 109.2 ?
    N2 C18 H18B . . 109.2 ?
    C19 C18 H18B . . 109.2 ?
    H18A C18 H18B . . 107.9 ?
    C15 C14 C13 . . 119.8(2) ?
    C15 C14 H14 . . 120.1 ?
    C13 C14 H14 . . 120.1 ?
    C5 C6 C1 . . 120.0(3) ?
    C5 C6 H6 . . 120.0 ?
    C1 C6 H6 . . 120.0 ?
    C16 C15 C14 . . 119.7(2) ?
    C16 C15 H15 . . 120.1 ?
    C14 C15 H15 . . 120.1 ?
    C9 C7 C5 . . 114.18(19) ?
    C9 C7 H7A . . 108.7 ?
    C5 C7 H7A . . 108.7 ?
    C9 C7 H7B . . 108.7 ?
    C5 C7 H7B . . 108.7 ?
    H7A C7 H7B . . 107.6 ?
    O3 C20 C21 . . 106.6(2) ?
    O3 C20 H20A . . 110.4 ?
    C21 C20 H20A . . 110.4 ?
    O3 C20 H20B . . 110.4 ?
    C21 C20 H20B . . 110.4 ?
    H20A C20 H20B . . 108.6 ?
    C15 C16 C17 . . 121.1(3) ?
    C15 C16 H16 . . 119.4 ?
    C17 C16 H16 . . 119.4 ?
    C2 C1 C6 . . 120.6(3) ?
    C2 C1 Cl1 . . 119.6(2) ?
    C6 C1 Cl1 . . 119.8(3) ?
    C3 C4 C5 . . 120.9(3) ?
    C3 C4 H4 . . 119.6 ?
    C5 C4 H4 . . 119.6 ?
    C1 C2 C3 . . 119.7(3) ?
    C1 C2 H2 . . 120.1 ?
    C3 C2 H2 . . 120.1 ?
    C2 C3 C4 . . 120.3(3) ?
    C2 C3 H3 . . 119.9 ?
    C4 C3 H3 . . 119.9 ?
    C20 C21 H21A . . 109.5 ?
    C20 C21 H21B . . 109.5 ?
    H21A C21 H21B . . 109.5 ?
    C20 C21 H21C . . 109.5 ?
    H21A C21 H21C . . 109.5 ?
    H21B C21 H21C . . 109.5 ?
loop_
    _geom_hbond_atom_site_label_D
    _geom_hbond_atom_site_label_H
    _geom_hbond_atom_site_label_A
    _geom_hbond_site_symmetry_A
    _geom_hbond_distance_DH
    _geom_hbond_distance_HA
    _geom_hbond_distance_DA
    _geom_hbond_angle_DHA
    _geom_hbond_publ_flag
    C14 H14 O2 2_566 0.93 2.53 3.416(3) 160.4 yes
    C7 H7B O1 2_676 0.97 2.54 3.485(3) 164.0 yes
    C15 H15 O1 1_445 0.93 2.66 3.474(3) 147.0 yes
    C20 H20B Cg2 2_656 0.97 2.81 3.759(3) 165.0 yes
_shelx_space_group_comment
;
The symmetry employed for this shelxl refinement is uniquely defined
by the following loop, which should always be used as a source of
symmetry information in preference to the above space-group names.
They are only intended as comments.
;
_shelx_estimated_absorpt_T_min     ?
_shelx_estimated_absorpt_T_max     ?
_shelx_hkl_file
;
   2   0   0  169.19    5.62   0
   3   0   0  260.27    5.39   0
   4   0   0    3.56    2.43   0
   5   0   0  185.61    4.50   0
   5   0   0  208.52    4.08   0
   5   0   0  205.82    4.21   0
   6   0   0   36.74    3.30   0
   6   0   0   28.40    3.15   0
   6   0   0   30.81    3.05   0
   7   0   0   11.03    3.11   0
   7   0   0   13.40    3.09   0
   7   0   0    8.28    2.84   0
   8   0   0   17.74    3.52   0
   8   0   0   12.16    3.02   0
   8   0   0   12.50    3.43   0
   9   0   0    0.98    2.61   0
   9   0   0    1.18    3.27   0
   9   0   0    3.72    3.40   0
  10   0   0    3.83    3.49   0
  10   0   0   -2.20    4.00   0
  10   0   0    0.91    2.97   0
  11   0   0    1.71    3.92   0
  11   0   0    5.99    4.08   0
  11   0   0    0.64    4.14   0
  12  -1   0   -0.07    4.50   0
  12  -1   0    2.74    4.79   0
  12  -1   0    3.18    4.46   0
  11  -1   0    2.59    3.82   0
  11  -1   0    0.81    4.03   0
  11  -1   0    0.37    4.18   0
  10  -1   0    7.08    3.35   0
  10  -1   0    2.20    3.76   0
  10  -1   0    2.59    3.67   0
   9  -1   0    9.85    3.59   0
   9  -1   0    6.66    2.82   0
   9  -1   0    4.98    2.95   0
   8  -1   0   25.44    3.09   0
   8  -1   0   25.68    2.68   0
   8  -1   0   25.49    2.91   0
   7  -1   0    3.73    2.90   0
   7  -1   0    0.07    2.79   0
   7  -1   0    1.70    2.87   0
   6  -1   0   19.81    3.03   0
   6  -1   0   18.94    2.98   0
   6  -1   0   26.18    2.94   0
   5  -1   0    3.74    2.85   0
   4  -1   0   16.17    2.98   0
   3  -1   0  686.71    7.31   0
  -2   1   0    2.39    3.72   0
   2  -1   0    0.94    3.83   0
   1   1   0   71.88    5.10   0
   1   1   0   73.52    8.38   0
  -1  -1   0   67.26    4.58   0
   2   1   0  627.92    7.90   0
   2   1   0  618.44   11.04   0
  -2  -1   0  626.87    8.29   0
  -3  -1   0   11.82    3.21   0
   3   1   0   12.14    3.21   0
   3   1   0   10.52    3.66   0
   4   1   0   11.13    2.91   0
   4   1   0   12.35    3.05   0
   5   1   0    9.05    2.84   0
   5   1   0    8.29    2.92   0
   6   1   0   12.62    3.14   0
   6   1   0   11.39    3.15   0
   7   1   0   82.26    3.41   0
   7   1   0   81.38    4.31   0
   7   1   0   82.31    3.60   0
   8   1   0    0.75    2.78   0
   8   1   0    0.88    3.17   0
   8   1   0    2.14    3.09   0
   9   1   0    6.56    3.36   0
   9   1   0    8.56    4.08   0
   9   1   0    7.07    3.56   0
  10   1   0   -0.04    3.68   0
  10   1   0    3.72    3.88   0
  10   1   0    3.56    4.53   0
  11   1   0    7.53    4.39   0
  11   1   0    1.39    5.20   0
  11   1   0    1.26    3.42   0
  12  -2   0   -0.88    3.64   0
  12  -2   0    1.50    4.54   0
  12  -2   0   -0.45    4.16   0
  11  -2   0   -0.22    3.66   0
  11  -2   0    1.64    4.08   0
  11  -2   0    1.31    3.90   0
  10  -2   0   11.87    3.43   0
  10  -2   0    8.19    3.74   0
  10  -2   0   12.88    3.61   0
   9  -2   0   28.50    3.37   0
   9  -2   0   27.33    2.84   0
   9  -2   0   27.16    3.59   0
   8  -2   0    3.47    2.54   0
   8  -2   0    3.23    2.96   0
   8  -2   0    2.72    2.38   0
   7  -2   0    1.98    2.90   0
   7  -2   0    2.60    2.88   0
   6  -2   0   -1.00    2.67   0
   5  -2   0    4.03    2.38   0
  -4   2   0 1075.85    8.15   0
   4  -2   0 1053.67    7.90   0
   3  -2   0   77.44    3.92   0
  -3   2   0   82.44    3.91   0
  -2   2   0 6332.33   23.17   0
   2  -2   0 6308.79   22.94   0
  -1   2   0 2010.37   14.80   0
   1  -2   0 1996.55   14.69   0
   0  -2   0 1611.17   13.72   0
   0   2   0 1650.94   13.35   0
  -1  -2   0 1609.61   12.07   0
   1   2   0 1627.21   12.26   0
   2   2   0   18.94    2.70   0
   2   2   0   17.02    4.88   0
  -2  -2   0   17.74    3.23   0
  -3  -2   0  352.77    5.11   0
   3   2   0  364.52    5.34   0
   3   2   0  346.70    8.10   0
   4   2   0   88.55    4.24   0
  -4  -2   0   99.55    3.78   0
   4   2   0   94.61    3.17   0
   5   2   0    9.64    3.53   0
   5   2   0   10.23    2.48   0
   6   2   0   19.15    3.77   0
   6   2   0   19.29    3.14   0
   7   2   0   55.94    3.54   0
   7   2   0   53.13    4.17   0
   8   2   0    6.80    4.07   0
   8   2   0    5.03    2.66   0
   8   2   0    5.16    3.22   0
   9   2   0    3.33    2.88   0
   9   2   0    1.91    3.45   0
   9   2   0    1.23    4.37   0
  10   2   0    3.45    4.08   0
  10   2   0    2.59    3.76   0
  10   2   0    1.34    4.68   0
  11   2   0    3.27    3.78   0
  11   2   0   -0.52    3.44   0
  11   2   0    2.39    6.08   0
  12  -3   0    3.59    3.33   0
  12  -3   0    2.07    4.30   0
  12  -3   0    6.85    4.36   0
  11  -3   0   -1.26    2.93   0
  11  -3   0    2.98    3.30   0
  11  -3   0   -2.31    3.89   0
  10  -3   0    7.46    3.38   0
  10  -3   0    3.93    2.95   0
  10  -3   0    2.73    3.54   0
   9  -3   0    8.48    2.62   0
   9  -3   0    7.24    3.09   0
   9  -3   0    9.41    2.59   0
   8  -3   0    0.37    2.35   0
   8  -3   0    0.37    2.81   0
   7  -3   0   -1.84    2.75   0
   6  -3   0   24.69    2.44   0
   5  -3   0    0.20    2.70   0
  -5   3   0    1.62    2.25   0
   4  -3   0   30.20    2.56   0
  -4   3   0   31.10    3.08   0
   3  -3   0    9.33    2.50   0
  -3   3   0    6.51    2.49   0
  -2   3   0  431.44    5.94   0
   2  -3   0  437.01    6.01   0
  -1   3   0  610.86    7.13   0
   1  -3   0  635.39    7.31   0
   0  -3   0  272.75    5.05   0
   0   3   0  274.20    5.03   0
  -1  -3   0  119.35   10.32   0
   1   3   0  115.53    3.94   0
  -1  -3   0  115.34    3.59   0
  -2  -3   0  228.61    4.22   0
   2   3   0  225.60    4.51   0
   3   3   0   78.08    3.45   0
   3   3   0   75.92    6.03   0
  -3  -3   0   79.18    3.55   0
   4   3   0   31.03    4.57   0
  -4  -3   0   32.21    2.64   0
   4   3   0   30.83    2.97   0
   5   3   0   79.70    5.03   0
  -5  -3   0   84.72    3.65   0
   5   3   0   82.11    3.11   0
   6   3   0    1.00    3.77   0
   6   3   0   -0.50    2.88   0
   7   3   0    0.57    2.99   0
   7   3   0    2.78    4.12   0
   8   3   0   -0.71    4.61   0
   8   3   0   -0.57    3.33   0
   9   3   0    1.42    5.08   0
   9   3   0    0.50    3.61   0
   9   3   0   -1.57    3.77   0
  10   3   0   -3.27    4.12   0
  10   3   0    0.92    4.19   0
  10   3   0    2.51    6.15   0
  12  -4   0    2.23    4.42   0
  12  -4   0    0.81    3.66   0
  12  -4   0    2.61    3.33   0
  11  -4   0   -0.84    3.86   0
  11  -4   0   -0.56    3.48   0
  11  -4   0    0.12    3.19   0
  10  -4   0    3.31    3.31   0
  10  -4   0    2.48    3.58   0
  10  -4   0    2.08    2.94   0
   9  -4   0   -2.67    2.87   0
   9  -4   0   -1.34    3.14   0
   8  -4   0   25.80    3.10   0
   8  -4   0   23.17    2.79   0
   7  -4   0   40.26    3.14   0
  -6   4   0  118.74    3.59   0
   6  -4   0  115.42    3.56   0
  -5   4   0    2.48    2.18   0
   5  -4   0    5.30    2.26   0
   4  -4   0   77.15    3.02   0
  -4   4   0   66.49    2.93   0
   3  -4   0   55.81    3.40   0
  -3   4   0   55.74    2.92   0
  -2   4   0  241.30    4.85   0
   2  -4   0  244.73    4.81   0
   1  -4   0  719.13    6.90   0
  -1   4   0  728.38    6.92   0
   0  -4   0   50.57    2.85   0
   0   4   0   52.39    3.35   0
  -1  -4   0  288.71    4.50   0
  -1  -4   0  296.28   11.07   0
   1   4   0  282.23    4.64   0
   2   4   0   92.90    3.56   0
  -2  -4   0   96.27    3.19   0
   3   4   0   34.76    3.05   0
  -3  -4   0   35.11    2.59   0
  -4  -4   0   44.83    2.85   0
   4   4   0   40.56    3.24   0
   5   4   0    2.19    2.79   0
   5   4   0    0.39    5.63   0
  -5  -4   0    0.31    2.35   0
   6   4   0    7.78    3.15   0
   6   4   0    6.81    5.43   0
   7   4   0   11.21    3.24   0
   7   4   0   11.52    5.22   0
   8   4   0    1.99    2.84   0
   8   4   0   -0.03    5.64   0
   9   4   0    9.25    7.46   0
   9   4   0    6.31    4.01   0
  10   4   0    3.06    3.74   0
  10   4   0   -0.36    4.35   0
  12  -5   0    0.05    3.57   0
  12  -5   0   -2.06    4.26   0
  12  -5   0    4.29    4.47   0
  11  -5   0    2.45    3.20   0
  11  -5   0    3.20    2.96   0
  11  -5   0    1.66    3.16   0
  10  -5   0    1.12    3.59   0
  10  -5   0   -0.45    3.30   0
   9  -5   0    5.95    3.00   0
   9  -5   0    1.03    3.32   0
   8  -5   0   38.81    2.76   0
   8  -5   0   38.45    3.00   0
  -7   5   0   19.87    2.88   0
   7  -5   0   19.98    2.99   0
   6  -5   0    3.14    2.66   0
  -6   5   0    2.96    2.69   0
  -5   5   0   42.02    2.46   0
   5  -5   0   44.19    2.51   0
   4  -5   0   48.22    2.67   0
  -4   5   0   50.52    2.77   0
   3  -5   0    1.87    2.74   0
  -3   5   0    1.44    2.85   0
  -2   5   0  184.68    4.14   0
   2  -5   0  182.96    3.73   0
   1  -5   0   -1.53    2.85   0
  -1   5   0    2.01    2.27   0
   0  -5   0    6.34    2.65   0
   0   5   0    5.98    2.74   0
  -1  -5   0  483.61    5.25   0
  -1  -5   0  477.43   11.96   0
   1   5   0  485.14    5.18   0
  -2  -5   0   14.33    2.27   0
   2   5   0   13.76    2.84   0
  -3  -5   0    4.68    2.26   0
   3   5   0    0.45    2.24   0
  -4  -5   0    4.55    2.38   0
   4   5   0    6.78    2.77   0
  -5  -5   0   29.13    3.14   0
   5   5   0   27.95    2.58   0
   6   5   0    4.13    2.44   0
  -6  -5   0    4.08    3.33   0
   7   5   0    1.14    3.33   0
   8   5   0    2.43    2.90   0
   9   5   0    2.55    3.32   0
  12  -6   0    2.03    4.23   0
  12  -6   0   -0.27    4.15   0
  12  -6   0    2.45    4.56   0
  11  -6   0    6.58    3.02   0
  11  -6   0    1.93    3.07   0
  10  -6   0    7.88    3.37   0
  10  -6   0    5.07    3.48   0
   9  -6   0   10.99    3.49   0
   9  -6   0    4.31    2.56   0
  -8   6   0   29.38    3.21   0
   8  -6   0   31.96    3.32   0
  -7   6   0    0.69    2.94   0
   7  -6   0    1.39    2.98   0
   6  -6   0    4.31    2.47   0
  -6   6   0    3.10    2.39   0
  -5   6   0    3.82    2.28   0
   5  -6   0    0.67    2.74   0
  -4   6   0   64.36    3.00   0
   4  -6   0   61.96    3.29   0
   3  -6   0   -2.41    2.87   0
  -3   6   0    2.07    3.01   0
   2  -6   0    2.02    2.31   0
  -2   6   0    0.04    2.47   0
   1  -6   0    2.70    2.73   0
  -1   6   0    5.76    2.46   0
   0  -6   0    8.95    2.74   0
   0   6   0    3.37    2.24   0
   1   6   0   12.35    2.18   0
  -1  -6   0    6.74    2.22   0
  -1  -6   0    7.87    5.23   0
  -1  -6   0    8.82    5.11   0
  -2  -6   0    1.97    2.61   0
   2   6   0    2.51    2.58   0
   3   6   0   50.07    3.02   0
  -3  -6   0   51.40    3.18   0
   4   6   0    0.76    2.76   0
  -4  -6   0    3.60    2.35   0
  -5  -6   0    9.64    3.18   0
   5   6   0    6.81    2.53   0
   6   6   0    2.02    2.60   0
  -6  -6   0    8.58    3.37   0
   7   6   0   -0.00    3.68   0
   8   6   0   -0.60    3.92   0
   9   6   0   -1.59    4.38   0
  12  -7   0    1.73    4.20   0
  12  -7   0   -0.24    3.27   0
  11  -7   0    0.14    3.13   0
  11  -7   0    3.18    3.60   0
  10  -7   0    8.08    3.34   0
  10  -7   0   -2.31    3.07   0
   9  -7   0    5.72    2.88   0
   9  -7   0   11.87    3.35   0
  -9   7   0    8.30    3.31   0
  -8   7   0    3.58    2.38   0
   8  -7   0    1.13    2.46   0
  -7   7   0   -0.35    2.42   0
   7  -7   0    2.01    2.95   0
  -6   7   0    1.29    2.33   0
   6  -7   0   -0.04    2.92   0
  -5   7   0    3.58    2.49   0
   5  -7   0    3.52    2.26   0
   4  -7   0   70.39    2.84   0
  -4   7   0   71.60    2.90   0
   3  -7   0    0.20    2.94   0
  -3   7   0   -1.00    2.41   0
  -2   7   0   36.82    2.68   0
   2  -7   0   37.65    2.64   0
  -1   7   0  118.10    3.08   0
   1  -7   0  110.72    3.04   0
   0  -7   0   17.30    2.30   0
   0   7   0   15.57    2.33   0
  -1  -7   0    4.86    5.69   0
   1   7   0    5.27    2.60   0
  -1  -7   0    1.43    2.17   0
  -1  -7   0    6.11    5.31   0
  -2  -7   0    0.72    2.25   0
   2   7   0    4.47    2.22   0
  -3  -7   0   15.76    2.97   0
   3   7   0   17.80    2.98   0
   4   7   0   -0.84    2.95   0
  -4  -7   0    4.26    3.02   0
   5   7   0    3.75    3.04   0
  -5  -7   0    4.32    2.69   0
  -6  -7   0    1.23    3.64   0
   6   7   0    2.75    2.88   0
   7   7   0    4.76    3.82   0
   8   7   0    0.51    3.40   0
  12  -8   0    1.90    3.83   0
  12  -8   0    3.73    3.33   0
  11  -8   0    1.62    3.11   0
  11  -8   0   -0.25    3.55   0
 -10   8   0    0.09    3.28   0
  10  -8   0   -0.41    3.26   0
  10  -8   0    1.42    3.13   0
   9  -8   0    4.86    2.77   0
  -9   8   0    3.92    3.16   0
   9  -8   0    0.08    3.35   0
   8  -8   0   11.70    2.80   0
  -8   8   0   13.74    2.59   0
   8  -8   0   13.60    2.62   0
   7  -8   0    3.54    2.98   0
  -7   8   0    3.36    2.41   0
  -6   8   0    0.84    3.04   0
   6  -8   0   -0.88    2.56   0
   5  -8   0   80.06    3.07   0
  -5   8   0   85.47    3.15   0
   4  -8   0   48.34    2.79   0
  -4   8   0   46.42    2.82   0
   3  -8   0   22.00    3.02   0
  -3   8   0   17.25    2.50   0
   2  -8   0    2.18    2.26   0
  -2   8   0    5.10    2.41   0
  -1   8   0   58.58    2.89   0
   1  -8   0   67.44    3.39   0
   0  -8   0    3.75    2.33   0
   0  -8   0    2.32    3.85   0
   0   8   0    2.08    2.39   0
  -1  -8   0    7.90    6.99   0
   1   8   0    8.49    2.99   0
  -1  -8   0    9.20    2.89   0
  -1  -8   0    8.52    7.07   0
  -2  -8   0    1.93    2.91   0
   2   8   0    2.80    2.36   0
  -3  -8   0   44.28    3.35   0
   3   8   0   46.73    2.88   0
   4   8   0    1.80    2.93   0
  -4  -8   0    1.13    2.51   0
  -5  -8   0   -0.80    3.04   0
   5   8   0    1.98    3.35   0
   6   8   0    1.43    2.93   0
  -6  -8   0    1.30    3.00   0
   7   8   0    0.62    4.09   0
  -7  -8   0   -1.44    4.27   0
  11  -9   0    4.51    3.81   0
  11  -9   0   -1.19    3.46   0
 -10   9   0   -1.62    2.79   0
  10  -9   0    3.70    3.05   0
  10  -9   0    1.40    3.55   0
   9  -9   0   -1.91    2.69   0
   9  -9   0   -0.59    2.83   0
  -9   9   0    4.17    2.75   0
  -8   9   0    0.74    3.21   0
   8  -9   0    1.03    2.61   0
   8  -9   0    2.51    2.84   0
   7  -9   0   10.34    2.57   0
  -7   9   0   13.78    2.58   0
   6  -9   0   16.33    3.14   0
  -6   9   0   20.54    2.63   0
   5  -9   0    5.07    3.17   0
  -5   9   0   11.38    2.62   0
  -4   9   0    0.38    3.00   0
   4  -9   0    3.31    2.61   0
  -3   9   0    1.95    2.95   0
   3  -9   0    1.79    2.42   0
   2  -9   0   19.94    2.73   0
  -2   9   0   13.59    3.22   0
   1  -9   0   27.67    3.28   0
  -1   9   0   36.67    2.92   0
   1  -9   0   33.13    4.08   0
   0   9   0    0.72    2.90   0
   0  -9   0    0.35    4.11   0
   0  -9   0   -1.36    2.44   0
  -1  -9   0    4.25    2.43   0
   1   9   0    1.90    3.03   0
  -2  -9   0    1.31    3.01   0
   2   9   0    1.68    3.04   0
   3   9   0   -0.74    2.55   0
  -3  -9   0    2.36    2.59   0
  -4  -9   0    1.81    2.83   0
   4   9   0   -0.97    3.35   0
   5   9   0   -0.90    3.08   0
  -5  -9   0    0.99    3.15   0
  -6  -9   0    2.24    4.32   0
   6   9   0    0.52    3.14   0
   7   9   0    2.46    4.63   0
  -7  -9   0    1.53    4.72   0
  11 -10   0    2.32    3.37   0
  11 -10   0    0.11    4.40   0
 -11  10   0    0.23    3.25   0
 -10  10   0    3.05    2.95   0
  10 -10   0    5.67    2.90   0
  10 -10   0    4.19    3.40   0
   9 -10   0   -0.58    3.59   0
   9 -10   0    3.93    2.98   0
  -9  10   0    0.32    2.90   0
   8 -10   0    0.91    2.83   0
   8 -10   0    2.59    2.65   0
  -8  10   0    2.05    2.66   0
   7 -10   0    4.88    3.39   0
   7 -10   0    1.12    2.75   0
  -7  10   0    0.05    3.23   0
   6 -10   0    8.46    3.19   0
  -6  10   0    7.79    2.70   0
   5 -10   0   37.17    2.67   0
  -5  10   0   35.03    3.33   0
  -4  10   0    0.41    2.47   0
   4 -10   0    1.54    3.01   0
  -3  10   0   16.14    3.08   0
   3 -10   0   23.62    2.60   0
   2 -10   0   17.39    2.56   0
  -2  10   0   14.73    3.11   0
   2 -10   0   18.58    3.41   0
  -1  10   0   10.29    2.50   0
   1 -10   0   10.13    3.11   0
   1 -10   0   11.82    3.89   0
   0 -10   0   -0.17    4.82   0
   0  10   0    0.02    2.44   0
   0 -10   0    1.02    3.00   0
   1  10   0    6.51    3.18   0
  -1 -10   0    8.21    3.34   0
  -2 -10   0   -3.25    3.26   0
   2  10   0    0.96    2.62   0
   3  10   0    0.08    2.61   0
  -3 -10   0    1.18    3.40   0
   4  10   0    3.84    3.58   0
  -4 -10   0    1.99    3.90   0
  -5 -10   0    3.35    3.47   0
   5  10   0   -0.82    3.27   0
  -6 -10   0   11.43    4.67   0
   6  10   0    8.75    4.56   0
  11 -11   0   -0.54    3.46   0
 -10  11   0   -1.94    3.81   0
  10 -11   0    0.44    3.43   0
  10 -11   0   -1.34    3.83   0
   9 -11   0    5.63    3.23   0
   9 -11   0    1.13    3.03   0
  -9  11   0    5.34    2.91   0
   8 -11   0   -0.15    3.63   0
   8 -11   0    1.32    3.53   0
  -8  11   0   -1.30    2.86   0
  -7  11   0    1.19    2.63   0
   7 -11   0    2.43    3.24   0
   7 -11   0   -1.17    2.79   0
   6 -11   0    6.40    3.41   0
  -6  11   0    4.95    3.38   0
   6 -11   0    6.87    3.31   0
  -5  11   0    5.11    3.39   0
   5 -11   0   10.70    3.28   0
   5 -11   0    7.19    3.50   0
   4 -11   0    1.15    2.83   0
   4 -11   0    4.32    3.25   0
  -4  11   0    2.14    3.27   0
   3 -11   0   49.60    4.01   0
  -3  11   0   50.59    2.99   0
   3 -11   0   51.85    3.04   0
   2 -11   0    3.99    2.60   0
   2 -11   0    2.45    3.40   0
  -2  11   0    6.04    3.23   0
  -1  11   0    3.52    3.28   0
   1 -11   0    0.65    3.29   0
   1 -11   0    2.15    4.48   0
   0  11   0    3.66    2.78   0
   0 -11   0    2.03    2.69   0
   0 -11   0    1.17    5.70   0
   0 -11   0    1.85    5.64   0
   1  11   0    1.20    3.28   0
  -1 -11   0    1.35    3.34   0
   2  11   0   -0.97    2.73   0
  -2 -11   0    1.15    2.87   0
   3  11   0    6.43    3.67   0
  -3 -11   0   -0.87    3.74   0
   4  11   0    4.00    4.04   0
  -4 -11   0    0.43    3.31   0
   5  11   0    1.14    4.41   0
  -5 -11   0    9.02    4.82   0
  10 -12   0    2.42    4.14   0
  10 -12   0    1.64    3.77   0
 -10  12   0   -0.84    3.24   0
   9 -12   0    3.82    4.15   0
   9 -12   0    1.72    3.90   0
  -9  12   0    0.19    3.27   0
  -8  12   0   -1.92    3.75   0
   8 -12   0    4.51    3.90   0
   8 -12   0    0.94    2.97   0
   7 -12   0    3.06    3.71   0
  -7  12   0   -3.82    3.66   0
   7 -12   0    3.19    2.97   0
  -6  12   0   -1.47    2.86   0
   6 -12   0    3.68    3.48   0
   6 -12   0    4.28    3.13   0
   5 -12   0    1.00    3.44   0
   5 -12   0    2.29    2.68   0
  -5  12   0    1.87    2.79   0
  -4  12   0    4.04    2.66   0
   4 -12   0    2.51    3.69   0
   4 -12   0    4.26    3.28   0
   3 -12   0   13.26    2.79   0
  -3  12   0    8.46    2.79   0
   3 -12   0    8.44    3.69   0
   2 -12   0    2.36    4.15   0
   2 -12   0    2.82    2.69   0
  -2  12   0    0.84    2.62   0
   1 -12   0    2.02    5.05   0
   1 -12   0    1.08    2.77   0
  -1  12   0   -0.21    3.39   0
   0 -12   0    0.03    2.98   0
   0  12   0    3.09    3.55   0
   1  12   0    1.54    2.99   0
  -1 -12   0    0.96    3.72   0
  -2 -12   0    5.34    4.05   0
   2  12   0    2.67    3.74   0
   3  12   0   -0.45    3.27   0
  -3 -12   0    2.92    3.44   0
   9 -13   0    5.01    3.52   0
   9 -13   0    0.90    4.32   0
  -9  13   0    1.25    3.58   0
  -8  13   0   -0.12    3.22   0
   8 -13   0    3.48    4.36   0
   8 -13   0    0.07    3.27   0
   7 -13   0    1.21    3.20   0
   7 -13   0    1.13    3.34   0
  -7  13   0    1.18    3.16   0
   6 -13   0    3.19    3.01   0
  -6  13   0    2.41    3.83   0
   6 -13   0    7.11    3.20   0
  -5  13   0    8.17    3.67   0
   5 -13   0    6.86    3.07   0
   5 -13   0   10.01    3.94   0
   4 -13   0   -0.51    3.89   0
  -4  13   0    2.64    3.58   0
   4 -13   0    1.79    2.96   0
   3 -13   0    1.91    2.98   0
   3 -13   0    2.13    4.37   0
  -3  13   0    2.24    2.97   0
   2 -13   0    1.18    4.70   0
   2 -13   0    0.70    3.71   0
  -2  13   0    1.16    3.63   0
   1 -13   0   -1.30    3.03   0
  -1  13   0    2.17    3.69   0
   1 -13   0    1.73    6.55   0
   1 -13   0    2.07    5.78   0
   0  13   0    1.32    3.15   0
   0 -13   0    3.49    3.92   0
   1  13   0    1.06    3.20   0
  -1 -13   0   -4.05    4.07   0
  -2 -13   0    1.68    4.19   0
   2  13   0    3.40    4.07   0
   7 -14   0    3.31    3.41   0
   7 -14   0    4.26    4.61   0
  -7  14   0    1.78    4.15   0
   6 -14   0    0.33    4.40   0
   6 -14   0    3.54    3.26   0
  -6  14   0    3.94    3.97   0
   5 -14   0    5.54    4.01   0
  -5  14   0    3.38    3.19   0
   5 -14   0    2.02    4.16   0
   4 -14   0    0.81    4.81   0
   4 -14   0    1.50    3.32   0
  -4  14   0    5.99    3.95   0
   3 -14   0    1.03    4.01   0
  -3  14   0    4.51    3.25   0
   3 -14   0    0.65    4.48   0
   2 -14   0    0.86    4.07   0
   2 -14   0    0.34    5.17   0
  -2  14   0    3.61    3.14   0
  -1  14   0    1.77    4.02   0
   1 -14   0    2.27    3.35   0
   1 -14   0    0.62   11.04   0
   1 -14   0    1.60   10.10   0
   0 -14   0    4.63    3.62   0
   0  14   0    4.90    4.11   0
   0 -14   1    2.80    3.34   0
   0  14  -1    0.55    3.40   0
   1 -14   1    2.08    8.71   0
  -1  14  -1   -1.24    3.87   0
   1 -14   1    1.22    8.25   0
   1 -14   1    0.97    3.29   0
   2 -14   1    2.47    3.18   0
  -2  14  -1   -3.45    3.22   0
   2 -14   1    2.10    5.69   0
  -3  14  -1    0.06    3.22   0
   3 -14   1    1.92    5.17   0
   3 -14   1   -2.10    3.39   0
  -4  14  -1    3.15    3.26   0
   4 -14   1    3.94    3.27   0
   4 -14   1    0.45    4.15   0
   5 -14   1    0.29    4.34   0
  -5  14  -1    0.71    3.24   0
   5 -14   1    0.55    3.26   0
   6 -14   1    1.67    3.25   0
   6 -14   1   -0.36    4.25   0
  -6  14  -1    4.86    4.02   0
  -7  14  -1   -0.51    4.27   0
   7 -14   1    3.20    4.19   0
   7 -14   1    1.49    4.48   0
   2  13  -1    0.81    3.25   0
  -2 -13   1    0.74    4.35   0
   1  13  -1    2.16    3.34   0
  -1 -13   1    2.63    3.29   0
   0 -13   1    2.48    3.06   0
   0  13  -1    0.11    2.92   0
   1 -13   1    2.05    5.93   0
   1 -13   1   -0.68    3.15   0
  -1  13  -1    1.06    3.64   0
   2 -13   1   -0.74    5.37   0
  -2  13  -1   -2.66    3.60   0
   2 -13   1    0.34    3.62   0
  -3  13  -1    1.70    3.00   0
   3 -13   1    1.00    3.98   0
   3 -13   1    1.87    3.00   0
  -4  13  -1    8.93    3.66   0
   4 -13   1    4.17    3.02   0
   4 -13   1    3.82    3.97   0
  -5  13  -1    7.57    3.63   0
   5 -13   1    4.91    3.03   0
   5 -13   1    3.94    4.15   0
   6 -13   1    3.48    4.05   0
  -6  13  -1    3.58    3.67   0
   6 -13   1    0.62    2.99   0
   7 -13   1    2.44    3.38   0
   7 -13   1    0.58    3.95   0
  -7  13  -1    2.19    3.22   0
   8 -13   1    1.76    4.41   0
   8 -13   1    2.83    4.09   0
  -8  13  -1    1.13    3.29   0
  -9  13  -1    2.90    4.18   0
   9 -13   1    0.97    3.47   0
   9 -13   1    1.82    3.63   0
  -4 -12   1    3.00    4.55   0
   4  12  -1    0.10    3.73   0
   3  12  -1    1.98    4.09   0
  -3 -12   1    5.42    3.43   0
   2  12  -1    0.13    3.22   0
  -2 -12   1    4.29    4.03   0
   1  12  -1    4.38    2.99   0
  -1 -12   1    1.57    2.93   0
   0  12  -1    1.49    3.39   0
   0 -12   1    4.48    3.47   0
  -1  12  -1   -1.57    2.57   0
   1 -12   1    1.23    5.11   0
   1 -12   1   -1.36    2.65   0
   2 -12   1    0.49    2.69   0
  -2  12  -1    2.46    2.80   0
   2 -12   1    0.04    4.03   0
   3 -12   1   23.73    4.49   0
   3 -12   1   26.44    3.56   0
  -3  12  -1   28.35    2.84   0
  -4  12  -1   18.90    2.88   0
   4 -12   1   15.62    2.93   0
   4 -12   1   20.13    3.23   0
   5 -12   1    2.98    3.31   0
  -5  12  -1    1.96    3.39   0
   5 -12   1    1.20    3.49   0
   6 -12   1    2.87    3.83   0
   6 -12   1    0.98    3.55   0
  -6  12  -1    0.79    2.89   0
  -7  12  -1    0.18    3.57   0
   7 -12   1    3.28    2.93   0
   7 -12   1    4.01    3.14   0
   8 -12   1    2.29    3.91   0
  -8  12  -1    4.18    3.02   0
   8 -12   1   -2.41    3.12   0
  -9  12  -1    0.48    3.27   0
   9 -12   1    0.50    3.32   0
   9 -12   1   -0.05    4.23   0
  10 -12   1    3.05    3.56   0
  10 -12   1    3.85    3.68   0
   5  11  -1    6.31    4.33   0
  -5 -11   1    2.31    3.53   0
  -4 -11   1    4.57    4.13   0
   4  11  -1    0.30    3.87   0
  -3 -11   1   -1.06    4.07   0
   3  11  -1   -3.51    3.90   0
  -2 -11   1   -0.88    3.49   0
   2  11  -1    5.13    2.84   0
  -1 -11   1    1.43    3.35   0
   1  11  -1    1.49    3.33   0
   0 -11   1    1.69    2.65   0
   0 -11   1    2.61    5.53   0
   0  11  -1    0.48    3.25   0
   1 -11   1    1.96    2.67   0
   1 -11   1    3.42    3.98   0
  -1  11  -1    3.11    2.61   0
  -2  11  -1    8.49    2.72   0
   2 -11   1    7.72    3.29   0
   2 -11   1    6.22    3.58   0
   3 -11   1   66.08    3.89   0
   3 -11   1   67.10    3.71   0
  -3  11  -1   69.07    3.77   0
   4 -11   1   29.58    3.64   0
   4 -11   1   27.61    2.79   0
  -4  11  -1   25.52    2.83   0
   5 -11   1   -3.40    2.61   0
  -5  11  -1    1.27    2.64   0
   5 -11   1    2.55    3.36   0
   6 -11   1    3.49    2.68   0
  -6  11  -1    3.04    2.69   0
   6 -11   1   -0.95    3.43   0
   7 -11   1    1.36    2.75   0
  -7  11  -1    1.88    2.78   0
   7 -11   1    2.64    3.34   0
  -8  11  -1    2.34    2.91   0
   8 -11   1    6.09    3.61   0
   8 -11   1   -1.68    3.06   0
   9 -11   1   -1.00    2.96   0
  -9  11  -1    2.87    3.68   0
   9 -11   1    3.53    3.27   0
  10 -11   1    6.53    3.98   0
 -10  11  -1    2.05    3.20   0
  10 -11   1    3.48    3.47   0
  -6 -10   1    6.20    4.64   0
   6  10  -1    6.01    4.37   0
  -5 -10   1    4.28    3.93   0
   5  10  -1    0.35    3.72   0
  -4 -10   1    2.78    3.60   0
   4  10  -1    0.58    3.63   0
   3  10  -1    1.93    2.73   0
  -3 -10   1    3.28    3.52   0
  -2 -10   1    6.10    2.69   0
   2  10  -1    6.16    2.52   0
  -1 -10   1    4.73    3.01   0
   1  10  -1   -0.47    2.45   0
   0 -10   1   26.00    2.64   0
   0 -10   1   27.81    5.36   0
   0  10  -1   22.85    3.24   0
   1 -10   1   33.81    2.73   0
  -1  10  -1   35.29    2.70   0
   1 -10   1   34.77    4.21   0
  -2  10  -1   17.75    3.13   0
   2 -10   1   13.03    3.33   0
   2 -10   1   10.14    2.64   0
   3 -10   1   28.85    3.49   0
   3 -10   1   36.03    3.22   0
  -3  10  -1   39.14    3.21   0
  -4  10  -1    6.46    2.55   0
   4 -10   1    6.70    2.60   0
   4 -10   1    9.60    3.00   0
  -5  10  -1    4.64    2.59   0
   5 -10   1    2.47    3.08   0
   5 -10   1    6.44    3.02   0
   6 -10   1   -0.12    3.02   0
   6 -10   1    0.34    2.64   0
  -6  10  -1    1.81    3.21   0
   7 -10   1    9.48    3.46   0
  -7  10  -1    4.48    2.77   0
   7 -10   1    8.92    3.39   0
   8 -10   1    3.49    2.69   0
  -8  10  -1    1.25    2.80   0
   8 -10   1    4.46    3.57   0
   9 -10   1    3.30    3.57   0
  -9  10  -1    1.43    2.96   0
   9 -10   1    3.01    3.08   0
  10 -10   1    1.71    3.04   0
 -10  10  -1    1.90    3.75   0
  10 -10   1   -0.22    3.38   0
  11 -10   1   -0.07    4.16   0
  11 -10   1    5.04    4.52   0
   7   9  -1    4.99    4.39   0
  -7  -9   1    4.43    4.17   0
   6   9  -1    1.19    3.90   0
  -6  -9   1    3.69    4.17   0
  -5  -9   1    2.80    3.73   0
   5   9  -1    0.26    3.54   0
  -4  -9   1   -0.17    2.82   0
   4   9  -1    0.59    3.29   0
  -3  -9   1    8.36    3.16   0
   3   9  -1    7.23    3.19   0
  -2  -9   1    6.89    2.98   0
   2   9  -1    3.78    2.38   0
  -1  -9   1   -0.53    2.86   0
   1   9  -1   -2.32    2.96   0
   0  -9   1   10.61    4.01   0
   0  -9   1   10.95    2.95   0
   0   9  -1   10.16    2.96   0
  -1   9  -1   76.65    3.54   0
   1  -9   1   80.41    3.64   0
   1  -9   1   78.40    4.43   0
   2  -9   1    7.42    2.48   0
  -2   9  -1    7.05    2.58   0
   2  -9   1    5.05    3.11   0
   3  -9   1    1.20    2.61   0
  -3   9  -1   -1.04    2.50   0
   3  -9   1    0.68    3.03   0
   4  -9   1    1.67    2.86   0
  -4   9  -1    3.36    2.30   0
   4  -9   1   -0.37    2.79   0
   5  -9   1    2.01    2.98   0
  -5   9  -1    6.40    2.60   0
   5  -9   1    8.50    2.55   0
   6  -9   1    3.47    2.59   0
  -6   9  -1    1.45    2.41   0
   6  -9   1    1.59    2.44   0
   7  -9   1    6.10    3.10   0
  -7   9  -1    4.23    3.19   0
   7  -9   1    2.95    2.74   0
   8  -9   1   13.42    3.53   0
  -8   9  -1   19.41    3.47   0
   8  -9   1   10.08    3.68   0
   9  -9   1   -0.77    2.60   0
   9  -9   1   -0.30    3.67   0
  -9   9  -1    2.15    2.80   0
 -10   9  -1    1.73    3.59   0
  10  -9   1    2.78    3.61   0
  10  -9   1   -0.30    3.90   0
  11  -9   1    4.54    3.48   0
  11  -9   1    1.93    3.29   0
   8   8  -1    2.88    4.50   0
  -7  -8   1   -0.34    4.25   0
   7   8  -1   -0.44    3.18   0
  -6  -8   1    2.81    3.80   0
   6   8  -1   -0.98    3.78   0
   5   8  -1    1.68    2.79   0
  -5  -8   1   -0.89    3.41   0
   4   8  -1    1.38    3.08   0
  -4  -8   1    1.67    2.63   0
  -3  -8   1   41.00    2.82   0
   3   8  -1   37.98    3.27   0
  -2  -8   1    7.59    2.87   0
   2   8  -1    8.96    2.90   0
  -1  -8   1    7.69    2.87   0
   1   8  -1    4.09    2.42   0
  -1  -8   1    7.66    6.84   0
   0   8  -1   16.17    2.51   0
   0  -8   1   17.95    2.90   0
   0  -8   1   18.55    4.09   0
   1  -8   1   29.07    3.41   0
  -1   8  -1   28.23    2.56   0
   1  -8   1   24.61    2.73   0
   2  -8   1    1.32    2.95   0
   2  -8   1    1.34    2.74   0
  -2   8  -1    1.45    2.24   0
   3  -8   1    3.84    2.92   0
   3  -8   1    1.67    2.40   0
  -3   8  -1    3.75    2.50   0
   4  -8   1    9.33    2.93   0
   4  -8   1    9.07    2.39   0
  -4   8  -1    8.43    2.47   0
   5  -8   1   17.35    2.50   0
  -5   8  -1   20.60    3.11   0
   5  -8   1   15.22    3.09   0
   6  -8   1   17.25    2.62   0
  -6   8  -1   14.51    3.11   0
   6  -8   1   11.74    2.53   0
   7  -8   1    7.31    2.49   0
   7  -8   1   10.58    2.67   0
  -7   8  -1   17.53    3.04   0
   8  -8   1    0.80    3.20   0
   8  -8   1   -1.18    2.75   0
  -8   8  -1    0.64    2.60   0
  -9   8  -1    1.94    2.77   0
   9  -8   1    1.90    2.87   0
   9  -8   1    5.87    3.30   0
  10  -8   1   -0.16    3.86   0
  10  -8   1    2.04    2.94   0
  11  -8   1    2.28    3.58   0
  11  -8   1    4.79    3.81   0
  12  -8   1    1.44    4.42   0
   8   7  -1    5.12    4.07   0
  -7  -7   1   -1.70    3.70   0
   7   7  -1   -2.46    2.86   0
  -6  -7   1    3.39    3.45   0
   6   7  -1    4.73    3.31   0
  -5  -7   1    1.21    3.25   0
   5   7  -1    3.37    3.11   0
   4   7  -1    3.34    3.02   0
  -4  -7   1    5.72    3.16   0
  -3  -7   1   37.60    2.55   0
   3   7  -1   34.29    3.05   0
  -2  -7   1    2.47    2.74   0
   2   7  -1    1.58    2.15   0
  -1  -7   1    6.42    5.41   0
   1   7  -1    5.97    2.11   0
  -1  -7   1    5.84    2.25   0
   0  -7   1   18.95    2.22   0
   0  -7   1   19.52    3.54   0
   0   7  -1   20.21    2.76   0
   1  -7   1   -0.56    3.28   0
  -1   7  -1   -0.46    2.71   0
   1  -7   1    2.25    2.12   0
   2  -7   1    0.31    2.93   0
   2  -7   1    2.10    2.74   0
  -2   7  -1    2.22    2.52   0
   3  -7   1   81.25    2.99   0
  -3   7  -1   78.74    3.02   0
   4  -7   1   36.15    2.56   0
  -4   7  -1   38.36    3.15   0
   5  -7   1   39.80    2.90   0
   5  -7   1   43.10    3.22   0
  -5   7  -1   41.26    2.68   0
   6  -7   1    0.68    2.50   0
  -6   7  -1    1.27    2.98   0
   6  -7   1    2.43    2.47   0
   7  -7   1    6.60    2.55   0
   7  -7   1    6.67    2.68   0
  -7   7  -1    5.43    3.03   0
   8  -7   1    4.07    2.63   0
   8  -7   1    0.27    2.48   0
  -8   7  -1   -0.32    2.46   0
  -9   7  -1    5.70    2.61   0
   9  -7   1    4.53    2.78   0
   9  -7   1    2.47    3.25   0
  10  -7   1    3.23    2.77   0
  10  -7   1    2.19    3.09   0
  11  -7   1    4.21    3.38   0
  11  -7   1    0.20    3.04   0
  12  -7   1   -2.17    3.73   0
  12  -7   1    1.16    4.14   0
   9   6  -1   -2.75    4.12   0
   8   6  -1    8.01    3.73   0
   7   6  -1    0.03    3.46   0
  -6  -6   1    5.57    3.51   0
   6   6  -1    6.58    3.27   0
  -5  -6   1  104.16    3.45   0
   5   6  -1  102.24    3.26   0
  -4  -6   1   92.95    3.57   0
   4   6  -1   90.50    3.44   0
   3   6  -1   20.08    2.92   0
  -3  -6   1   25.48    2.98   0
  -2  -6   1   11.49    2.66   0
   2   6  -1    6.78    2.59   0
  -1  -6   1    1.68    2.69   0
   1   6  -1    2.43    2.64   0
  -1  -6   1    1.20    5.02   0
   0   6  -1   15.01    2.43   0
   0  -6   1   16.84    2.81   0
   0  -6   1   15.73    3.38   0
  -1   6  -1   19.59    2.40   0
   1  -6   1   21.21    2.28   0
   1  -6   1   19.21    2.91   0
  -2   6  -1    8.79    2.28   0
   2  -6   1    4.53    2.82   0
  -3   6  -1   16.67    2.49   0
   3  -6   1   18.35    3.11   0
  -4   6  -1   -1.21    3.15   0
   4  -6   1    4.05    2.37   0
  -5   6  -1   -0.20    2.25   0
   5  -6   1   -2.91    2.76   0
   6  -6   1   20.34    2.61   0
   6  -6   1   23.50    3.01   0
  -6   6  -1   19.26    2.52   0
  -7   6  -1   68.59    3.13   0
   7  -6   1   55.56    3.13   0
   7  -6   1   60.84    3.50   0
  -8   6  -1    7.88    2.48   0
   8  -6   1    6.12    2.55   0
   8  -6   1    8.52    2.53   0
   9  -6   1   -0.72    2.86   0
   9  -6   1    0.13    2.67   0
  10  -6   1    1.35    2.75   0
  10  -6   1    4.39    3.69   0
  11  -6   1    4.38    3.76   0
  11  -6   1    0.49    3.69   0
  12  -6   1    2.60    4.26   0
  12  -6   1    1.53    4.60   0
  12  -6   1    1.19    3.58   0
  10   5  -1    2.68    4.37   0
  10   5  -1    3.80    3.54   0
   9   5  -1   -2.82    3.94   0
   8   5  -1    1.08    3.59   0
   7   5  -1    2.33    3.42   0
   6   5  -1    0.23    3.01   0
  -6  -5   1    2.81    2.65   0
  -5  -5   1    2.47    2.97   0
   5   5  -1    2.41    2.41   0
   4   5  -1    2.36    2.28   0
  -4  -5   1   -0.94    2.47   0
   3   5  -1   33.86    3.01   0
  -3  -5   1   36.26    2.58   0
  -2  -5   1   54.48    2.79   0
   2   5  -1   57.43    2.69   0
   1   5  -1   10.58    2.79   0
  -1  -5   1   14.02    4.94   0
  -1  -5   1   13.01    2.44   0
   0  -5   1   76.89    3.32   0
   0   5  -1   71.40    2.86   0
   0  -5   1   72.46    4.29   0
   1  -5   1   41.41    3.85   0
   1  -5   1   39.28    3.05   0
  -1   5  -1   36.59    2.57   0
  -2   5  -1  261.76    4.60   0
   2  -5   1  268.23    4.63   0
   3  -5   1   77.44    3.44   0
  -3   5  -1   79.01    3.09   0
   4  -5   1   88.81    3.05   0
  -4   5  -1   88.74    3.08   0
  -5   5  -1    3.25    2.29   0
   5  -5   1    1.71    2.68   0
   6  -5   1    1.64    2.33   0
   6  -5   1    4.68    2.47   0
  -6   5  -1    3.99    2.24   0
   7  -5   1    1.01    2.42   0
  -7   5  -1   -1.36    2.34   0
   7  -5   1    0.33    3.19   0
   8  -5   1    2.36    2.55   0
   8  -5   1    3.07    2.50   0
   9  -5   1    0.97    3.14   0
   9  -5   1    7.61    2.81   0
  10  -5   1    1.70    2.81   0
  10  -5   1   -0.25    2.52   0
  11  -5   1   -0.77    3.08   0
  11  -5   1   -0.13    3.93   0
  11  -5   1   -1.65    3.25   0
  12  -5   1   -0.76    3.34   0
  12  -5   1    2.30    4.50   0
  12  -5   1    0.45    4.32   0
  10   4  -1    0.41    4.15   0
  10   4  -1    5.22    4.09   0
   9   4  -1    1.31    7.47   0
   9   4  -1   -0.40    3.80   0
   8   4  -1   14.89    6.39   0
   8   4  -1   18.18    3.61   0
   7   4  -1   13.75    3.37   0
   7   4  -1   11.66    6.04   0
   6   4  -1   67.43    3.60   0
   6   4  -1   62.90    6.61   0
   5   4  -1    8.68    7.18   0
   5   4  -1    6.66    2.84   0
  -5  -4   1    8.77    2.39   0
   4   4  -1   21.80    3.11   0
  -4  -4   1   23.46    3.05   0
  -3  -4   1  173.40    3.72   0
   3   4  -1  180.42    3.75   0
  -2  -4   1   47.98    3.26   0
   2   4  -1   48.22    3.24   0
  -1  -4   1  119.41    3.78   0
  -1  -4   1  114.58    7.67   0
   1   4  -1  115.90    3.76   0
   0   4  -1   -0.30    2.31   0
   0  -4   1    0.58    3.59   0
   0  -4   1    1.05    2.23   0
   1  -4   1  142.89    4.76   0
  -1   4  -1  149.13    4.21   0
   1  -4   1  155.75    4.16   0
  -2   4  -1  109.34    3.48   0
   2  -4   1  111.07    3.42   0
  -3   4  -1   85.81    3.18   0
   3  -4   1   81.73    3.12   0
   4  -4   1    6.94    2.88   0
  -4   4  -1    4.31    2.81   0
   5  -4   1    1.64    2.18   0
  -5   4  -1    4.19    2.16   0
   5  -4   1    4.03    2.38   0
   6  -4   1   76.83    3.32   0
  -6   4  -1   76.15    2.79   0
   6  -4   1   71.38    2.96   0
   7  -4   1    1.78    2.36   0
   7  -4   1    3.80    3.00   0
   8  -4   1    0.06    3.09   0
   8  -4   1   -0.13    2.98   0
   9  -4   1    3.41    3.19   0
   9  -4   1    5.84    2.71   0
  10  -4   1   -0.70    3.53   0
  10  -4   1    0.96    3.00   0
  10  -4   1   -0.31    2.81   0
  11  -4   1    0.37    3.31   0
  11  -4   1   -0.36    3.44   0
  11  -4   1    3.94    3.59   0
  12  -4   1   -0.25    4.38   0
  12  -4   1    3.81    4.40   0
  12  -4   1    0.26    3.37   0
  11   3  -1    2.27    6.98   0
  11   3  -1    1.12    4.51   0
  10   3  -1    3.94    4.00   0
  10   3  -1    1.30    6.14   0
  10   3  -1    0.65    3.81   0
   9   3  -1    2.83    3.58   0
   9   3  -1    5.81    3.56   0
   9   3  -1    5.04    5.14   0
   8   3  -1    4.51    3.53   0
   8   3  -1    3.99    4.31   0
   7   3  -1    2.50    4.11   0
   7   3  -1    4.25    3.00   0
   6   3  -1    4.85    3.92   0
   6   3  -1    5.22    2.92   0
   5   3  -1   15.85    4.19   0
  -5  -3   1   15.03    2.69   0
   5   3  -1   12.26    3.08   0
  -4  -3   1   14.96    3.04   0
   4   3  -1   14.01    4.48   0
   4   3  -1   13.05    2.78   0
  -3  -3   1   43.95    2.82   0
   3   3  -1   43.89    3.22   0
   3   3  -1   44.25    6.47   0
   2   3  -1  159.52    4.47   0
  -2  -3   1  160.18    4.16   0
  -1  -3   1    7.32    5.41   0
  -1  -3   1    7.08    3.05   0
   1   3  -1    6.91    3.00   0
   0  -3   1  818.32   11.83   0
   0   3  -1  804.71    8.59   0
   0  -3   1  828.00    8.55   0
  -1   3  -1  163.06    4.34   0
   1  -3   1  167.65    4.27   0
   1  -3   1  165.95    5.06   0
  -2   3  -1  222.60    4.69   0
   2  -3   1  220.40    4.56   0
  -3   3  -1   75.22    3.64   0
   3  -3   1   71.84    3.16   0
  -4   3  -1  157.13    3.56   0
   4  -3   1  154.44    3.72   0
   4  -3   1  149.73    3.60   0
   5  -3   1    0.25    2.73   0
  -5   3  -1   -0.22    2.18   0
   5  -3   1    1.28    2.25   0
   6  -3   1    8.68    2.76   0
   6  -3   1    7.17    2.24   0
   7  -3   1    4.80    2.76   0
   7  -3   1    3.85    2.27   0
   8  -3   1    0.58    3.03   0
   8  -3   1    3.39    2.83   0
   9  -3   1    7.68    2.97   0
   9  -3   1    9.02    3.52   0
   9  -3   1    8.75    2.73   0
  10  -3   1    0.55    2.86   0
  10  -3   1   -1.70    3.58   0
  10  -3   1    3.65    2.71   0
  11  -3   1   -0.48    3.62   0
  11  -3   1    3.01    3.13   0
  11  -3   1    3.62    4.09   0
  12  -3   1    0.98    4.49   0
  12  -3   1   -0.31    4.65   0
  12  -3   1    1.46    4.15   0
  11   2  -1    5.16    4.18   0
  11   2  -1   -1.74    4.52   0
  11   2  -1    0.67    5.28   0
  10   2  -1    8.15    3.89   0
  10   2  -1    4.06    4.59   0
  10   2  -1    3.54    3.84   0
   9   2  -1    3.19    2.77   0
   9   2  -1    5.04    4.16   0
   9   2  -1    4.81    3.37   0
   8   2  -1   -0.67    3.20   0
   8   2  -1    2.40    3.72   0
   8   2  -1    1.40    2.66   0
   7   2  -1    3.29    3.07   0
   7   2  -1    0.88    3.54   0
   6   2  -1    3.85    3.61   0
   6   2  -1    5.17    2.97   0
   5   2  -1  112.20    3.39   0
   5   2  -1  113.19    4.55   0
   4   2  -1   71.42    3.54   0
  -4  -2   1   75.87    3.71   0
  -3  -2   1   82.23    3.98   0
   3   2  -1   81.19    3.83   0
   2   2  -1   45.78    3.47   0
  -2  -2   1   43.35    3.73   0
  -1  -2   1 5953.05   25.99   0
   1   2  -1 5941.77   26.28   0
   1   2  -1 5692.13   50.42   0
  -1  -2   1 6049.80   50.25   0
   0  -2   1  419.68    9.96   0
   0  -2   1  429.95    7.78   0
   0   2  -1  430.13    8.09   0
   0   2  -1  419.86   10.31   0
   1  -2   1 2049.19   15.85   0
   1  -2   1 2073.39   14.64   0
  -1   2  -1 2092.78   14.35   0
  -2   2  -1   69.89    4.13   0
   2  -2   1   69.29    4.09   0
   2  -2   1   66.22    4.15   0
  -3   2  -1   91.34    3.70   0
   3  -2   1   82.31    3.33   0
   3  -2   1   86.66    3.46   0
   4  -2   1    4.45    2.96   0
   4  -2   1    5.66    2.88   0
   5  -2   1   59.87    2.80   0
   5  -2   1   53.96    3.28   0
   6  -2   1    4.58    2.19   0
   6  -2   1    4.67    2.83   0
   7  -2   1    2.23    2.79   0
   7  -2   1    2.68    2.29   0
   7  -2   1    1.31    2.31   0
   8  -2   1    5.49    3.02   0
   8  -2   1    2.66    3.00   0
   8  -2   1    2.36    2.65   0
   9  -2   1    6.30    2.88   0
   9  -2   1    2.72    2.94   0
   9  -2   1    5.73    3.49   0
  10  -2   1    4.59    3.86   0
  10  -2   1    9.92    3.62   0
  10  -2   1    8.11    2.99   0
  11  -2   1    2.82    3.99   0
  11  -2   1    2.08    4.20   0
  11  -2   1    4.36    3.29   0
  12  -2   1    2.58    5.02   0
  12  -2   1    0.49    4.57   0
  12  -2   1   -3.73    4.69   0
  11   1  -1    1.92    4.38   0
  11   1  -1    4.02    4.08   0
  11   1  -1    2.56    4.15   0
  10   1  -1    0.14    3.70   0
  10   1  -1    3.43    3.56   0
  10   1  -1    2.25    3.83   0
   9   1  -1    2.69    2.64   0
   9   1  -1    0.90    3.38   0
   9   1  -1    1.47    2.89   0
   8   1  -1    2.76    3.20   0
   8   1  -1    5.94    3.25   0
   8   1  -1    5.37    2.49   0
   7   1  -1   65.38    3.05   0
   7   1  -1   66.46    3.12   0
   7   1  -1   66.15    3.84   0
   6   1  -1   29.79    3.23   0
   6   1  -1   26.82    3.16   0
   5   1  -1    1.18    2.39   0
   4   1  -1   25.83    3.26   0
   3   1  -1    7.01    3.14   0
  -2  -1   1    3.36    3.70   0
   2   1  -1    2.80    3.42   0
   1   1  -1  168.11    8.88   0
  -1  -1   1  178.04    7.62   0
   1   1  -1  183.13    7.49   0
  -1   1  -1 1620.73   14.33   0
   1  -1   1 1574.89   14.83   0
  -1   1  -1 1591.66   14.98   0
   1  -1   1 1596.47   14.32   0
   2  -1   1  156.04    4.66   0
   2  -1   1  163.35    4.52   0
   3  -1   1   41.88    3.42   0
   3  -1   1   44.53    3.38   0
   4  -1   1   31.43    3.13   0
   4  -1   1   33.25    3.07   0
   5  -1   1    2.28    2.81   0
   5  -1   1    3.69    2.37   0
   5  -1   1    4.26    2.28   0
   6  -1   1   -0.84    2.18   0
   6  -1   1   -0.57    3.00   0
   6  -1   1   -1.49    2.31   0
   7  -1   1   -0.18    2.47   0
   7  -1   1   -0.74    2.83   0
   7  -1   1    2.14    2.77   0
   8  -1   1    4.12    2.68   0
   8  -1   1    8.51    3.01   0
   8  -1   1    6.49    3.28   0
   9  -1   1   10.22    3.38   0
   9  -1   1   11.39    3.14   0
   9  -1   1    7.89    3.55   0
  10  -1   1   10.40    3.93   0
  10  -1   1    9.96    3.79   0
  10  -1   1   11.51    2.92   0
  11  -1   1    2.23    4.33   0
  11  -1   1    1.58    3.37   0
  11  -1   1   -1.33    3.04   0
  12   0  -1   -1.12    4.67   0
  12   0  -1   -0.87    4.76   0
  12   0  -1   -0.93    3.63   0
  11   0  -1    0.22    3.77   0
  11   0  -1    3.06    4.05   0
  11   0  -1   -0.32    4.11   0
  10   0  -1   -0.56    3.84   0
  10   0  -1   -1.40    2.65   0
  10   0  -1    0.65    3.58   0
   9   0  -1    1.61    3.58   0
   9   0  -1    2.97    2.76   0
   9   0  -1    0.45    3.32   0
   8   0  -1    6.85    3.34   0
   8   0  -1    6.66    3.20   0
   8   0  -1    5.93    2.99   0
   7   0  -1   -0.29    2.29   0
   7   0  -1    0.89    2.40   0
   7   0  -1    6.37    2.87   0
   6   0  -1    4.57    2.76   0
   6   0  -1    3.75    3.05   0
   5   0  -1   92.91    3.64   0
   5   0  -1   97.86    3.89   0
   4   0  -1   56.66    3.21   0
   4   0  -1   48.80    3.44   0
   3   0  -1  627.13    8.26   0
   3   0  -1  559.55    7.73   0
   2   0  -1 5303.59   28.73   0
  -1   0  -1  137.95    6.44   0
   1   0   1  146.30    5.58   0
   1   0   1  138.51    6.45   0
   2   0   1    4.02    2.64   0
   2   0   1    3.97    3.51   0
  -2   0  -1    3.56    3.44   0
   3   0   1   17.90    3.27   0
   3   0   1   22.54    3.24   0
   4   0   1   64.06    3.51   0
   4   0   1   68.00    3.12   0
   5   0   1   30.71    3.10   0
   5   0   1   31.13    3.13   0
   6   0   1   35.30    2.72   0
   6   0   1   32.82    2.60   0
   6   0   1   33.35    3.28   0
   7   0   1   48.66    2.83   0
   7   0   1   52.55    3.53   0
   7   0   1   59.12    2.99   0
   8   0   1   49.52    3.78   0
   8   0   1   41.28    3.42   0
   8   0   1   49.33    3.05   0
   9   0   1   25.59    3.45   0
   9   0   1   21.71    3.78   0
   9   0   1   24.73    3.05   0
  10   0   1    5.42    3.81   0
  10   0   1   -0.50    3.76   0
  10   0   1    3.97    2.92   0
  11   0   1   -1.50    4.41   0
  11   0   1   -0.87    4.15   0
  11   0   1    1.77    5.07   0
  12  -1  -1    0.96    4.64   0
  12  -1  -1    1.46    4.62   0
  12  -1  -1    2.59    4.25   0
  11  -1  -1    4.95    3.91   0
  11  -1  -1    0.34    4.08   0
  11  -1  -1    0.84    4.09   0
  10  -1  -1    4.45    3.38   0
  10  -1  -1    0.07    3.72   0
  10  -1  -1    2.42    3.64   0
   9  -1  -1   30.79    3.75   0
   9  -1  -1   28.12    3.53   0
   9  -1  -1   35.20    3.76   0
   8  -1  -1   13.87    2.98   0
   8  -1  -1    9.87    2.60   0
   8  -1  -1    9.02    3.32   0
   7  -1  -1    7.65    3.02   0
   7  -1  -1    7.79    2.76   0
   6  -1  -1   12.90    3.03   0
   6  -1  -1    9.87    2.92   0
   5  -1  -1  102.08    3.71   0
   4  -1  -1   10.94    3.03   0
  -3   1   1  329.02    6.14   0
   3  -1  -1  308.66    6.15   0
   2  -1  -1 1855.99   16.03   0
  -2   1   1 1862.58   15.99   0
  -1   1   1   59.39    5.72   0
   1  -1  -1   64.91    4.98   0
   0  -1  -1   58.46    5.98   0
   0   1   1   58.03    4.60   0
   1   1   1  113.25    6.07   0
  -1  -1  -1  114.08    4.98   0
   1   1   1  112.39    4.51   0
  -1  -1  -1  109.62    6.00   0
   2   1   1  147.92    5.30   0
   2   1   1  152.95    4.14   0
  -2  -1  -1  147.57    5.62   0
  -2  -1  -1  152.30    4.59   0
  -3  -1  -1    3.06    2.46   0
   3   1   1    4.00    2.92   0
   3   1   1    4.28    3.41   0
   4   1   1    0.97    3.14   0
   4   1   1    1.29    2.96   0
   5   1   1   40.46    3.14   0
   5   1   1   37.78    3.71   0
   6   1   1   62.04    3.41   0
   6   1   1   56.17    3.60   0
   7   1   1  122.03    4.06   0
   7   1   1  111.40    3.79   0
   7   1   1  113.35    4.41   0
   8   1   1   37.11    3.71   0
   8   1   1   37.03    3.46   0
   8   1   1   38.89    3.11   0
   9   1   1    0.85    3.62   0
   9   1   1    0.53    3.56   0
   9   1   1   -0.63    3.55   0
  10   1   1   -0.88    4.16   0
  10   1   1    0.34    3.92   0
  10   1   1    2.01    2.99   0
  11   1   1    1.16    4.45   0
  11   1   1    0.31    3.36   0
  11   1   1   -0.06    4.53   0
  12  -2  -1   -1.38    4.53   0
  12  -2  -1    1.19    4.55   0
  12  -2  -1   -1.87    4.02   0
  11  -2  -1    3.15    4.10   0
  11  -2  -1    6.55    3.45   0
  11  -2  -1    5.77    3.00   0
  10  -2  -1    9.73    3.60   0
  10  -2  -1   11.77    2.89   0
  10  -2  -1   16.28    3.68   0
   9  -2  -1   33.40    3.58   0
   9  -2  -1   30.24    3.59   0
   9  -2  -1   30.21    3.10   0
   8  -2  -1   -0.57    2.20   0
   8  -2  -1    0.45    3.07   0
   7  -2  -1    3.50    2.90   0
   6  -2  -1   30.55    2.56   0
   5  -2  -1   43.70    2.75   0
  -4   2   1   43.60    3.37   0
   4  -2  -1   43.12    3.48   0
   3  -2  -1  386.64    6.26   0
  -3   2   1  390.10    6.24   0
  -2   2   1 3613.82   18.28   0
   2  -2  -1 3603.44   18.31   0
   1  -2  -1    2.82    3.01   0
  -1   2   1    7.85    2.95   0
   0   2   1  731.26    8.70   0
   0  -2  -1  728.37    8.56   0
   1   2   1  142.16    6.72   0
  -1  -2  -1  136.29    4.40   0
  -1  -2  -1  138.30    6.67   0
   1   2   1  140.72    4.46   0
   2   2   1  785.86    7.14   0
   2   2   1  778.29   11.47   0
  -2  -2  -1  786.26    7.51   0
  -2  -2  -1  749.97   11.37   0
   3   2   1    0.40    2.73   0
  -3  -2  -1    0.77    2.26   0
   3   2   1   -0.82    3.35   0
   4   2   1   23.53    3.34   0
   4   2   1   25.53    3.00   0
  -4  -2  -1   26.49    2.60   0
   5   2   1    8.44    2.87   0
   5   2   1    8.89    3.56   0
   6   2   1    5.64    2.58   0
   6   2   1    3.11    3.84   0
   7   2   1   65.68    3.09   0
   7   2   1   63.89    4.36   0
   8   2   1   17.92    4.32   0
   8   2   1   17.95    3.43   0
   8   2   1   22.31    2.75   0
   9   2   1    5.14    3.72   0
   9   2   1    6.03    3.59   0
   9   2   1    4.85    4.57   0
  10   2   1   -0.71    3.06   0
  10   2   1   -1.41    5.18   0
  10   2   1    0.37    3.32   0
  11   2   1    0.77    5.71   0
  12  -3  -1    6.10    4.06   0
  12  -3  -1    0.20    4.36   0
  12  -3  -1    1.36    3.66   0
  11  -3  -1    0.81    3.10   0
  11  -3  -1    2.04    3.17   0
  11  -3  -1    4.34    3.53   0
  10  -3  -1    2.55    2.96   0
  10  -3  -1    3.01    2.76   0
  10  -3  -1   -0.34    3.45   0
   9  -3  -1    8.27    2.68   0
   9  -3  -1   10.52    3.20   0
   8  -3  -1    2.67    2.33   0
   7  -3  -1    0.31    2.92   0
   6  -3  -1   77.67    3.35   0
  -6   3   1   83.11    3.35   0
  -5   3   1   37.46    3.15   0
   5  -3  -1   31.74    2.66   0
   4  -3  -1   17.28    2.93   0
  -4   3   1   18.78    3.01   0
  -3   3   1    1.32    2.49   0
   3  -3  -1    0.74    2.89   0
  -2   3   1  146.39    4.45   0
   2  -3  -1  151.47    4.46   0
   1  -3  -1  215.42    4.61   0
  -1   3   1  216.84    4.59   0
   0   3   1  201.85    4.32   0
   0  -3  -1  207.36    4.41   0
   1   3   1  279.89    4.98   0
  -1  -3  -1  278.52    5.02   0
  -1  -3  -1  277.45    8.28   0
  -2  -3  -1  246.73    7.66   0
   2   3   1  253.32    7.84   0
   2   3   1  258.98    4.21   0
  -2  -3  -1  258.40    4.29   0
   3   3   1   18.05    2.44   0
   3   3   1   17.98    4.36   0
  -3  -3  -1   17.96    3.00   0
   4   3   1  137.45    3.64   0
   4   3   1  132.46    5.34   0
  -4  -3  -1  126.50    3.69   0
   5   3   1   65.73    4.63   0
  -5  -3  -1   68.68    3.04   0
   5   3   1   68.56    3.30   0
   6   3   1    5.35    2.95   0
   6   3   1    4.16    3.55   0
   7   3   1    9.37    2.69   0
   7   3   1   14.16    4.58   0
   8   3   1    0.52    2.82   0
   8   3   1    3.89    4.60   0
   9   3   1   11.63    3.91   0
   9   3   1    5.13    3.60   0
   9   3   1    9.62    5.19   0
  10   3   1    5.33    4.37   0
  10   3   1   -3.90    5.79   0
  10   3   1    2.83    3.32   0
  12  -4  -1    5.19    4.57   0
  12  -4  -1    6.78    4.04   0
  12  -4  -1    2.96    3.62   0
  11  -4  -1    7.04    3.26   0
  11  -4  -1    6.54    3.28   0
  11  -4  -1    8.78    3.73   0
  10  -4  -1    3.58    2.67   0
  10  -4  -1    3.42    3.33   0
   9  -4  -1    3.90    2.52   0
   8  -4  -1    5.12    2.88   0
  -7   4   1   24.11    2.54   0
   7  -4  -1   21.42    2.48   0
  -6   4   1   56.24    3.23   0
   6  -4  -1   51.03    2.76   0
   5  -4  -1   33.75    3.16   0
  -5   4   1   33.81    2.66   0
  -4   4   1  237.28    4.17   0
   4  -4  -1  232.57    4.49   0
   3  -4  -1  216.00    4.41   0
  -3   4   1  210.68    4.48   0
   2  -4  -1   96.14    3.60   0
  -2   4   1   92.60    3.29   0
   1  -4  -1   22.35    2.57   0
  -1   4   1   21.57    2.70   0
   0   4   1   97.43    3.64   0
   0  -4  -1  101.44    3.66   0
  -1  -4  -1  237.66    4.42   0
   1   4   1  244.56    4.54   0
  -1  -4  -1  235.36    7.67   0
  -2  -4  -1   98.39    6.60   0
  -2  -4  -1  103.39    3.50   0
   2   4   1  100.37    3.01   0
   3   4   1  205.85    3.64   0
  -3  -4  -1  204.67    3.68   0
   4   4   1    7.12    4.71   0
  -4  -4  -1    8.87    2.42   0
   4   4   1    7.08    2.29   0
   5   4   1    9.39    2.91   0
   5   4   1    7.35    4.53   0
  -5  -4  -1   12.31    2.52   0
   6   4   1    0.94    4.59   0
   6   4   1    1.65    2.44   0
   7   4   1    4.56    5.12   0
   7   4   1    3.12    3.21   0
   8   4   1    1.99    3.03   0
   8   4   1    0.44    5.37   0
   9   4   1   -0.65    4.05   0
   9   4   1    2.93    6.89   0
  10   4   1    4.07    4.71   0
  10   4   1    2.92    4.24   0
  10   4   1   -0.10   10.04   0
  12  -5  -1   -0.50    4.31   0
  12  -5  -1   -0.92    4.28   0
  12  -5  -1   -0.58    3.29   0
  11  -5  -1    2.13    2.99   0
  11  -5  -1    2.61    3.84   0
  10  -5  -1    4.62    3.50   0
  10  -5  -1    4.28    3.40   0
   9  -5  -1    3.42    2.56   0
   8  -5  -1    7.00    2.37   0
  -8   5   1    7.20    2.92   0
   7  -5  -1    8.09    2.89   0
  -7   5   1    6.02    2.24   0
   6  -5  -1   16.88    2.59   0
  -6   5   1   17.62    2.98   0
   5  -5  -1    1.79    2.18   0
  -5   5   1    4.38    2.71   0
  -4   5   1   24.33    2.98   0
   4  -5  -1   22.20    2.43   0
   3  -5  -1   64.59    2.79   0
  -3   5   1   64.86    3.34   0
   2  -5  -1   22.96    2.49   0
  -2   5   1   20.59    2.57   0
  -1   5   1   -1.89    2.32   0
   1  -5  -1    0.26    2.23   0
   0   5   1   99.58    3.08   0
   0  -5  -1   98.94    3.04   0
  -1  -5  -1   42.63    2.53   0
  -1  -5  -1   38.78    4.68   0
   1   5   1   37.83    2.59   0
  -2  -5  -1   47.69    8.29   0
  -2  -5  -1   46.57    3.01   0
   2   5   1   49.70    2.93   0
   3   5   1    3.12    2.14   0
  -3  -5  -1    3.02    2.15   0
   4   5   1   12.28    2.36   0
  -4  -5  -1   10.32    2.51   0
  -5  -5  -1   -0.11    2.39   0
   5   5   1    0.24    2.30   0
   6   5   1    2.87    3.06   0
  -6  -5  -1    1.93    3.15   0
   7   5   1    2.80    3.51   0
   8   5   1    1.22    3.05   0
   9   5   1    2.34    3.48   0
  12  -6  -1    3.18    3.29   0
  12  -6  -1   -0.39    3.99   0
  11  -6  -1    2.76    3.83   0
  11  -6  -1    0.35    3.52   0
  10  -6  -1   -0.61    2.72   0
  10  -6  -1   -4.20    2.82   0
   9  -6  -1    5.21    2.99   0
  -9   6   1    4.16    3.04   0
  -8   6   1    0.70    2.93   0
   8  -6  -1    2.95    2.97   0
   7  -6  -1    3.36    2.39   0
  -7   6   1   -1.61    2.33   0
   6  -6  -1    9.89    2.39   0
  -6   6   1   13.50    2.83   0
   5  -6  -1   89.39    2.86   0
  -5   6   1   87.80    2.87   0
   4  -6  -1   11.96    2.26   0
  -4   6   1   12.85    2.31   0
   3  -6  -1   19.30    2.45   0
  -3   6   1   20.07    2.82   0
  -2   6   1  263.11    4.26   0
   2  -6  -1  272.99    4.21   0
   1  -6  -1  254.29    4.12   0
  -1   6   1  258.81    4.15   0
   0   6   1  648.49    6.01   0
   0  -6  -1  657.97    5.78   0
  -1  -6  -1  118.95    6.05   0
   1   6   1  121.07    3.43   0
  -1  -6  -1  114.70    3.01   0
   2   6   1    2.38    2.18   0
  -2  -6  -1    2.47    2.18   0
   3   6   1   -2.72    2.70   0
  -3  -6  -1    2.12    2.80   0
   4   6   1    2.74    2.28   0
  -4  -6  -1    0.05    2.40   0
  -5  -6  -1    1.73    2.47   0
   5   6   1    0.14    2.45   0
   6   6   1    4.14    2.68   0
  -6  -6  -1    3.03    3.23   0
   7   6   1    1.13    2.86   0
   8   6   1   -0.04    3.97   0
  12  -7  -1    4.23    3.63   0
  12  -7  -1    0.48    4.22   0
  11  -7  -1   -0.60    3.22   0
  11  -7  -1    3.27    3.67   0
  10  -7  -1    1.36    2.72   0
  10  -7  -1    1.89    3.46   0
  -9   7   1   -0.37    2.35   0
   9  -7  -1    1.30    2.44   0
  -8   7   1    4.28    2.94   0
   8  -7  -1    4.89    2.43   0
   7  -7  -1    4.48    2.27   0
  -7   7   1    6.43    2.36   0
  -6   7   1   31.94    2.60   0
   6  -7  -1   28.49    2.59   0
   5  -7  -1   -0.64    2.65   0
  -5   7   1    1.45    2.48   0
  -4   7   1   67.93    2.88   0
   4  -7  -1   74.27    2.88   0
  -3   7   1    2.49    2.46   0
   3  -7  -1    2.13    2.85   0
   2  -7  -1   19.64    2.60   0
  -2   7   1   19.07    2.67   0
   1  -7  -1    2.58    2.99   0
  -1   7   1   -1.00    2.52   0
   0   7   1    2.18    2.74   0
   0  -7  -1    5.27    2.73   0
   1   7   1    7.31    2.95   0
  -1  -7  -1    5.84    4.88   0
  -1  -7  -1    6.75    2.83   0
  -2  -7  -1    9.18    2.42   0
   2   7   1    9.46    2.90   0
   3   7   1    8.19    2.96   0
  -3  -7  -1    5.17    3.06   0
  -4  -7  -1   -1.72    2.49   0
   4   7   1    0.80    2.41   0
   5   7   1   -2.44    3.24   0
  -5  -7  -1   -0.79    3.33   0
  -6  -7  -1    3.43    2.87   0
   6   7   1    2.60    3.51   0
   7   7   1    1.54    3.48   0
   8   7   1    0.97    4.51   0
  12  -8  -1   -2.62    3.77   0
  12  -8  -1    0.46    3.61   0
  11  -8  -1   -0.00    4.06   0
  11  -8  -1    1.01    3.30   0
  10  -8  -1    1.77    3.91   0
  10  -8  -1    1.79    2.82   0
 -10   8   1    3.49    3.28   0
  -9   8   1    9.05    3.28   0
   9  -8  -1    8.32    3.28   0
  -8   8   1    0.62    2.93   0
   8  -8  -1   -1.31    3.01   0
   7  -8  -1    1.84    3.09   0
  -7   8   1    2.37    2.96   0
  -6   8   1   20.15    3.43   0
   6  -8  -1   22.27    2.80   0
  -5   8   1   -0.45    3.07   0
   5  -8  -1    4.59    2.48   0
  -4   8   1  143.35    3.94   0
   4  -8  -1  147.30    3.43   0
  -3   8   1   21.68    3.10   0
   3  -8  -1   17.19    2.41   0
   2  -8  -1   36.48    2.61   0
  -2   8   1   36.34    3.13   0
   1  -8  -1  111.05    3.23   0
  -1   8   1  108.24    3.63   0
   0   8   1    1.11    2.38   0
   0  -8  -1    0.57    2.35   0
   1   8   1   65.98    2.85   0
  -1  -8  -1   66.85    6.80   0
  -1  -8  -1   67.07    3.13   0
  -1  -8  -1   64.52    6.34   0
  -2  -8  -1   22.54    2.73   0
   2   8   1   25.33    3.16   0
   3   8   1   16.88    2.60   0
  -3  -8  -1   20.86    2.61   0
  -4  -8  -1    1.10    2.72   0
   4   8   1   -1.14    2.64   0
  -5  -8  -1    2.67    2.82   0
   5   8   1    1.51    2.70   0
  -6  -8  -1    1.99    3.25   0
   6   8   1    4.07    3.69   0
   7   8   1    2.56    3.38   0
  -7  -8  -1    0.80    3.50   0
  12  -9  -1    1.41    3.48   0
  11  -9  -1   -1.93    3.84   0
 -11   9   1   -1.90    3.15   0
  11  -9  -1   -2.48    3.37   0
  10  -9  -1    0.72    3.12   0
 -10   9   1    0.92    3.58   0
  10  -9  -1   -0.28    3.62   0
  -9   9   1    0.55    2.66   0
   9  -9  -1    2.33    2.71   0
  -8   9   1    0.17    3.30   0
   8  -9  -1    2.48    3.18   0
   7  -9  -1   20.17    2.80   0
  -7   9   1   23.79    3.34   0
   6  -9  -1   11.32    2.56   0
  -6   9   1   13.97    2.59   0
  -5   9   1    8.87    2.62   0
   5  -9  -1    8.45    2.66   0
   4  -9  -1    6.34    3.22   0
  -4   9   1    4.70    3.09   0
   3  -9  -1    8.62    2.50   0
  -3   9   1   10.81    3.13   0
  -2   9   1   20.36    2.91   0
   2  -9  -1   19.86    3.03   0
  -1   9   1   12.13    3.20   0
   1  -9  -1   13.77    2.69   0
   0  -9  -1    0.57    2.49   0
   0  -9  -1   -1.94    4.15   0
   0   9   1   -0.02    2.50   0
  -1  -9  -1    4.38    3.09   0
   1   9   1    4.51    2.50   0
   2   9   1    2.60    3.13   0
  -2  -9  -1    3.60    3.09   0
  -3  -9  -1   -0.21    3.32   0
   3   9   1   -0.45    3.23   0
  -4  -9  -1    1.52    2.71   0
   4   9   1    2.16    3.23   0
   5   9   1    0.36    2.93   0
  -5  -9  -1   -1.84    3.85   0
  -6  -9  -1    1.75    4.30   0
   6   9   1    1.34    3.37   0
  11 -10  -1   -1.53    3.35   0
  11 -10  -1   -0.64    4.36   0
 -11  10   1    3.63    3.40   0
  10 -10  -1   -1.97    2.94   0
 -10  10   1   -0.63    3.03   0
  10 -10  -1    1.74    3.28   0
   9 -10  -1    4.57    2.83   0
  -9  10   1    5.94    3.52   0
   8 -10  -1    5.26    3.32   0
  -8  10   1    1.41    2.74   0
   7 -10  -1    5.35    3.31   0
  -7  10   1    5.44    2.72   0
  -6  10   1    0.62    3.19   0
   6 -10  -1    0.80    3.20   0
   5 -10  -1   21.45    2.60   0
  -5  10   1   19.76    2.66   0
   4 -10  -1    0.21    3.01   0
  -4  10   1    7.09    2.46   0
  -3  10   1    4.08    2.44   0
   3 -10  -1   -1.34    3.04   0
  -2  10   1    1.13    2.37   0
   2 -10  -1    3.55    2.97   0
   1 -10  -1    3.82    2.41   0
  -1  10   1    1.90    3.00   0
   0 -10  -1   20.65    2.77   0
   0 -10  -1   18.40    4.93   0
   0  10   1   17.59    3.22   0
   0 -10  -1   18.87    5.08   0
  -1 -10  -1   11.58    2.85   0
   1  10   1   12.56    3.45   0
   2  10   1    2.29    2.71   0
  -2 -10  -1   -0.36    3.42   0
   3  10   1    7.77    3.53   0
  -3 -10  -1    4.45    2.89   0
   4  10   1    7.07    3.84   0
  -4 -10  -1   -0.71    3.88   0
   5  10   1    0.78    3.29   0
  -5 -10  -1   -0.25    4.16   0
  11 -11  -1   -1.74    3.57   0
  11 -11  -1    7.35    3.43   0
 -10  11   1    1.70    3.96   0
  10 -11  -1    1.34    4.02   0
  10 -11  -1    2.57    3.43   0
   9 -11  -1    2.48    3.69   0
  -9  11   1    2.90    2.99   0
   9 -11  -1    2.62    3.14   0
   8 -11  -1   -1.52    2.91   0
  -8  11   1   -1.15    2.89   0
   7 -11  -1    4.44    2.71   0
  -7  11   1    2.99    2.72   0
  -6  11   1   -0.23    3.37   0
   6 -11  -1    1.46    2.70   0
  -5  11   1    4.62    2.65   0
   5 -11  -1    5.26    3.18   0
   4 -11  -1    7.38    3.29   0
  -4  11   1    3.84    2.69   0
   3 -11  -1   16.95    2.80   0
  -3  11   1   21.66    3.35   0
   2 -11  -1    0.43    3.23   0
  -2  11   1    0.52    2.78   0
   2 -11  -1    3.75    3.47   0
   1 -11  -1    0.17    2.77   0
  -1  11   1   -0.69    3.46   0
   1 -11  -1   -0.53    4.05   0
   0 -11  -1    1.74    5.89   0
   0  11   1    1.38    2.74   0
   0 -11  -1    0.64    5.46   0
   0 -11  -1    2.04    2.75   0
  -1 -11  -1    4.16    3.40   0
   1  11   1    6.55    3.38   0
  -2 -11  -1    3.36    3.48   0
   2  11   1    2.43    3.35   0
   3  11   1    4.23    2.96   0
  -3 -11  -1    2.39    3.10   0
   4  11   1    4.32    4.00   0
  -4 -11  -1    3.91    3.18   0
 -10  12   1    2.57    4.13   0
  10 -12  -1   -3.05    4.64   0
  10 -12  -1    2.34    4.18   0
   9 -12  -1    1.22    4.02   0
   9 -12  -1    6.01    4.16   0
  -9  12   1    6.53    3.93   0
  -8  12   1    2.01    3.53   0
   8 -12  -1   -1.99    3.16   0
   8 -12  -1    0.67    2.98   0
  -7  12   1    2.13    2.98   0
   7 -12  -1    1.84    3.60   0
   7 -12  -1    1.57    3.24   0
   6 -12  -1   -0.56    2.90   0
  -6  12   1    3.34    2.84   0
  -5  12   1    0.01    2.80   0
   5 -12  -1    1.20    2.75   0
   4 -12  -1    0.55    2.69   0
   4 -12  -1    2.97    3.68   0
  -4  12   1    1.21    2.71   0
   3 -12  -1    6.61    3.66   0
  -3  12   1    6.46    3.28   0
   3 -12  -1    4.65    2.76   0
  -2  12   1    2.90    2.86   0
   2 -12  -1   -0.11    3.46   0
   2 -12  -1    4.56    4.45   0
  -1  12   1    4.17    3.51   0
   1 -12  -1    1.54    4.86   0
   1 -12  -1    2.54    2.84   0
   1 -12  -1   -0.71    5.40   0
   0  12   1    1.96    2.95   0
   0 -12  -1    1.73    3.10   0
   1  12   1    2.71    3.64   0
  -1 -12  -1    2.68    3.07   0
  -2 -12  -1    0.29    3.18   0
   2  12   1   -1.17    3.26   0
  -3 -12  -1    2.19    3.45   0
   3  12   1    3.39    3.53   0
   9 -13  -1   -0.83    4.45   0
   9 -13  -1    0.36    3.39   0
  -9  13   1    1.91    4.17   0
   8 -13  -1    0.97    3.89   0
  -8  13   1   -0.16    3.28   0
   8 -13  -1    4.33    4.38   0
  -7  13   1    4.03    3.12   0
   7 -13  -1   -1.65    3.97   0
   7 -13  -1   -1.00    4.01   0
   6 -13  -1   -1.52    2.98   0
   6 -13  -1    3.44    4.15   0
  -6  13   1    4.47    2.98   0
   5 -13  -1    6.69    3.09   0
  -5  13   1    1.94    3.77   0
   5 -13  -1    7.46    4.00   0
   4 -13  -1    3.76    3.63   0
  -4  13   1    3.60    3.58   0
   4 -13  -1   -0.38    3.86   0
   3 -13  -1    3.59    3.99   0
   3 -13  -1    2.22    2.98   0
  -3  13   1    0.44    2.95   0
  -2  13   1    1.81    2.99   0
   2 -13  -1   -0.33    3.79   0
   2 -13  -1    0.43    4.69   0
   1 -13  -1    1.10    3.14   0
   1 -13  -1    3.36    6.22   0
  -1  13   1   -1.20    3.22   0
   1 -13  -1    0.09    6.46   0
   0  13   1   -0.38    3.90   0
   0 -13  -1   -0.43    3.99   0
  -1 -13  -1   -0.24    3.35   0
   1  13   1   -0.13    4.01   0
  -7  14   1   -0.59    3.45   0
   7 -14  -1    0.68    4.51   0
   7 -14  -1   -0.87    3.32   0
   6 -14  -1    5.68    3.31   0
  -6  14   1   -0.54    3.46   0
   6 -14  -1    1.91    4.48   0
  -5  14   1    4.81    3.25   0
   5 -14  -1    8.02    4.00   0
   5 -14  -1    2.90    4.25   0
   4 -14  -1   -0.89    3.35   0
  -4  14   1    3.58    3.19   0
   4 -14  -1    3.18    4.29   0
  -3  14   1    1.92    3.91   0
   3 -14  -1    1.27    5.04   0
   3 -14  -1    0.03    4.15   0
   2 -14  -1   -0.59    6.00   0
  -2  14   1    1.16    4.08   0
   2 -14  -1    1.97    3.35   0
   2 -14  -1    1.85    5.70   0
  -1  14   1    4.45    3.32   0
   1 -14  -1    0.36    4.33   0
   0 -14  -1    5.68    4.53   0
   4 -15   2    2.09    4.37   0
   0  14  -2    0.69    3.29   0
   0 -14   2    1.58    4.17   0
  -1  14  -2   -3.60    3.97   0
   1 -14   2    1.02    7.57   0
   1 -14   2    4.27    3.31   0
   2 -14   2    2.01    5.17   0
  -2  14  -2    1.10    3.26   0
   2 -14   2    2.49    4.00   0
  -3  14  -2   -1.69    3.18   0
   3 -14   2   -1.21    5.30   0
   3 -14   2    3.99    3.19   0
   4 -14   2    1.36    4.24   0
   4 -14   2    4.58    3.97   0
  -4  14  -2    4.53    3.98   0
   5 -14   2   -1.97    3.24   0
   5 -14   2    0.36    4.35   0
  -5  14  -2    1.98    3.23   0
   6 -14   2   -6.70    4.14   0
  -6  14  -2    0.29    4.08   0
   6 -14   2   -2.38    4.27   0
  -7  14  -2    4.00    3.43   0
   7 -14   2    0.48    4.68   0
   7 -14   2    0.41    3.53   0
  -2 -13   2    3.89    4.17   0
   2  13  -2   -0.83    3.33   0
   1  13  -2   -0.87    3.16   0
  -1 -13   2   -0.34    3.21   0
   0  13  -2    0.46    3.04   0
   0 -13   2    3.18    3.86   0
   1 -13   2    2.41    5.46   0
   1 -13   2    1.06    3.49   0
  -1  13  -2    3.48    2.89   0
  -2  13  -2    0.20    3.00   0
   2 -13   2    3.53    4.57   0
   2 -13   2    2.73    2.90   0
   3 -13   2    1.45    3.76   0
  -3  13  -2   -0.60    2.96   0
   3 -13   2    3.09    3.89   0
  -4  13  -2    0.47    2.96   0
   4 -13   2    3.57    3.61   0
   4 -13   2   -0.57    3.90   0
  -5  13  -2    4.23    2.97   0
   5 -13   2    3.18    3.03   0
   5 -13   2    1.37    4.15   0
   6 -13   2   -1.97    3.17   0
   6 -13   2   -0.15    3.36   0
  -6  13  -2   -0.67    3.23   0
  -7  13  -2    1.96    3.11   0
   7 -13   2   -2.65    3.13   0
   7 -13   2    1.75    4.05   0
   8 -13   2   -2.88    4.34   0
   8 -13   2    2.14    3.32   0
  -8  13  -2   -2.13    3.36   0
   4  12  -2    0.73    4.19   0
  -4 -12   2    3.03    3.55   0
   3  12  -2   -2.19    3.18   0
  -3 -12   2   -0.67    3.27   0
   2  12  -2    2.99    3.92   0
  -2 -12   2    4.58    3.83   0
  -1 -12   2    8.81    3.60   0
   1  12  -2    5.07    3.63   0
   0  12  -2    3.66    2.69   0
   0 -12   2    0.76    7.18   0
   0 -12   2    2.50    2.68   0
  -1  12  -2    8.70    3.26   0
   1 -12   2    6.26    5.04   0
   1 -12   2    5.45    3.32   0
   2 -12   2    9.45    4.30   0
  -2  12  -2    4.14    2.81   0
   2 -12   2   10.20    2.81   0
  -3  12  -2   12.27    2.76   0
   3 -12   2   11.95    3.65   0
   3 -12   2   11.29    3.43   0
  -4  12  -2    0.48    2.66   0
   4 -12   2   -0.51    3.66   0
   4 -12   2    3.23    2.70   0
   5 -12   2    0.70    3.64   0
  -5  12  -2    6.21    2.81   0
   5 -12   2    0.46    3.57   0
  -6  12  -2   -1.60    3.48   0
   6 -12   2   -1.20    3.74   0
   6 -12   2    4.55    3.50   0
   7 -12   2    0.19    3.98   0
  -7  12  -2    4.63    2.98   0
   7 -12   2    0.96    2.99   0
  -8  12  -2    0.12    3.08   0
   8 -12   2   -3.48    3.85   0
   8 -12   2    3.17    3.89   0
   9 -12   2    2.36    4.34   0
   9 -12   2   -0.83    3.95   0
  -9  12  -2   -1.06    3.94   0
  -5 -11   2    5.16    4.72   0
   5  11  -2    7.33    4.34   0
   4  11  -2    5.33    3.99   0
  -4 -11   2    0.08    4.05   0
  -3 -11   2   -0.52    3.73   0
   3  11  -2   -0.37    3.44   0
  -2 -11   2    0.64    3.61   0
   2  11  -2    5.56    3.64   0
   1  11  -2    2.58    3.26   0
  -1 -11   2    2.56    2.59   0
   0 -11   2    2.06    4.98   0
   0 -11   2    1.19    2.72   0
   0  11  -2    0.88    3.22   0
   1 -11   2   19.75    4.38   0
  -1  11  -2   21.40    2.67   0
   1 -11   2   13.76    2.84   0
  -2  11  -2    6.02    2.57   0
   2 -11   2    8.01    3.96   0
   2 -11   2    7.34    3.19   0
   3 -11   2   18.90    3.57   0
   3 -11   2   17.36    2.83   0
  -3  11  -2   16.99    3.34   0
   4 -11   2    2.96    2.64   0
   4 -11   2   -1.59    3.57   0
  -4  11  -2    3.09    2.67   0
   5 -11   2    5.87    2.67   0
   5 -11   2   11.51    2.88   0
  -5  11  -2    5.76    2.69   0
  -6  11  -2   -0.34    3.20   0
   6 -11   2   -1.35    2.57   0
   6 -11   2    1.90    3.46   0
  -7  11  -2    2.54    2.80   0
   7 -11   2    0.85    3.45   0
   7 -11   2    3.04    3.48   0
   8 -11   2    0.44    3.87   0
   8 -11   2    1.45    2.94   0
  -8  11  -2    1.20    2.93   0
  -9  11  -2    6.29    3.90   0
   9 -11   2   -1.38    3.21   0
   9 -11   2    2.97    4.25   0
  10 -11   2    5.49    3.52   0
 -10  11  -2    1.61    3.29   0
  10 -11   2   -0.02    4.25   0
  -6 -10   2    7.46    4.91   0
   6  10  -2    4.36    4.32   0
   5  10  -2    2.59    3.83   0
  -5 -10   2    3.27    3.34   0
   4  10  -2   -1.84    3.67   0
  -4 -10   2    6.04    3.73   0
   3  10  -2    1.19    3.39   0
  -3 -10   2    2.69    3.46   0
  -2 -10   2    4.79    3.15   0
   2  10  -2    4.87    2.60   0
   1  10  -2    2.19    2.42   0
  -1 -10   2    4.76    3.08   0
   0  10  -2    6.64    2.59   0
   0 -10   2    6.18    2.53   0
   0 -10   2    5.53    4.43   0
   1 -10   2  101.67    3.74   0
  -1  10  -2  100.18    3.26   0
   1 -10   2  102.10    4.86   0
  -2  10  -2    2.91    2.47   0
   2 -10   2    0.58    2.62   0
   2 -10   2    0.79    3.27   0
  -3  10  -2    1.07    2.50   0
   3 -10   2    5.35    3.29   0
   3 -10   2    3.48    2.49   0
   4 -10   2    8.79    2.69   0
  -4  10  -2    8.21    2.42   0
   4 -10   2    7.37    2.47   0
  -5  10  -2   -1.90    2.49   0
   5 -10   2    1.97    2.52   0
   5 -10   2   -3.33    2.50   0
   6 -10   2    3.74    2.59   0
  -6  10  -2    0.41    3.18   0
   6 -10   2    3.70    2.53   0
   7 -10   2    3.08    2.78   0
  -7  10  -2    3.23    3.27   0
   7 -10   2   -0.56    3.32   0
   8 -10   2    0.89    3.03   0
   8 -10   2   -0.64    2.90   0
  -8  10  -2    2.32    2.86   0
  -9  10  -2    1.63    2.92   0
   9 -10   2    4.10    2.97   0
   9 -10   2    0.01    3.93   0
  10 -10   2    3.07    4.18   0
  10 -10   2   -2.80    3.23   0
 -10  10  -2    1.79    3.19   0
  11 -10   2    2.20    4.59   0
  11 -10   2   -1.23    3.38   0
   7   9  -2    6.19    4.27   0
  -7  -9   2    8.94    4.55   0
  -6  -9   2   -0.12    4.08   0
   6   9  -2    0.21    3.74   0
   5   9  -2    3.04    3.55   0
  -5  -9   2    2.40    3.06   0
   4   9  -2    2.52    2.77   0
  -4  -9   2    1.51    3.42   0
  -3  -9   2    1.41    2.76   0
   3   9  -2    0.94    3.27   0
  -2  -9   2   -0.45    2.41   0
   2   9  -2   -0.97    2.41   0
  -1  -9   2   12.14    7.32   0
  -1  -9   2   10.49    2.94   0
   1   9  -2    8.92    2.40   0
   0  -9   2   15.76    4.08   0
   0   9  -2   13.22    2.99   0
   0  -9   2   23.21    3.07   0
   1  -9   2  175.42    4.17   0
   1  -9   2  182.28    5.28   0
  -1   9  -2  179.31    4.09   0
   2  -9   2    2.10    2.96   0
   2  -9   2    1.12    2.49   0
  -2   9  -2    0.57    2.55   0
  -3   9  -2    2.24    2.41   0
   3  -9   2    0.37    2.34   0
   3  -9   2    1.84    2.39   0
   4  -9   2    2.40    2.41   0
   4  -9   2    4.43    3.05   0
  -4   9  -2    5.56    3.11   0
   5  -9   2    6.08    3.06   0
   5  -9   2   -1.89    2.94   0
  -5   9  -2    2.74    2.38   0
  -6   9  -2    1.14    2.88   0
   6  -9   2    4.66    2.97   0
   6  -9   2    5.80    3.13   0
  -7   9  -2   10.89    2.61   0
   7  -9   2    6.50    3.46   0
   7  -9   2    9.91    2.68   0
   8  -9   2    0.89    2.73   0
   8  -9   2   -0.63    3.48   0
  -8   9  -2    1.47    2.65   0
   9  -9   2   -1.48    3.05   0
   9  -9   2    2.29    2.88   0
  -9   9  -2    5.47    3.00   0
  10  -9   2    1.27    3.02   0
  10  -9   2    1.66    3.35   0
  11  -9   2    1.89    3.74   0
  11  -9   2    0.51    3.28   0
   8   8  -2   -0.95    4.59   0
   7   8  -2    0.24    3.87   0
  -7  -8   2    2.26    3.36   0
   6   8  -2    3.43    3.59   0
  -6  -8   2    1.64    3.75   0
   5   8  -2    2.95    3.38   0
  -5  -8   2    2.55    3.52   0
   4   8  -2    1.08    3.11   0
  -4  -8   2    0.21    2.68   0
  -3  -8   2    7.05    3.08   0
   3   8  -2    9.34    2.94   0
   2   8  -2    7.98    2.75   0
  -2  -8   2    6.96    2.79   0
  -1  -8   2   39.63    2.58   0
   1   8  -2   36.22    2.52   0
  -1  -8   2   41.11    5.96   0
   0   8  -2    0.04    2.76   0
   0  -8   2    1.87    3.86   0
   0  -8   2    3.04    2.81   0
   1  -8   2    2.09    3.48   0
  -1   8  -2    1.31    2.67   0
   1  -8   2    3.56    2.59   0
  -2   8  -2    0.90    2.17   0
   2  -8   2    1.57    2.90   0
   2  -8   2    2.01    2.21   0
  -3   8  -2    0.86    3.01   0
   3  -8   2    2.41    2.26   0
   3  -8   2   -0.09    2.41   0
   4  -8   2   -0.27    2.70   0
  -4   8  -2    2.17    2.39   0
   4  -8   2    0.09    2.42   0
   5  -8   2   -2.10    2.96   0
  -5   8  -2    1.91    2.35   0
   5  -8   2    0.94    2.28   0
  -6   8  -2   -0.46    2.44   0
   6  -8   2    1.33    2.64   0
   6  -8   2    1.57    3.04   0
   7  -8   2    4.59    2.60   0
  -7   8  -2    2.16    2.45   0
   7  -8   2    1.79    2.99   0
  -8   8  -2   10.47    3.29   0
   8  -8   2   15.20    3.37   0
   8  -8   2   13.84    2.90   0
  -9   8  -2    2.96    2.73   0
   9  -8   2    1.01    2.74   0
   9  -8   2   -1.48    2.86   0
  10  -8   2   -0.90    3.69   0
  10  -8   2    0.84    3.13   0
  11  -8   2   -2.77    3.81   0
  11  -8   2    4.91    4.27   0
   8   7  -2    2.59    3.93   0
   7   7  -2   -1.16    3.74   0
  -7  -7   2    2.61    4.00   0
  -6  -7   2   -1.29    2.91   0
   6   7  -2    3.09    3.25   0
  -5  -7   2    3.70    2.73   0
   5   7  -2    6.19    3.24   0
   4   7  -2    0.92    2.42   0
  -4  -7   2    1.81    3.08   0
  -3  -7   2   12.11    2.96   0
   3   7  -2   13.56    2.43   0
   2   7  -2   33.38    3.05   0
  -2  -7   2   36.32    2.93   0
  -1  -7   2  106.22    3.66   0
  -1  -7   2  115.63    6.48   0
   1   7  -2  110.97    3.26   0
   0  -7   2   11.80    3.21   0
   0   7  -2   13.35    2.73   0
   0  -7   2   13.37    2.28   0
  -1   7  -2    2.51    2.20   0
   1  -7   2   -1.59    2.57   0
   1  -7   2    2.68    2.81   0
  -2   7  -2    5.97    2.83   0
   2  -7   2    7.19    2.98   0
   2  -7   2    7.51    2.19   0
   3  -7   2    5.57    2.39   0
  -3   7  -2    5.34    2.30   0
   3  -7   2    3.04    2.73   0
   4  -7   2   95.94    3.49   0
  -4   7  -2   91.91    3.10   0
   4  -7   2   81.85    3.39   0
   5  -7   2   22.09    3.10   0
   5  -7   2   19.83    2.53   0
  -5   7  -2   22.98    3.02   0
  -6   7  -2    2.18    2.96   0
   6  -7   2    8.64    2.87   0
   6  -7   2    0.39    3.12   0
  -7   7  -2   21.95    2.67   0
   7  -7   2   29.45    3.26   0
   7  -7   2   27.13    3.34   0
  -8   7  -2   12.99    3.29   0
   8  -7   2   12.40    2.76   0
   8  -7   2   11.18    2.64   0
   9  -7   2    2.51    3.36   0
   9  -7   2   -1.62    2.74   0
  10  -7   2    1.04    3.43   0
  10  -7   2    0.63    3.78   0
  11  -7   2   -0.01    3.42   0
  11  -7   2    0.55    3.19   0
   9   6  -2    2.39    4.26   0
   8   6  -2    1.19    3.77   0
   7   6  -2   11.64    3.42   0
   6   6  -2    1.94    3.21   0
  -6  -6   2    2.27    3.55   0
   5   6  -2   27.74    3.34   0
  -5  -6   2   32.51    3.48   0
   4   6  -2    8.54    2.81   0
  -4  -6   2    6.09    2.84   0
   3   6  -2    1.78    2.32   0
  -3  -6   2    3.86    2.88   0
  -2  -6   2    0.23    2.83   0
   2   6  -2    2.55    2.62   0
  -1  -6   2   22.67    4.77   0
  -1  -6   2   23.19    2.85   0
   1   6  -2   21.06    2.93   0
   0  -6   2   34.27    3.55   0
   0  -6   2   33.94    2.56   0
   0   6  -2   36.68    3.18   0
   1  -6   2    8.02    2.91   0
  -1   6  -2    7.81    2.86   0
   1  -6   2    8.71    2.23   0
   2  -6   2    5.10    2.94   0
  -2   6  -2    9.94    2.34   0
   2  -6   2   10.76    2.87   0
   3  -6   2  218.49    3.92   0
   3  -6   2  202.40    3.98   0
  -3   6  -2  215.65    4.32   0
  -4   6  -2   46.65    3.33   0
   4  -6   2   47.41    2.83   0
   4  -6   2   45.29    3.09   0
   5  -6   2    0.56    2.33   0
  -5   6  -2   -3.47    2.30   0
   5  -6   2    1.32    2.72   0
   6  -6   2   26.62    3.15   0
   6  -6   2   25.38    3.14   0
  -6   6  -2   25.51    3.10   0
   7  -6   2    5.77    3.10   0
   7  -6   2    3.80    2.51   0
  -7   6  -2   -2.33    2.54   0
   8  -6   2    0.71    2.53   0
   8  -6   2    0.17    2.46   0
   9  -6   2    2.51    2.93   0
   9  -6   2    4.76    3.25   0
  10  -6   2   -0.03    2.74   0
  10  -6   2   -1.29    3.59   0
  11  -6   2    4.09    4.07   0
  11  -6   2   -0.19    3.75   0
  12  -6   2    2.86    4.41   0
  12  -6   2   -0.21    3.91   0
  10   5  -2    0.72    4.51   0
  10   5  -2    0.33    4.34   0
   9   5  -2   -0.04    3.95   0
   8   5  -2    0.03    3.52   0
   7   5  -2    5.06    3.46   0
   6   5  -2    1.32    3.12   0
  -6  -5   2    0.26    3.31   0
   5   5  -2    4.94    2.31   0
  -5  -5   2    3.52    3.01   0
  -4  -5   2   13.26    2.50   0
   4   5  -2   13.68    2.91   0
   3   5  -2    3.99    2.69   0
  -3  -5   2    3.53    2.27   0
   2   5  -2   17.10    2.51   0
  -2  -5   2   16.73    2.93   0
  -1  -5   2   36.54    2.74   0
  -1  -5   2   37.50    4.25   0
   1   5  -2   36.52    3.26   0
   0  -5   2  163.30    5.14   0
   0  -5   2  164.44    3.69   0
   0   5  -2  170.25    3.76   0
   1  -5   2    3.72    3.05   0
   1  -5   2    3.10    2.23   0
  -1   5  -2    1.90    2.27   0
   2  -5   2  396.37    5.25   0
  -2   5  -2  372.69    4.90   0
   2  -5   2  372.99    5.65   0
   3  -5   2    4.67    3.00   0
   3  -5   2    0.56    2.34   0
  -3   5  -2    4.02    2.43   0
   4  -5   2   61.97    2.98   0
   4  -5   2   61.06    3.44   0
  -4   5  -2   59.90    2.85   0
   5  -5   2    6.80    2.44   0
  -5   5  -2    4.73    2.38   0
   5  -5   2   10.14    3.00   0
   6  -5   2    3.68    2.53   0
  -6   5  -2    6.43    2.42   0
   6  -5   2    7.12    3.00   0
   7  -5   2    1.82    2.55   0
   7  -5   2   -1.55    2.50   0
   8  -5   2   -2.00    2.50   0
   8  -5   2    0.89    2.51   0
   9  -5   2    1.45    3.25   0
   9  -5   2    0.35    3.48   0
  10  -5   2   -0.96    2.75   0
  10  -5   2    2.02    2.73   0
  11  -5   2   -2.34    3.22   0
  11  -5   2    2.99    4.05   0
  11  -5   2    1.09    3.20   0
  12  -5   2    2.01    4.47   0
  12  -5   2    2.03    3.75   0
  12  -5   2    0.44    4.78   0
  10   4  -2    3.02    4.11   0
  10   4  -2    2.68    4.29   0
   9   4  -2    3.11    6.84   0
   9   4  -2    0.76    3.66   0
   9   4  -2    3.11    3.71   0
   9   4  -2    2.80    6.71   0
   8   4  -2    9.77    6.03   0
   8   4  -2    7.15    2.96   0
   8   4  -2    6.20    6.03   0
   7   4  -2   23.91    6.16   0
   7   4  -2   24.69    5.90   0
   7   4  -2   24.49    2.74   0
   6   4  -2    1.85    2.99   0
   6   4  -2    3.11    5.26   0
   6   4  -2    2.95    5.33   0
   5   4  -2   11.11    6.42   0
   5   4  -2    9.34    2.83   0
  -5  -4   2    9.06    3.11   0
   5   4  -2   10.42    6.39   0
   4   4  -2   10.70    2.84   0
  -4  -4   2   10.46    2.85   0
   3   4  -2   66.62    3.42   0
  -3  -4   2   72.82    3.45   0
   2   4  -2  852.66    7.58   0
  -2  -4   2  875.49    7.88   0
  -1  -4   2    7.96    4.07   0
   1   4  -2    8.01    3.05   0
  -1  -4   2    4.62    3.00   0
   0  -4   2  772.76    9.55   0
   0   4  -2  782.99    7.75   0
   0  -4   2  797.79    7.44   0
   1  -4   2   17.91    3.35   0
  -1   4  -2   20.00    3.09   0
   1  -4   2   22.57    2.61   0
  -2   4  -2   28.14    3.17   0
   2  -4   2   30.24    3.12   0
   2  -4   2   27.62    2.65   0
   3  -4   2  736.79    6.80   0
   3  -4   2  797.38    6.62   0
  -3   4  -2  796.87    6.94   0
   4  -4   2    0.45    2.92   0
   4  -4   2    1.26    3.01   0
  -4   4  -2   -1.67    3.02   0
   5  -4   2   58.66    2.84   0
  -5   4  -2   63.60    2.86   0
   5  -4   2   59.85    2.73   0
   6  -4   2   56.51    3.30   0
   6  -4   2   59.80    2.78   0
   7  -4   2    5.14    3.17   0
   7  -4   2    7.11    3.16   0
   8  -4   2    4.27    3.10   0
   8  -4   2    1.31    3.16   0
   9  -4   2    6.13    2.72   0
   9  -4   2    9.20    2.59   0
  10  -4   2    2.05    2.64   0
  10  -4   2    6.54    3.69   0
  10  -4   2    1.13    2.97   0
  11  -4   2    1.61    4.08   0
  11  -4   2    1.26    3.39   0
  11  -4   2    2.40    3.67   0
  12  -4   2    2.62    4.62   0
  12  -4   2    3.59    4.24   0
  11   3  -2    3.62    6.58   0
  11   3  -2    0.49    4.36   0
  11   3  -2    0.65    4.53   0
  10   3  -2    5.18    4.04   0
  10   3  -2   -0.64    5.49   0
  10   3  -2    0.71    3.78   0
   9   3  -2    1.87    4.99   0
   9   3  -2   -3.17    3.47   0
   9   3  -2    4.05    3.73   0
   8   3  -2    0.25    3.41   0
   8   3  -2    0.22    4.42   0
   7   3  -2    8.25    3.20   0
   7   3  -2    2.60    4.02   0
   6   3  -2    0.79    3.73   0
   6   3  -2    0.35    2.87   0
   5   3  -2   42.20    3.27   0
  -5  -3   2   48.07    3.48   0
   4   3  -2    2.64    2.77   0
  -4  -3   2    4.42    2.97   0
  -3  -3   2  412.94    6.20   0
   3   3  -2  416.38    6.10   0
   3   3  -2  412.07   10.02   0
   2   3  -2  166.56    4.84   0
   2   3  -2  165.96    7.65   0
  -2  -3   2  172.71    4.83   0
   1   3  -2   69.01    4.94   0
  -1  -3   2   73.68    3.90   0
  -1  -3   2   72.70    5.45   0
   1   3  -2   72.26    3.97   0
   0  -3   2  575.17    8.70   0
   0  -3   2  552.53    7.07   0
   0   3  -2  569.71    7.25   0
   0   3  -2  562.29    8.62   0
  -1   3  -2    2.02    3.17   0
   1  -3   2    3.30    3.08   0
  -1   3  -2    0.77    3.22   0
   1  -3   2   -0.68    3.06   0
  -2   3  -2   11.11    3.27   0
   2  -3   2   12.31    3.13   0
   2  -3   2   13.22    3.11   0
   3  -3   2   30.31    3.24   0
   3  -3   2   30.10    2.69   0
  -3   3  -2   29.60    2.65   0
  -4   3  -2   25.18    3.02   0
   4  -3   2   29.32    2.70   0
   4  -3   2   27.86    3.06   0
   5  -3   2   95.72    3.51   0
   5  -3   2   95.61    2.95   0
   6  -3   2   21.86    2.81   0
   6  -3   2   19.74    2.78   0
   7  -3   2   20.33    3.09   0
   7  -3   2   27.13    3.35   0
   8  -3   2    8.84    2.57   0
   8  -3   2   13.92    3.12   0
   8  -3   2   10.90    2.69   0
   9  -3   2   -1.20    2.58   0
   9  -3   2   -1.03    3.17   0
   9  -3   2   -1.85    3.43   0
  10  -3   2   -1.02    3.36   0
  10  -3   2    0.03    3.78   0
  10  -3   2   -0.17    2.82   0
  11  -3   2    2.27    3.83   0
  11  -3   2    0.41    4.10   0
  11  -3   2    1.85    4.04   0
  11   2  -2    2.31    5.17   0
  11   2  -2    0.79    4.35   0
  11   2  -2   -0.13    4.05   0
  10   2  -2    3.74    3.79   0
  10   2  -2    2.19    4.55   0
  10   2  -2    2.21    3.69   0
   9   2  -2   -1.08    3.44   0
   9   2  -2    3.63    4.08   0
   9   2  -2    2.75    3.33   0
   8   2  -2   10.44    3.21   0
   8   2  -2   12.47    3.41   0
   8   2  -2   12.25    3.80   0
   7   2  -2   -0.48    3.08   0
   7   2  -2   -1.93    3.64   0
   6   2  -2   17.97    3.10   0
   5   2  -2   59.99    3.64   0
   4   2  -2  547.84    6.95   0
  -4  -2   2  542.55    6.95   0
   3   2  -2  469.97    7.16   0
  -3  -2   2  471.82    7.29   0
  -2  -2   2  283.37    6.69   0
   2   2  -2  272.22    7.59   0
   2   2  -2  285.42    6.60   0
   1   2  -2 8916.59   37.87   0
  -1  -2   2 8891.07   38.34   0
   1   2  -2 8964.79   34.89   0
  -1  -2   2 8920.65   35.40   0
   0  -2   2  573.29    9.11   0
   0   2  -2  579.47    9.19   0
   0  -2   2  563.22    8.72   0
   0   2  -2  580.70    8.82   0
  -1   2  -2  837.62    8.95   0
   1  -2   2  843.71    9.33   0
  -1   2  -2  866.79    8.85   0
   1  -2   2  868.62    9.21   0
  -2   2  -2    8.65    3.09   0
   2  -2   2    7.96    3.22   0
   2  -2   2   10.39    3.30   0
  -2   2  -2    8.79    3.15   0
   3  -2   2    5.98    3.04   0
  -3   2  -2   11.96    2.52   0
   3  -2   2    9.01    2.51   0
   4  -2   2 1142.48    7.57   0
   4  -2   2 1112.92    8.13   0
   5  -2   2    6.36    2.79   0
   5  -2   2    7.37    2.74   0
   6  -2   2   -0.32    2.85   0
   6  -2   2    0.67    2.29   0
   7  -2   2    1.48    2.45   0
   7  -2   2    1.69    3.17   0
   7  -2   2    2.02    2.81   0
   8  -2   2   10.97    2.46   0
   8  -2   2    8.12    2.84   0
   8  -2   2   11.08    3.24   0
   9  -2   2    5.24    3.34   0
   9  -2   2    9.11    2.61   0
   9  -2   2    7.58    3.53   0
  10  -2   2    3.07    3.80   0
  10  -2   2   -0.55    2.77   0
  10  -2   2    2.40    3.67   0
  11  -2   2   -0.43    3.24   0
  11  -2   2    2.21    4.17   0
  11  -2   2    1.01    3.87   0
  11   1  -2    0.20    4.78   0
  11   1  -2    2.50    4.29   0
  11   1  -2    3.88    4.00   0
  10   1  -2    1.57    3.60   0
  10   1  -2   -0.75    2.84   0
  10   1  -2    0.86    3.76   0
   9   1  -2    3.98    3.32   0
   9   1  -2    2.77    2.88   0
   9   1  -2    3.09    3.56   0
   8   1  -2   -0.26    3.03   0
   8   1  -2    1.76    3.20   0
   8   1  -2    0.73    3.68   0
   7   1  -2   18.45    3.12   0
   7   1  -2   14.02    3.13   0
   6   1  -2   29.72    3.07   0
   6   1  -2   32.69    3.25   0
   5   1  -2    6.92    2.94   0
   4   1  -2  789.33    8.42   0
   3   1  -2   59.51    3.92   0
  -2  -1   2   18.89    4.97   0
   2   1  -2   18.38    4.75   0
   1   1  -2    0.64    5.09   0
   1   1  -2    2.48    4.04   0
  -1  -1   2    3.10    5.58   0
  -1  -1   2    2.14    3.18   0
   0   1  -2 1393.72   13.62   0
   0  -1   2 1303.45   15.28   0
   0  -1   2 1348.12   13.30   0
   0   1  -2 1348.78   15.32   0
   1  -1   2  278.52    6.27   0
   1  -1   2  274.77    5.84   0
  -1   1  -2  283.33    6.31   0
  -2   1  -2   28.92    3.37   0
   2  -1   2   30.38    2.88   0
   2  -1   2   27.77    2.81   0
   3  -1   2  217.22    4.35   0
   3  -1   2  237.45    4.62   0
   4  -1   2  145.09    3.40   0
   4  -1   2  143.35    4.11   0
   5  -1   2   19.03    2.94   0
   5  -1   2   19.58    2.79   0
   5  -1   2   21.41    2.97   0
   6  -1   2    3.97    3.06   0
   6  -1   2    9.84    2.62   0
   6  -1   2    4.07    2.70   0
   7  -1   2   30.85    3.16   0
   7  -1   2   39.30    2.86   0
   7  -1   2   31.97    2.70   0
   8  -1   2   -1.33    2.82   0
   8  -1   2    2.37    3.14   0
   8  -1   2   -1.39    2.60   0
   9  -1   2    2.92    3.49   0
   9  -1   2    2.95    3.48   0
   9  -1   2    0.29    2.64   0
  10  -1   2    2.54    2.87   0
  10  -1   2    0.81    3.10   0
  10  -1   2   -1.05    3.81   0
  11  -1   2    3.74    4.32   0
  11  -1   2   -0.10    3.32   0
  11  -1   2    0.55    3.54   0
  12   0  -2    0.28    4.60   0
  12   0  -2    0.41    5.26   0
  12   0  -2    3.52    4.31   0
  11   0  -2    2.78    4.08   0
  11   0  -2    1.51    3.84   0
  11   0  -2   -1.65    4.13   0
  10   0  -2    3.18    3.66   0
  10   0  -2    3.95    3.36   0
  10   0  -2    0.26    3.87   0
   9   0  -2    0.88    3.26   0
   9   0  -2   -0.15    3.55   0
   9   0  -2    3.00    3.24   0
   8   0  -2    3.04    3.34   0
   8   0  -2    7.97    3.18   0
   7   0  -2    7.43    2.95   0
   7   0  -2    7.43    3.33   0
   6   0  -2   33.24    3.12   0
   6   0  -2   33.35    3.23   0
   5   0  -2  239.18    4.85   0
   5   0  -2  270.40    5.29   0
   4   0  -2   11.42    3.16   0
   4   0  -2   11.36    3.42   0
   3   0  -2  580.94    9.21   0
   2   0  -2   44.08    5.90   0
   1   0  -2  371.21    7.58   0
   0   0   2 3682.95   25.48   0
   0   0   2 3521.14   21.35   0
   0   0  -2 3653.21   25.95   0
   0   0  -2 3421.46   21.36   0
   1   0   2  898.21    9.89   0
   1   0   2  896.54    9.57   0
  -1   0  -2  855.45   10.10   0
   2   0   2 1147.75    9.59   0
   2   0   2 1102.39   10.04   0
  -2   0  -2 1110.46   10.02   0
  -3   0  -2    8.85    3.17   0
   3   0   2    7.36    2.42   0
   3   0   2    7.62    2.64   0
   4   0   2    6.77    2.94   0
   4   0   2    4.91    2.95   0
   5   0   2    8.06    2.87   0
   5   0   2    8.06    2.27   0
   6   0   2  139.56    4.17   0
   6   0   2  146.46    3.36   0
   6   0   2  161.46    3.91   0
   7   0   2  202.12    4.87   0
   7   0   2  201.26    3.73   0
   7   0   2  226.25    4.03   0
   8   0   2   33.24    3.66   0
   8   0   2   35.66    3.19   0
   8   0   2   37.08    2.73   0
   9   0   2    2.17    3.87   0
   9   0   2    4.35    3.39   0
   9   0   2    4.13    3.05   0
  10   0   2    1.35    3.78   0
  10   0   2    0.16    3.29   0
  10   0   2    0.64    3.08   0
  11   0   2    1.02    4.40   0
  11   0   2    3.03    4.06   0
  11   0   2    0.21    3.59   0
  12  -1  -2    0.46    4.54   0
  12  -1  -2    0.17    4.54   0
  12  -1  -2   -1.71    4.32   0
  11  -1  -2    0.94    4.04   0
  11  -1  -2    4.81    3.58   0
  11  -1  -2    3.77    4.03   0
  10  -1  -2    5.41    3.56   0
  10  -1  -2    2.03    3.56   0
  10  -1  -2    5.55    3.34   0
   9  -1  -2   26.99    3.64   0
   9  -1  -2   28.52    3.50   0
   8  -1  -2   16.74    2.70   0
   8  -1  -2   19.60    3.46   0
   7  -1  -2   27.09    3.44   0
   7  -1  -2   24.89    3.09   0
   6  -1  -2   44.76    3.28   0
   5  -1  -2   33.60    3.19   0
   4  -1  -2   21.41    3.12   0
   3  -1  -2  107.81    5.13   0
  -3   1   2  111.89    4.67   0
   2  -1  -2   29.56    4.74   0
  -2   1   2   32.11    5.02   0
   1  -1  -2  558.00   10.70   0
  -1   1   2  555.25   10.14   0
   0  -1  -2  135.71    5.31   0
   0   1   2  133.46    4.93   0
   0  -1  -2  137.95    5.08   0
   0   1   2  142.01    4.84   0
   1   1   2    7.27    3.29   0
   1   1   2    5.05    3.51   0
  -1  -1  -2    5.27    3.23   0
  -1  -1  -2    2.63    3.36   0
   2   1   2   51.87    3.66   0
  -2  -1  -2   47.70    3.60   0
  -2  -1  -2   58.15    3.74   0
   2   1   2   53.46    3.64   0
   3   1   2  713.33    6.41   0
  -3  -1  -2  636.23    7.77   0
   3   1   2  657.85    7.91   0
   4   1   2  137.25    4.52   0
   4   1   2  143.97    3.41   0
   5   1   2   14.34    3.20   0
   5   1   2   15.72    2.37   0
   6   1   2    2.32    3.76   0
   6   1   2    4.23    2.44   0
   7   1   2   45.75    3.71   0
   7   1   2   56.16    2.97   0
   7   1   2   49.38    3.07   0
   8   1   2    5.49    3.43   0
   8   1   2    4.36    2.39   0
   8   1   2    5.17    3.29   0
   9   1   2    1.53    4.36   0
   9   1   2    5.94    2.74   0
   9   1   2    4.01    2.98   0
  10   1   2    0.36    4.01   0
  10   1   2   -1.71    4.03   0
  10   1   2    0.07    3.81   0
  11   1   2   -0.91    4.77   0
  11   1   2    5.57    4.53   0
  11   1   2    0.29    5.55   0
  12  -2  -2    2.14    4.55   0
  12  -2  -2    2.21    4.09   0
  12  -2  -2    0.98    4.42   0
  11  -2  -2    2.11    3.24   0
  11  -2  -2    4.49    3.94   0
  11  -2  -2    1.50    2.95   0
  10  -2  -2    3.67    3.39   0
  10  -2  -2    5.17    3.68   0
  10  -2  -2    3.83    3.49   0
   9  -2  -2    6.76    3.21   0
   9  -2  -2    5.79    2.99   0
   8  -2  -2   50.96    3.51   0
   8  -2  -2   52.78    3.71   0
   7  -2  -2    1.20    2.91   0
   6  -2  -2   17.81    2.39   0
  -5   2   2   63.41    3.43   0
   5  -2  -2   67.80    3.56   0
   4  -2  -2  392.80    6.16   0
  -4   2   2  390.36    6.05   0
  -3   2   2  800.81    8.68   0
   3  -2  -2  771.11    8.65   0
  -2   2   2 9999.99   30.98   0
   2  -2  -2 9723.99   30.93   0
  -1   2   2  539.46    7.75   0
   1  -2  -2  546.56    7.82   0
   0  -2  -2    5.40    3.19   0
   0  -2  -2    4.03    3.10   0
   0   2   2    3.49    2.55   0
   1   2   2   58.12    4.37   0
  -1  -2  -2   56.89    3.20   0
  -1  -2  -2   56.89    3.99   0
   1   2   2   57.97    3.18   0
   2   2   2  424.42    5.33   0
  -2  -2  -2  407.30    7.24   0
  -2  -2  -2  418.17    5.31   0
   2   2   2  414.83    7.28   0
   3   2   2  219.88    4.36   0
  -3  -2  -2  216.33    4.00   0
  -3  -2  -2  209.53    5.22   0
   3   2   2  206.53    5.31   0
  -4  -2  -2    9.52    2.85   0
   4   2   2    7.11    3.19   0
   4   2   2    6.27    2.25   0
   5   2   2  248.99    4.03   0
   5   2   2  232.53    5.19   0
   6   2   2  194.51    5.37   0
   6   2   2  213.81    4.36   0
   7   2   2   10.56    2.70   0
   7   2   2    9.84    3.31   0
   8   2   2    3.99    2.62   0
   8   2   2    4.39    3.42   0
   8   2   2    2.04    3.59   0
   9   2   2    3.05    3.74   0
   9   2   2    2.38    4.70   0
   9   2   2    4.84    3.51   0
  10   2   2    2.59    4.03   0
  10   2   2    1.68    3.51   0
  10   2   2    0.72    5.42   0
  12  -3  -2    2.71    4.27   0
  12  -3  -2    0.01    4.40   0
  12  -3  -2    3.10    3.95   0
  11  -3  -2    4.40    3.66   0
  11  -3  -2    6.78    3.97   0
  11  -3  -2    3.82    4.09   0
  10  -3  -2   -1.52    3.09   0
  10  -3  -2    2.42    3.35   0
   9  -3  -2    1.58    3.20   0
   8  -3  -2    3.11    3.10   0
   7  -3  -2    2.03    2.91   0
   6  -3  -2    1.66    2.75   0
  -6   3   2    1.08    2.72   0
   5  -3  -2  157.19    3.71   0
  -5   3   2  164.74    3.78   0
   4  -3  -2    2.72    3.00   0
  -4   3   2    1.53    2.99   0
  -3   3   2  211.83    4.92   0
   3  -3  -2  208.15    4.94   0
  -2   3   2   24.39    3.27   0
   2  -3  -2   22.72    2.73   0
  -1   3   2    1.67    2.44   0
   1  -3  -2    1.72    2.41   0
   0  -3  -2   43.45    3.83   0
   0  -3  -2   47.35    2.90   0
   0   3   2   45.24    2.89   0
  -1  -3  -2    9.56    3.03   0
  -1  -3  -2    9.52    3.71   0
   1   3   2    8.40    2.40   0
   2   3   2  173.80    3.66   0
  -2  -3  -2  174.24    5.73   0
  -2  -3  -2  189.62    3.75   0
   2   3   2  176.36    5.47   0
   3   3   2   12.60    3.32   0
  -3  -3  -2   15.14    2.48   0
   3   3   2    8.66    2.75   0
  -3  -3  -2   12.84    3.58   0
  -4  -3  -2   11.07    2.33   0
   4   3   2   13.48    3.58   0
   4   3   2   12.39    2.80   0
   5   3   2  231.38    4.25   0
   5   3   2  228.49    5.72   0
   6   3   2    1.00    3.46   0
   6   3   2    3.01    3.06   0
   7   3   2    0.08    3.98   0
   7   3   2   -0.30    3.23   0
   8   3   2    1.42    4.54   0
   8   3   2    4.49    3.49   0
   9   3   2    4.26    3.79   0
   9   3   2    3.80    5.39   0
   9   3   2   -0.31    3.82   0
  10   3   2    5.61    4.58   0
  10   3   2   -1.08    3.24   0
  10   3   2   -0.45    6.09   0
  12  -4  -2    3.78    4.44   0
  12  -4  -2   10.25    4.32   0
  12  -4  -2    8.36    4.05   0
  11  -4  -2    2.13    3.56   0
  11  -4  -2    2.85    4.04   0
  11  -4  -2    0.65    3.25   0
  10  -4  -2    4.77    2.70   0
   9  -4  -2    4.93    3.24   0
   8  -4  -2    6.17    2.97   0
  -7   4   2    0.47    2.83   0
   7  -4  -2   -0.89    2.90   0
   6  -4  -2   11.03    2.92   0
  -6   4   2   10.51    2.86   0
   5  -4  -2  418.22    5.45   0
  -5   4   2  435.11    5.53   0
   4  -4  -2  737.83    7.07   0
  -4   4   2  748.75    7.05   0
  -3   4   2   25.46    3.04   0
   3  -4  -2   27.07    3.04   0
   2  -4  -2  351.32    5.33   0
  -2   4   2  354.37    5.01   0
  -1   4   2  501.86    6.05   0
   1  -4  -2  514.52    5.68   0
   0  -4  -2   84.37    3.00   0
   0   4   2   91.40    3.14   0
   0  -4  -2   87.38    3.99   0
   1   4   2  246.51    3.98   0
  -1  -4  -2  243.95    6.14   0
  -1  -4  -2  253.84    4.11   0
  -2  -4  -2  109.04    5.00   0
  -2  -4  -2  111.18    3.11   0
   2   4   2  112.42    3.05   0
   3   4   2    1.56    3.68   0
  -3  -4  -2    0.54    3.70   0
   3   4   2    3.66    2.19   0
  -3  -4  -2    4.20    2.41   0
   4   4   2   23.01    3.10   0
  -4  -4  -2   21.07    2.59   0
   4   4   2   23.43    4.23   0
   5   4   2    2.30    2.94   0
   5   4   2    1.48    4.14   0
  -5  -4  -2    1.05    3.08   0
   6   4   2    1.59    2.56   0
   6   4   2    3.04    4.33   0
   7   4   2    1.27    4.79   0
   7   4   2    3.22    3.42   0
   8   4   2    1.67    5.41   0
   8   4   2    3.76    3.59   0
   9   4   2   -3.20    3.34   0
   9   4   2    1.33    6.49   0
  12  -5  -2    0.91    3.98   0
  12  -5  -2   -0.76    4.50   0
  12  -5  -2   -2.11    3.38   0
  11  -5  -2    2.48    3.79   0
  11  -5  -2   -0.09    3.45   0
  10  -5  -2    2.97    3.21   0
   9  -5  -2    2.17    3.13   0
   8  -5  -2    2.69    2.36   0
  -8   5   2   -1.81    2.85   0
   7  -5  -2   17.52    2.96   0
  -7   5   2   17.65    2.93   0
  -6   5   2    1.20    2.48   0
   6  -5  -2    2.40    2.46   0
   5  -5  -2    0.39    2.27   0
  -5   5   2    2.09    2.84   0
  -4   5   2   17.44    3.02   0
   4  -5  -2   18.76    2.43   0
   3  -5  -2   37.92    3.13   0
  -3   5   2   38.87    2.76   0
  -2   5   2   76.81    2.96   0
   2  -5  -2   73.14    3.37   0
   1  -5  -2    7.76    2.82   0
  -1   5   2    3.95    2.30   0
   0   5   2  131.70    3.76   0
   0  -5  -2  127.65    4.44   0
   0  -5  -2  130.99    3.73   0
  -1  -5  -2   -3.07    2.88   0
   1   5   2   -3.27    2.35   0
  -1  -5  -2    0.68    3.50   0
  -2  -5  -2   77.14    5.26   0
   2   5   2   76.79    3.30   0
  -2  -5  -2   81.49    2.77   0
   3   5   2  103.50    3.46   0
  -3  -5  -2  103.07    3.06   0
  -4  -5  -2    2.83    3.03   0
   4   5   2    1.74    2.51   0
  -5  -5  -2   -0.84    2.55   0
   5   5   2    1.12    3.05   0
   6   5   2    3.30    2.56   0
  -6  -5  -2   -1.94    2.77   0
   7   5   2    4.19    3.72   0
   8   5   2    2.13    3.34   0
   9   5   2    2.74    4.56   0
  12  -6  -2    0.88    3.47   0
  12  -6  -2   -1.18    4.14   0
  11  -6  -2    4.89    3.69   0
  11  -6  -2    3.77    3.13   0
  10  -6  -2    4.32    3.23   0
   9  -6  -2    3.79    2.50   0
  -9   6   2    4.94    3.25   0
  -8   6   2    6.20    3.02   0
   8  -6  -2    5.53    2.43   0
   7  -6  -2   44.73    3.15   0
  -7   6   2   47.01    3.11   0
   6  -6  -2   17.88    3.01   0
  -6   6   2   16.84    2.98   0
   5  -6  -2   70.07    3.26   0
  -5   6   2   71.10    3.49   0
   4  -6  -2  113.31    3.15   0
  -4   6   2  117.60    3.55   0
  -3   6   2   18.81    2.28   0
   3  -6  -2   18.26    2.71   0
  -2   6   2  376.50    5.26   0
   2  -6  -2  382.81    5.16   0
   1  -6  -2  162.84    3.51   0
  -1   6   2  151.91    3.61   0
   0  -6  -2   26.45    3.20   0
   0   6   2   28.15    2.65   0
   0  -6  -2   28.57    3.38   0
   1   6   2    2.00    2.23   0
  -1  -6  -2    0.16    3.60   0
  -1  -6  -2    1.13    2.70   0
  -2  -6  -2    0.57    2.43   0
  -2  -6  -2   -0.35    4.75   0
   2   6   2    1.11    2.34   0
   3   6   2    0.34    2.52   0
  -3  -6  -2    0.73    3.07   0
   4   6   2    3.59    2.57   0
  -4  -6  -2    6.12    3.05   0
  -5  -6  -2    1.41    2.55   0
   5   6   2   -1.86    3.09   0
   6   6   2    0.85    2.83   0
  -6  -6  -2    2.31    2.89   0
   7   6   2    3.61    3.81   0
   8   6   2    1.20    4.24   0
  12  -7  -2   -0.87    3.29   0
  12  -7  -2    3.59    3.43   0
  11  -7  -2    0.23    2.87   0
 -10   7   2    0.40    2.83   0
  10  -7  -2    2.40    3.40   0
  -9   7   2    1.87    3.22   0
   9  -7  -2    0.92    3.19   0
   8  -7  -2    2.07    2.90   0
  -8   7   2    1.23    2.96   0
  -7   7   2    2.43    2.82   0
   7  -7  -2    4.20    2.28   0
   6  -7  -2    0.40    2.74   0
  -6   7   2    3.93    2.44   0
   5  -7  -2   23.68    2.36   0
  -5   7   2   21.33    2.60   0
   4  -7  -2    2.10    2.18   0
  -4   7   2    5.68    2.81   0
   3  -7  -2    9.84    2.73   0
  -3   7   2   11.68    2.31   0
   2  -7  -2   25.99    2.99   0
  -2   7   2   23.29    3.00   0
   1  -7  -2    5.14    2.37   0
  -1   7   2    4.70    2.87   0
   0  -7  -2   67.83    3.26   0
   0  -7  -2   61.46    4.01   0
   0   7   2   61.33    3.22   0
  -1  -7  -2    2.09    4.31   0
  -1  -7  -2    2.11    2.93   0
   1   7   2   -0.98    2.31   0
  -2  -7  -2   -0.99    2.66   0
   2   7   2    2.02    3.05   0
  -2  -7  -2    0.80    6.31   0
   3   7   2   19.29    3.20   0
  -3  -7  -2   15.87    3.12   0
   4   7   2    0.83    2.54   0
  -4  -7  -2    2.25    2.62   0
   5   7   2    2.97    3.39   0
  -5  -7  -2    2.81    3.47   0
  -6  -7  -2    2.83    3.78   0
   6   7   2    3.43    2.85   0
   7   7   2   -3.35    3.20   0
   8   7   2    2.90    4.44   0
  12  -8  -2   -2.55    3.73   0
  12  -8  -2    3.41    3.24   0
  11  -8  -2    1.19    3.71   0
 -10   8   2    5.45    2.94   0
  10  -8  -2   -1.86    3.52   0
  -9   8   2    0.15    2.61   0
   9  -8  -2   -1.74    3.17   0
  -8   8   2    1.82    2.86   0
   8  -8  -2    0.52    2.47   0
  -7   8   2    4.43    2.53   0
   7  -8  -2    5.09    2.89   0
   6  -8  -2  135.71    3.43   0
  -6   8   2  144.26    3.53   0
   5  -8  -2    7.46    2.52   0
  -5   8   2    6.11    3.07   0
   4  -8  -2   16.92    2.48   0
  -4   8   2   20.16    2.64   0
   3  -8  -2   65.63    2.86   0
  -3   8   2   63.42    2.92   0
   2  -8  -2   12.95    2.89   0
  -2   8   2    9.87    2.90   0
   1  -8  -2    9.33    2.41   0
  -1   8   2    9.82    2.47   0
   0  -8  -2    5.37    2.76   0
   0   8   2    1.61    2.45   0
   0  -8  -2    2.22    3.35   0
  -1  -8  -2   21.20    2.75   0
  -1  -8  -2   18.94    5.11   0
   1   8   2   17.30    2.67   0
  -2  -8  -2   17.93    2.70   0
   2   8   2   17.37    2.63   0
   3   8   2   12.68    2.69   0
  -3  -8  -2   13.23    2.80   0
   4   8   2    3.34    2.72   0
  -4  -8  -2    3.65    3.42   0
   5   8   2    0.56    3.61   0
  -5  -8  -2    1.83    3.45   0
   6   8   2    3.68    3.32   0
  -6  -8  -2    1.44    4.14   0
   7   8   2   -1.11    4.25   0
  12  -9  -2    2.72    4.50   0
  12  -9  -2   -2.90    3.76   0
  11  -9  -2    4.32    3.46   0
 -11   9   2    6.41    3.27   0
  11  -9  -2    1.39    3.12   0
  10  -9  -2    2.63    2.90   0
 -10   9   2    2.09    3.61   0
  -9   9   2    1.42    3.38   0
   9  -9  -2   -1.72    2.80   0
  -8   9   2    1.62    3.12   0
   8  -9  -2    1.94    2.52   0
  -7   9   2    1.79    2.41   0
   7  -9  -2   -1.33    2.48   0
   6  -9  -2    1.17    3.04   0
  -6   9   2    3.09    3.15   0
  -5   9   2   18.85    2.59   0
   5  -9  -2   15.40    2.99   0
  -4   9   2    8.31    2.56   0
   4  -9  -2    6.58    2.49   0
  -3   9   2    2.00    3.16   0
   3  -9  -2    0.14    3.05   0
  -2   9   2    1.66    2.23   0
   2  -9  -2    1.76    2.26   0
  -1   9   2   -1.35    2.34   0
   1  -9  -2    0.03    2.51   0
   0  -9  -2   15.21    2.59   0
   0   9   2   16.76    2.57   0
   0  -9  -2   17.84    4.33   0
  -1  -9  -2   39.76    2.81   0
   1   9   2   36.25    3.34   0
  -1  -9  -2   37.50    6.66   0
  -2  -9  -2   -1.12    3.32   0
   2   9   2    1.60    2.70   0
   3   9   2    2.69    3.35   0
  -3  -9  -2    0.77    2.79   0
   4   9   2    0.93    3.58   0
  -4  -9  -2   -0.68    3.52   0
  -5  -9  -2    0.53    3.86   0
   5   9   2    1.27    3.01   0
   6   9   2    1.43    4.09   0
  -6  -9  -2    3.88    4.31   0
  11 -10  -2    1.77    4.41   0
  11 -10  -2    3.71    3.36   0
 -11  10   2   -1.07    3.26   0
  10 -10  -2    5.55    3.81   0
 -10  10   2    5.18    3.82   0
   9 -10  -2    3.13    3.29   0
  -9  10   2   -0.32    2.85   0
   8 -10  -2    1.55    3.28   0
  -8  10   2   -0.01    2.69   0
  -7  10   2   -0.37    2.69   0
   7 -10  -2    0.53    2.66   0
   6 -10  -2    1.49    2.47   0
  -6  10   2    1.89    2.53   0
  -5  10   2    5.15    3.09   0
   5 -10  -2    8.02    3.06   0
   4 -10  -2    9.61    2.41   0
  -4  10   2   10.84    2.54   0
   3 -10  -2    1.91    2.98   0
  -3  10   2    2.19    3.01   0
  -2  10   2    4.25    3.01   0
   2 -10  -2   -1.44    2.61   0
  -1  10   2    3.60    3.04   0
   1 -10  -2    1.04    2.61   0
   0 -10  -2   12.80    3.35   0
   0 -10  -2   10.53    4.91   0
   0  10   2    5.28    2.70   0
  -1 -10  -2   62.59    3.18   0
   1  10   2   57.03    3.20   0
  -2 -10  -2    5.57    2.71   0
   2  10   2    0.38    2.91   0
   3  10   2    1.81    3.71   0
  -3 -10  -2    1.89    3.65   0
  -4 -10  -2    2.19    3.78   0
   4  10   2    4.36    3.67   0
  -5 -10  -2    3.82    4.36   0
   5  10   2    4.80    4.07   0
 -11  11   2   -0.26    4.26   0
  11 -11  -2   -1.01    4.23   0
  11 -11  -2   -0.12    4.50   0
  10 -11  -2    2.57    3.15   0
 -10  11   2   -0.02    3.17   0
   9 -11  -2    3.51    2.97   0
  -9  11   2    3.86    3.72   0
  -8  11   2   -0.61    3.41   0
   8 -11  -2    3.89    3.40   0
   7 -11  -2   -0.33    2.71   0
  -7  11   2    1.63    2.65   0
   6 -11  -2    0.05    2.63   0
  -6  11   2    5.98    3.27   0
  -5  11   2    3.34    2.73   0
   5 -11  -2    1.12    3.27   0
   4 -11  -2   -3.16    2.68   0
  -4  11   2    2.47    2.66   0
   3 -11  -2   11.32    3.39   0
  -3  11   2   13.32    3.35   0
  -2  11   2   14.55    3.35   0
   2 -11  -2   21.47    3.51   0
   1 -11  -2    7.16    2.73   0
  -1  11   2    5.72    2.77   0
   1 -11  -2    3.75    4.42   0
   0 -11  -2    1.63    2.71   0
   0 -11  -2    2.23    5.57   0
   0 -11  -2    0.88    5.62   0
   0  11   2    5.18    3.42   0
  -1 -11  -2   -0.03    2.94   0
   1  11   2    2.12    2.93   0
   2  11   2    4.17    3.69   0
  -2 -11  -2    3.73    3.76   0
   3  11   2    3.40    3.94   0
  -3 -11  -2   -2.12    3.20   0
   4  11   2    0.96    3.53   0
  -4 -11  -2    1.32    3.56   0
  10 -12  -2    4.95    3.73   0
 -10  12   2    0.84    3.30   0
  10 -12  -2    2.90    3.18   0
  -9  12   2    3.28    3.12   0
   9 -12  -2   -1.20    3.28   0
  -8  12   2    1.54    3.00   0
   8 -12  -2   -0.54    3.06   0
   7 -12  -2    1.81    2.96   0
  -7  12   2    0.71    2.92   0
  -6  12   2    0.61    2.96   0
   6 -12  -2    4.03    2.92   0
  -5  12   2    2.99    3.53   0
   5 -12  -2    4.18    2.89   0
  -4  12   2   -1.50    2.80   0
   4 -12  -2    0.64    3.36   0
  -3  12   2    4.84    2.82   0
   3 -12  -2    9.34    3.54   0
  -2  12   2    1.37    2.92   0
   2 -12  -2    3.87    2.96   0
   1 -12  -2    3.11    4.85   0
   1 -12  -2    6.18    5.36   0
  -1  12   2    4.95    3.08   0
   1 -12  -2    6.01    3.69   0
   0 -12  -2    1.27    3.02   0
   0  12   2    3.70    3.64   0
  -1 -12  -2    3.00    3.20   0
   1  12   2   -2.73    3.99   0
  -2 -12  -2   -1.63    3.94   0
   2  12   2   -1.50    3.30   0
   3  12   2    0.35    3.45   0
  -3 -12  -2    4.25    4.52   0
   9 -13  -2   -1.44    3.80   0
  -9  13   2   -3.50    3.37   0
   9 -13  -2   -1.23    3.40   0
  -8  13   2    0.52    3.91   0
   8 -13  -2   -1.29    3.87   0
   7 -13  -2   -0.91    3.26   0
  -7  13   2    0.18    3.19   0
  -6  13   2    4.30    3.14   0
   6 -13  -2    2.73    3.86   0
  -5  13   2   14.65    3.08   0
   5 -13  -2    9.75    3.75   0
   4 -13  -2    0.35    2.94   0
  -4  13   2    5.62    2.93   0
   3 -13  -2    1.43    3.63   0
  -3  13   2    0.07    3.69   0
   3 -13  -2   -0.60    4.74   0
  -2  13   2   -0.11    3.92   0
   2 -13  -2    0.60    4.69   0
   2 -13  -2   -0.74    3.84   0
   2 -13  -2    1.38    4.91   0
   1 -13  -2   -3.00    3.17   0
  -1  13   2    3.84    3.86   0
   1 -13  -2    2.50    6.54   0
   1 -13  -2   -0.39    6.09   0
   0  13   2    7.14    3.96   0
   0 -13  -2    6.05    3.42   0
  -1 -13  -2    2.88    4.27   0
   1  13   2    3.70    4.38   0
   7 -14  -2    0.20    3.52   0
   7 -14  -2   -0.38    4.12   0
  -7  14   2    2.38    3.35   0
   6 -14  -2    3.00    3.40   0
   6 -14  -2    3.14    4.52   0
  -6  14   2    2.31    3.33   0
   5 -14  -2    2.33    4.52   0
  -5  14   2    1.86    3.36   0
   5 -14  -2    0.42    3.32   0
   4 -14  -2    3.34    3.26   0
  -4  14   2    2.70    3.98   0
   4 -14  -2    2.47    5.24   0
   3 -14  -2   -0.40    4.60   0
  -3  14   2   -1.71    3.40   0
   3 -14  -2    1.87    4.09   0
   2 -14  -2    0.61    6.07   0
   2 -14  -2    3.99    3.49   0
  -2  14   2    0.57    4.22   0
   2 -14  -2    0.40    6.00   0
   1 -14  -2    0.44    3.58   0
  -1  14   2   -0.89    3.59   0
   0  14  -3   -3.22    4.07   0
   0 -14   3   -0.99    4.16   0
   1 -14   3    0.91    7.33   0
  -1  14  -3    2.21    3.40   0
   1 -14   3    0.98    4.08   0
  -2  14  -3    0.79    3.86   0
   2 -14   3    1.73    5.64   0
   2 -14   3    3.30    3.32   0
  -3  14  -3    7.68    4.05   0
   3 -14   3   -0.11    3.22   0
   3 -14   3    2.36    5.20   0
   4 -14   3    0.09    3.15   0
   4 -14   3    1.88    4.29   0
  -4  14  -3    4.61    3.92   0
   5 -14   3   -0.76    4.37   0
  -5  14  -3    1.41    3.17   0
   5 -14   3    2.02    3.36   0
  -6  14  -3   -1.35    4.09   0
   6 -14   3    1.23    4.44   0
   6 -14   3   -2.79    3.30   0
   7 -14   3    1.69    3.46   0
   7 -14   3   -0.94    3.79   0
  -7  14  -3    1.46    3.46   0
  -2 -13   3   -4.54    4.51   0
   2  13  -3   -2.81    4.23   0
   1  13  -3    5.53    4.06   0
  -1 -13   3   -0.30    3.32   0
   0  13  -3    0.33    3.88   0
   0 -13   3    1.66    3.87   0
   1 -13   3    0.08    3.06   0
   1 -13   3   -0.11    5.32   0
  -1  13  -3    4.57    3.73   0
   2 -13   3    1.34    3.56   0
  -2  13  -3    1.92    3.54   0
   2 -13   3   -0.45    4.58   0
   3 -13   3    5.12    2.97   0
  -3  13  -3    1.07    2.93   0
   3 -13   3    3.13    3.97   0
   4 -13   3    3.00    4.00   0
   4 -13   3    3.16    2.95   0
  -4  13  -3    2.04    3.64   0
   5 -13   3    0.14    4.01   0
  -5  13  -3    0.81    3.01   0
   5 -13   3   -0.46    3.67   0
  -6  13  -3    2.32    3.24   0
   6 -13   3   -0.88    4.04   0
   6 -13   3    4.13    3.87   0
   7 -13   3   -0.64    3.94   0
  -7  13  -3   -0.54    3.17   0
   7 -13   3    3.04    4.17   0
  -8  13  -3    0.90    3.34   0
   8 -13   3    1.22    4.39   0
   8 -13   3    3.23    3.42   0
   4  12  -3    0.49    4.38   0
  -4 -12   3   -0.34    4.44   0
   3  12  -3    0.32    4.03   0
  -3 -12   3    0.99    4.14   0
   2  12  -3   -1.52    2.97   0
  -2 -12   3    2.41    3.85   0
  -1 -12   3   -1.37    3.06   0
   1  12  -3    1.21    3.63   0
   0 -12   3    2.01    5.81   0
   0 -12   3    0.73    3.46   0
   0  12  -3    2.82    2.71   0
   1 -12   3    0.15    3.36   0
   1 -12   3    1.83    4.50   0
  -1  12  -3    1.96    3.32   0
   2 -12   3    0.09    3.50   0
  -2  12  -3    2.69    2.60   0
   2 -12   3    0.80    3.30   0
  -3  12  -3    2.87    3.31   0
   3 -12   3    0.29    4.16   0
   3 -12   3    0.72    3.38   0
   4 -12   3    3.66    3.74   0
   4 -12   3    6.25    3.41   0
  -4  12  -3   -0.29    3.40   0
   5 -12   3    6.28    3.69   0
  -5  12  -3   -3.19    2.91   0
   5 -12   3   -3.07    2.82   0
  -6  12  -3    3.86    3.00   0
   6 -12   3    1.10    3.02   0
   6 -12   3    2.37    2.92   0
   7 -12   3    0.37    3.21   0
  -7  12  -3    4.56    2.88   0
   7 -12   3    1.00    2.91   0
  -8  12  -3   -0.50    3.11   0
   8 -12   3    1.59    3.41   0
   8 -12   3    3.43    3.14   0
  -9  12  -3    1.21    4.10   0
   9 -12   3    1.89    3.59   0
   9 -12   3    4.22    3.42   0
  -5 -11   3    3.31    4.37   0
   5  11  -3    1.83    3.32   0
  -4 -11   3    0.71    3.97   0
   4  11  -3    1.33    3.04   0
   3  11  -3    6.10    3.63   0
  -3 -11   3    2.64    3.77   0
  -2 -11   3    2.73    2.81   0
   2  11  -3    1.54    3.51   0
   1  11  -3    4.88    3.21   0
  -1 -11   3    4.45    3.30   0
   0 -11   3   -1.30    2.54   0
   0 -11   3    0.59    4.93   0
   0  11  -3    1.01    3.05   0
   1 -11   3    1.51    2.61   0
   1 -11   3    0.75    4.10   0
  -1  11  -3    0.58    3.18   0
   2 -11   3    3.34    2.51   0
  -2  11  -3    4.44    3.19   0
   2 -11   3    1.15    3.95   0
   3 -11   3    3.99    3.37   0
  -3  11  -3    2.02    2.62   0
   3 -11   3    6.67    2.76   0
   4 -11   3   -0.24    2.64   0
   4 -11   3    0.82    2.80   0
  -4  11  -3   -0.22    2.62   0
  -5  11  -3   -2.02    2.77   0
   5 -11   3    1.91    3.38   0
   5 -11   3    6.84    2.66   0
   6 -11   3   -0.71    3.55   0
  -6  11  -3    4.87    3.22   0
   6 -11   3   -0.23    2.72   0
   7 -11   3    6.10    3.68   0
   7 -11   3   -0.11    2.93   0
  -7  11  -3    1.05    3.11   0
   8 -11   3    2.68    3.14   0
  -8  11  -3   -3.05    2.88   0
   8 -11   3   -2.35    3.59   0
   9 -11   3    2.17    3.91   0
   9 -11   3    2.47    3.35   0
  -9  11  -3    1.59    3.94   0
  10 -11   3    2.93    3.51   0
  10 -11   3    5.01    3.76   0
 -10  11  -3    5.51    4.27   0
  -6 -10   3    0.22    4.59   0
   6  10  -3   -0.92    4.14   0
   5  10  -3    2.52    3.87   0
  -5 -10   3    5.68    3.29   0
   4  10  -3    7.29    3.54   0
  -4 -10   3    3.75    3.64   0
   3  10  -3    7.88    3.18   0
  -3 -10   3    4.56    3.49   0
   2  10  -3   -0.05    3.17   0
  -2 -10   3    3.12    2.73   0
  -1 -10   3   11.31    3.12   0
  -1 -10   3    7.45    6.90   0
   1  10  -3   10.87    3.12   0
   0  10  -3   -0.24    2.90   0
   0 -10   3   -0.30    3.00   0
   0 -10   3    0.98    4.47   0
   1 -10   3   46.02    4.17   0
   1 -10   3   47.59    2.93   0
  -1  10  -3   47.90    2.91   0
  -2  10  -3    3.28    3.07   0
   2 -10   3    1.50    3.66   0
   2 -10   3    3.92    2.47   0
   3 -10   3   10.77    3.06   0
   3 -10   3    9.91    3.31   0
  -3  10  -3    6.75    3.08   0
  -4  10  -3    5.08    2.95   0
   4 -10   3    3.55    2.63   0
   4 -10   3    2.46    3.09   0
   5 -10   3    2.88    3.02   0
  -5  10  -3    0.16    3.12   0
   5 -10   3    0.75    2.54   0
   6 -10   3   -2.12    2.74   0
   6 -10   3    1.33    2.62   0
  -6  10  -3    4.02    2.65   0
   7 -10   3    0.70    2.59   0
  -7  10  -3    3.20    2.64   0
   7 -10   3   -0.87    2.84   0
   8 -10   3    3.57    3.07   0
  -8  10  -3    1.83    3.53   0
   8 -10   3    4.65    3.62   0
   9 -10   3   -1.85    3.05   0
  -9  10  -3    0.36    3.00   0
   9 -10   3    1.38    3.13   0
  10 -10   3    4.07    3.25   0
  10 -10   3   -1.66    4.29   0
   7   9  -3   -1.19    4.35   0
  -7  -9   3    1.89    3.86   0
   6   9  -3   -0.41    3.98   0
  -6  -9   3   -1.25    4.26   0
  -5  -9   3    5.11    3.57   0
   5   9  -3    2.39    3.59   0
  -4  -9   3    2.09    3.52   0
   4   9  -3    1.42    3.32   0
  -3  -9   3    1.92    2.73   0
   3   9  -3   -0.38    3.13   0
  -2  -9   3    0.72    2.42   0
   2   9  -3   -0.24    2.48   0
  -1  -9   3   17.31    5.49   0
   1   9  -3   18.19    2.62   0
  -1  -9   3   16.17    2.56   0
   0   9  -3   17.24    3.06   0
   0  -9   3   18.18    4.10   0
   0  -9   3   18.30    2.55   0
   1  -9   3  113.58    4.37   0
   1  -9   3  114.19    3.75   0
  -1   9  -3  117.83    3.27   0
   2  -9   3   15.00    3.12   0
   2  -9   3   13.60    2.47   0
  -2   9  -3   16.66    3.02   0
   3  -9   3    1.52    3.07   0
   3  -9   3    2.17    2.41   0
  -3   9  -3    1.61    2.38   0
  -4   9  -3   -0.29    2.48   0
   4  -9   3    0.11    3.01   0
   4  -9   3    1.05    2.48   0
   5  -9   3    5.01    3.06   0
  -5   9  -3   11.67    3.01   0
   5  -9   3   11.45    2.48   0
  -6   9  -3    4.73    2.57   0
   6  -9   3    5.01    3.15   0
   6  -9   3    7.67    2.64   0
   7  -9   3   12.11    3.33   0
   7  -9   3    1.31    3.56   0
  -7   9  -3    4.53    3.34   0
   8  -9   3   24.87    3.71   0
   8  -9   3   22.95    3.53   0
  -8   9  -3   22.87    2.86   0
   9  -9   3    6.21    3.16   0
  -9   9  -3   10.91    3.08   0
   9  -9   3    7.30    3.07   0
  10  -9   3    3.36    4.17   0
  10  -9   3    4.25    3.14   0
  11  -9   3    2.52    4.59   0
  11  -9   3    1.34    3.55   0
   8   8  -3    5.33    4.37   0
   7   8  -3    4.02    3.92   0
  -7  -8   3    2.26    4.22   0
   6   8  -3    4.89    3.65   0
  -6  -8   3    4.28    3.68   0
   5   8  -3    1.77    3.38   0
  -5  -8   3   -2.10    2.84   0
  -4  -8   3    0.36    3.29   0
   4   8  -3    2.70    3.16   0
  -3  -8   3    2.35    2.60   0
   3   8  -3    3.58    2.95   0
  -2  -8   3    3.65    2.86   0
   2   8  -3    4.52    2.28   0
   1   8  -3  237.68    4.30   0
  -1  -8   3  238.64    7.22   0
  -1  -8   3  229.12    4.27   0
   0  -8   3    1.95    2.74   0
   0   8  -3    4.67    2.87   0
   0  -8   3    3.26    3.62   0
   1  -8   3    1.80    3.10   0
  -1   8  -3   -3.28    2.75   0
   1  -8   3   -0.52    2.17   0
  -2   8  -3   -0.12    2.67   0
   2  -8   3    0.08    2.18   0
   2  -8   3    4.98    2.71   0
   3  -8   3    1.76    2.35   0
   3  -8   3    3.03    2.85   0
  -3   8  -3    4.42    2.44   0
   4  -8   3    0.83    2.42   0
  -4   8  -3    2.61    2.39   0
   4  -8   3    2.78    2.89   0
   5  -8   3   14.29    3.05   0
   5  -8   3   15.34    2.61   0
  -5   8  -3   15.12    3.07   0
  -6   8  -3    9.74    2.53   0
   6  -8   3   10.40    3.15   0
   6  -8   3    9.82    3.24   0
   7  -8   3    2.29    2.57   0
   7  -8   3   -0.19    2.69   0
  -7   8  -3    2.87    2.57   0
   8  -8   3    7.05    2.76   0
   8  -8   3    6.78    2.90   0
  -8   8  -3    6.87    3.36   0
   9  -8   3    1.08    3.02   0
   9  -8   3    0.10    2.97   0
  10  -8   3   -5.47    3.71   0
  10  -8   3    2.98    3.24   0
  11  -8   3    0.89    4.08   0
  11  -8   3   -1.37    3.76   0
   9   7  -3    3.87    4.38   0
   8   7  -3    1.92    3.97   0
   7   7  -3    3.05    3.70   0
  -7  -7   3    2.03    3.94   0
  -6  -7   3   -0.05    3.55   0
   6   7  -3    0.81    3.28   0
   5   7  -3    1.91    3.20   0
  -5  -7   3    2.29    2.77   0
   4   7  -3    2.33    2.46   0
  -4  -7   3    3.35    3.12   0
  -3  -7   3    2.38    2.88   0
   3   7  -3    5.13    2.86   0
   2   7  -3   15.65    2.88   0
  -2  -7   3   14.85    2.96   0
   1   7  -3  101.73    3.70   0
  -1  -7   3  101.27    3.74   0
  -1  -7   3   96.29    5.07   0
   0  -7   3    0.42    3.23   0
   0   7  -3    0.05    2.85   0
   0  -7   3   -0.27    2.28   0
  -1   7  -3    6.04    2.23   0
   1  -7   3    8.10    2.69   0
   1  -7   3    6.20    3.42   0
   2  -7   3   10.00    2.57   0
   2  -7   3   10.40    2.66   0
  -2   7  -3    8.14    2.28   0
  -3   7  -3    2.07    2.27   0
   3  -7   3    1.76    2.72   0
   3  -7   3    4.18    2.93   0
   4  -7   3   10.41    2.37   0
   4  -7   3   12.52    2.97   0
  -4   7  -3   11.93    2.98   0
   5  -7   3   21.48    2.58   0
   5  -7   3   25.67    2.59   0
  -5   7  -3   28.64    3.11   0
   6  -7   3   22.31    3.46   0
  -6   7  -3   27.22    2.56   0
   6  -7   3   22.16    2.79   0
   7  -7   3    6.70    2.50   0
   7  -7   3    3.93    2.54   0
  -7   7  -3    5.02    2.37   0
   8  -7   3    9.78    3.26   0
   8  -7   3    4.13    3.46   0
   9  -7   3   -2.28    2.78   0
   9  -7   3   -0.95    2.83   0
  10  -7   3    1.45    3.77   0
  10  -7   3   -0.61    3.08   0
  11  -7   3    3.65    4.16   0
  11  -7   3   -1.08    3.14   0
   9   6  -3   -0.17    4.19   0
   8   6  -3    0.34    3.59   0
   7   6  -3   -0.96    3.62   0
   6   6  -3    2.39    3.25   0
  -6  -6   3    1.92    3.50   0
   5   6  -3   24.38    3.23   0
  -5  -6   3   26.44    3.37   0
   4   6  -3   -0.62    2.90   0
  -4  -6   3    2.45    3.04   0
  -3  -6   3   75.03    3.59   0
   3   6  -3   75.70    3.45   0
  -2  -6   3    3.68    2.91   0
   2   6  -3    5.26    2.94   0
  -1  -6   3   14.71    3.85   0
   1   6  -3   16.41    2.89   0
  -1  -6   3   16.36    2.89   0
   0  -6   3   23.19    2.50   0
   0  -6   3   26.12    3.33   0
   0   6  -3   23.13    3.00   0
  -1   6  -3   19.01    2.95   0
   1  -6   3   20.67    2.99   0
   1  -6   3   17.52    2.55   0
   2  -6   3  399.72    5.56   0
   2  -6   3  404.62    4.77   0
  -2   6  -3  402.20    5.16   0
  -3   6  -3   74.49    2.87   0
   3  -6   3   78.23    3.39   0
   3  -6   3   77.88    2.93   0
   4  -6   3    4.52    2.19   0
   4  -6   3   -1.49    2.40   0
  -4   6  -3    3.62    2.24   0
  -5   6  -3    2.26    2.36   0
   5  -6   3    2.54    2.98   0
   5  -6   3    0.96    2.91   0
  -6   6  -3   46.15    3.24   0
   6  -6   3   46.99    3.21   0
   6  -6   3   46.12    2.78   0
   7  -6   3   -1.35    2.60   0
   7  -6   3    3.06    2.54   0
  -7   6  -3   -1.59    2.98   0
   8  -6   3    2.58    3.26   0
   8  -6   3    1.73    2.56   0
   9  -6   3    4.94    2.76   0
   9  -6   3    2.43    3.29   0
  10  -6   3    2.69    3.69   0
  10  -6   3    6.05    2.92   0
  11  -6   3    8.06    3.53   0
  11  -6   3    0.99    3.34   0
  11  -6   3    2.41    3.27   0
  10   5  -3    5.57    4.15   0
  10   5  -3    3.20    4.37   0
   9   5  -3    2.39    3.79   0
   8   5  -3   -1.77    3.81   0
   7   5  -3    3.67    3.25   0
   6   5  -3    6.90    3.13   0
  -6  -5   3    4.61    3.30   0
   5   5  -3    3.53    3.00   0
  -5  -5   3    3.52    3.07   0
   4   5  -3    6.19    3.01   0
  -4  -5   3    8.08    3.11   0
   3   5  -3    6.42    2.70   0
  -3  -5   3    5.08    2.81   0
   2   5  -3   76.39    5.57   0
  -2  -5   3   74.85    3.53   0
   2   5  -3   72.90    3.52   0
   1   5  -3  488.83    6.13   0
  -1  -5   3  508.74    6.22   0
  -1  -5   3  496.08    8.21   0
   1   5  -3  483.04    8.10   0
   0   5  -3   14.19    3.03   0
   0  -5   3   14.87    3.04   0
   0  -5   3   16.02    2.46   0
   1  -5   3    2.80    2.98   0
  -1   5  -3    6.13    3.00   0
   1  -5   3    4.25    2.36   0
   2  -5   3  400.22    4.93   0
   2  -5   3  379.73    5.53   0
  -2   5  -3  378.88    4.82   0
  -3   5  -3   40.49    2.66   0
   3  -5   3   37.83    2.63   0
   3  -5   3   34.96    2.69   0
  -4   5  -3   69.98    2.73   0
   4  -5   3   57.12    3.20   0
   4  -5   3   63.13    3.44   0
  -5   5  -3    2.05    2.20   0
   5  -5   3    4.48    2.82   0
   5  -5   3    0.03    2.44   0
   6  -5   3   -0.38    2.41   0
  -6   5  -3   -1.23    2.33   0
   6  -5   3    1.22    2.47   0
   7  -5   3    1.91    3.15   0
   7  -5   3    3.66    2.62   0
   8  -5   3    2.76    2.63   0
   8  -5   3    2.97    3.17   0
   9  -5   3   -1.16    3.45   0
   9  -5   3    3.24    3.27   0
  10  -5   3    3.02    3.07   0
  10  -5   3    0.30    3.13   0
  10  -5   3    1.15    3.61   0
  11  -5   3    3.33    4.10   0
  11  -5   3    2.68    3.86   0
  11  -5   3    0.97    4.10   0
  10   4  -3    1.00    4.33   0
  10   4  -3    1.20    9.17   0
  10   4  -3    0.93    8.62   0
  10   4  -3    1.21    4.12   0
   9   4  -3    5.61    3.60   0
   9   4  -3    4.10    6.18   0
   9   4  -3    5.64    5.92   0
   9   4  -3    5.12    4.29   0
   8   4  -3    4.45    5.29   0
   8   4  -3    5.55    3.32   0
   8   4  -3    2.88    5.27   0
   7   4  -3   39.78    5.99   0
   7   4  -3   43.52    3.39   0
   7   4  -3   40.78    5.69   0
   6   4  -3    4.34    3.05   0
   6   4  -3    4.43    4.59   0
   6   4  -3    4.25    4.67   0
   5   4  -3    0.99    2.96   0
  -5  -4   3    2.27    3.05   0
   5   4  -3    1.67    4.55   0
   4   4  -3   16.87    5.16   0
   4   4  -3   19.38    3.55   0
  -4  -4   3   17.39    3.38   0
  -3  -4   3   50.36    3.23   0
   3   4  -3   52.12    5.32   0
   3   4  -3   50.31    3.26   0
   2   4  -3 1146.53   13.28   0
  -2  -4   3 1161.22    9.79   0
   2   4  -3 1202.48    9.93   0
   1   4  -3   35.77    3.47   0
  -1  -4   3   37.95    3.96   0
  -1  -4   3   37.09    3.38   0
   1   4  -3   36.23    3.39   0
   0  -4   3  868.18    9.06   0
   0   4  -3  868.02    8.97   0
   0  -4   3  887.09    8.11   0
   0   4  -3  874.25    8.21   0
   1  -4   3  580.59    6.16   0
   1  -4   3  561.44    6.65   0
  -1   4  -3  591.91    7.13   0
  -1   4  -3  583.20    6.53   0
   2  -4   3    3.29    2.90   0
   2  -4   3    4.03    2.34   0
  -2   4  -3    4.59    2.86   0
   3  -4   3  112.57    3.88   0
  -3   4  -3  120.00    3.73   0
   3  -4   3  122.74    3.33   0
   4  -4   3   48.40    3.30   0
   4  -4   3   51.84    2.95   0
  -4   4  -3   55.10    2.88   0
  -5   4  -3   20.37    2.55   0
   5  -4   3   23.17    2.61   0
   5  -4   3   23.22    2.45   0
   6  -4   3    4.45    3.00   0
   6  -4   3    5.69    3.02   0
   7  -4   3    9.49    2.56   0
   7  -4   3   10.93    2.61   0
   8  -4   3   19.46    3.24   0
   8  -4   3   18.03    3.14   0
   9  -4   3    5.77    3.35   0
   9  -4   3    3.72    3.39   0
   9  -4   3   -0.69    2.93   0
  10  -4   3    1.84    2.95   0
  10  -4   3    1.10    3.05   0
  10  -4   3    0.31    2.89   0
  11  -4   3    3.19    3.95   0
  11  -4   3   -0.86    3.39   0
  11  -4   3    0.23    3.40   0
  11   3  -3    1.34    5.97   0
  11   3  -3    1.32    4.47   0
  11   3  -3    0.13    6.48   0
  11   3  -3    3.22    4.31   0
  10   3  -3   -0.70    3.95   0
  10   3  -3    0.42    3.85   0
  10   3  -3    1.20    5.35   0
   9   3  -3    0.22    4.33   0
   9   3  -3    1.69    3.45   0
   9   3  -3   -2.02    4.28   0
   8   3  -3    0.43    2.92   0
   8   3  -3    0.15    4.51   0
   8   3  -3    2.89    3.23   0
   7   3  -3    2.37    3.13   0
   7   3  -3    0.38    3.89   0
   6   3  -3    5.59    3.08   0
   5   3  -3    7.28    2.88   0
  -5  -3   3    5.56    3.58   0
   5   3  -3    5.92    3.57   0
  -4  -3   3   10.79    2.93   0
   4   3  -3   10.39    3.65   0
   4   3  -3    9.55    2.78   0
   3   3  -3  502.96    8.83   0
   3   3  -3  512.55    7.14   0
  -3  -3   3  506.70    7.22   0
   2   3  -3   83.51    4.78   0
   2   3  -3   84.12    4.11   0
  -2  -3   3   87.07    4.35   0
   1   3  -3   93.34    4.29   0
  -1  -3   3   98.47    4.87   0
   1   3  -3   92.64    4.40   0
  -1  -3   3   97.10    4.34   0
   0  -3   3 2835.96   15.23   0
   0   3  -3 2806.86   15.76   0
   0  -3   3 2926.87   15.92   0
   0   3  -3 2874.81   15.53   0
   1  -3   3   80.82    3.78   0
   1  -3   3   84.50    3.99   0
  -1   3  -3   81.63    3.36   0
  -1   3  -3   82.20    3.92   0
   2  -3   3    2.44    2.42   0
   2  -3   3    2.88    2.93   0
  -2   3  -3    4.68    2.97   0
  -2   3  -3    4.12    2.32   0
   3  -3   3   83.65    3.12   0
   3  -3   3   83.79    3.08   0
  -3   3  -3   86.28    3.00   0
   4  -3   3   31.54    3.19   0
   4  -3   3   30.64    2.63   0
   5  -3   3    0.24    2.95   0
   5  -3   3    1.56    2.20   0
   6  -3   3   35.79    2.68   0
   6  -3   3   37.57    3.17   0
   7  -3   3    3.81    2.33   0
   7  -3   3    4.01    2.60   0
   8  -3   3    0.79    2.55   0
   8  -3   3    1.44    3.20   0
   8  -3   3    2.46    2.48   0
   9  -3   3    5.48    3.32   0
   9  -3   3    2.06    2.82   0
   9  -3   3    3.54    3.56   0
  10  -3   3   -0.66    3.71   0
  10  -3   3    0.06    3.15   0
  10  -3   3    4.21    3.67   0
  11  -3   3    0.70    4.27   0
  11  -3   3    0.72    3.49   0
  11  -3   3    4.91    4.07   0
  11   2  -3    2.29    5.22   0
  11   2  -3   -0.21    4.18   0
  11   2  -3    5.11    4.27   0
  10   2  -3    3.73    3.63   0
  10   2  -3    1.43    3.77   0
  10   2  -3    4.35    4.57   0
   9   2  -3    8.37    3.36   0
   9   2  -3    8.01    3.42   0
   9   2  -3    6.98    3.63   0
   8   2  -3   10.85    3.28   0
   8   2  -3   10.30    3.15   0
   7   2  -3    0.67    3.05   0
   7   2  -3    2.27    2.93   0
   6   2  -3   54.60    3.52   0
   5   2  -3   19.79    3.31   0
   4   2  -3   33.26    3.10   0
   3   2  -3  249.17    6.19   0
  -3  -2   3  255.73    6.43   0
   3   2  -3  248.59    5.89   0
  -2  -2   3  480.94    9.43   0
   2   2  -3  470.05    7.64   0
   2   2  -3  473.54    9.21   0
  -1  -2   3  969.65   12.38   0
   1   2  -3  958.27   10.39   0
   1   2  -3  969.22   12.42   0
  -1  -2   3  939.79   10.58   0
   0  -2   3    2.13    3.36   0
   0   2  -3    3.64    2.96   0
   0   2  -3    2.85    3.32   0
   0  -2   3    3.47    3.20   0
   1  -2   3   15.10    3.18   0
  -1   2  -3   16.14    2.71   0
  -1   2  -3   13.90    3.18   0
   1  -2   3   16.59    3.39   0
  -2   2  -3  332.02    5.12   0
   2  -2   3  336.23    5.28   0
  -2   2  -3  338.46    4.99   0
   2  -2   3  334.10    5.12   0
   3  -2   3   76.47    3.07   0
   3  -2   3   71.72    3.47   0
  -3   2  -3   68.60    3.01   0
   4  -2   3  184.81    3.74   0
   4  -2   3  179.24    3.86   0
   5  -2   3   92.78    3.49   0
   5  -2   3  102.28    3.42   0
   6  -2   3   24.76    2.62   0
   6  -2   3   26.45    3.14   0
   6  -2   3   26.73    2.76   0
   7  -2   3    6.44    2.98   0
   7  -2   3    9.56    2.65   0
   7  -2   3    2.76    2.63   0
   8  -2   3    0.95    3.29   0
   8  -2   3    2.66    3.06   0
   8  -2   3   -0.06    3.30   0
   9  -2   3    2.27    3.39   0
   9  -2   3    4.28    2.71   0
   9  -2   3    3.04    3.50   0
  10  -2   3    1.73    3.85   0
  10  -2   3    1.32    2.92   0
  10  -2   3    0.65    3.08   0
  11  -2   3    0.92    3.42   0
  11  -2   3    0.32    4.29   0
  11  -2   3   -1.46    3.63   0
  12   1  -3    1.20    5.54   0
  12   1  -3    1.49    4.35   0
  11   1  -3    2.98    4.21   0
  11   1  -3    1.73    3.90   0
  11   1  -3    2.34    4.09   0
  10   1  -3    0.84    3.56   0
  10   1  -3   -0.63    3.80   0
  10   1  -3    1.81    3.40   0
   9   1  -3   -1.53    3.33   0
   9   1  -3    2.69    3.81   0
   9   1  -3    0.29    3.14   0
   8   1  -3    1.13    3.53   0
   8   1  -3    2.89    3.18   0
   7   1  -3   14.97    3.12   0
   7   1  -3   13.21    3.19   0
   6   1  -3    5.07    3.37   0
   6   1  -3    4.05    3.03   0
   5   1  -3   71.02    3.47   0
   5   1  -3   74.04    3.88   0
   4   1  -3    0.13    3.25   0
   3   1  -3  139.16    6.04   0
   2   1  -3  866.52    9.25   0
  -2  -1   3  959.08   22.34   0
   2   1  -3  949.29   20.87   0
  -1  -1   3  156.85    4.54   0
   1   1  -3  161.52    7.71   0
   1   1  -3  160.20    5.01   0
  -1  -1   3  155.43    8.11   0
   0  -1   3   23.29    3.10   0
   0   1  -3   26.18    3.64   0
   0  -1   3   25.06    3.95   0
  -1   1  -3  524.00    6.62   0
   1  -1   3  504.19    6.95   0
   1  -1   3  526.79    6.67   0
  -2   1  -3   88.83    3.80   0
   2  -1   3   85.99    3.73   0
   2  -1   3   89.59    3.40   0
   3  -1   3   44.07    2.74   0
  -3   1  -3   42.60    2.83   0
   3  -1   3   46.85    2.83   0
   4  -1   3   46.34    3.34   0
   4  -1   3   51.84    2.85   0
   4  -1   3   41.83    2.78   0
   5  -1   3   58.93    2.91   0
   5  -1   3   70.55    3.19   0
   5  -1   3   70.21    2.90   0
   6  -1   3    0.09    2.53   0
   6  -1   3    4.06    3.14   0
   6  -1   3    0.41    2.93   0
   7  -1   3  113.09    4.02   0
   7  -1   3  118.15    3.91   0
   7  -1   3  112.97    3.23   0
   8  -1   3    7.20    3.42   0
   8  -1   3    9.30    2.70   0
   8  -1   3    4.58    3.13   0
   9  -1   3    4.66    3.52   0
   9  -1   3    1.52    2.84   0
   9  -1   3    1.74    3.39   0
  10  -1   3   -0.48    4.01   0
  10  -1   3    1.50    2.92   0
  10  -1   3    1.40    3.84   0
  11  -1   3    5.42    4.53   0
  11  -1   3    5.28    4.20   0
  11  -1   3    0.24    3.66   0
  12   0  -3    0.08    4.23   0
  12   0  -3    0.62    4.50   0
  12   0  -3   -0.37    4.67   0
  11   0  -3    4.60    4.05   0
  11   0  -3    1.23    3.77   0
  11   0  -3    4.18    4.12   0
  10   0  -3    0.48    3.75   0
  10   0  -3    0.23    3.63   0
  10   0  -3    0.96    3.42   0
   9   0  -3   17.88    3.42   0
   9   0  -3   18.31    3.58   0
   8   0  -3    0.65    3.08   0
   8   0  -3    0.84    3.32   0
   7   0  -3   40.45    3.40   0
   7   0  -3   45.84    3.65   0
   6   0  -3  154.44    4.54   0
   6   0  -3  142.06    4.25   0
   5   0  -3   44.09    3.70   0
   5   0  -3   39.96    3.15   0
   4   0  -3   23.52    3.81   0
   4   0  -3   23.32    3.68   0
   3   0  -3   41.12    4.60   0
  -1   0   3  189.13    7.89   0
  -1   0   3  181.73    4.93   0
   1   0  -3  188.79    4.78   0
   1   0  -3  187.48    8.09   0
   0   0  -3  450.36    6.75   0
   0   0   3  459.62    7.99   0
   0   0   3  422.60    6.63   0
   1   0   3  350.80    5.66   0
  -1   0  -3  355.21    5.97   0
   1   0   3  368.07    6.20   0
   2   0   3  445.13    6.37   0
  -2   0  -3  435.80    6.32   0
   2   0   3  455.68    6.15   0
  -3   0  -3   11.43    2.59   0
   3   0   3   14.06    3.02   0
   3   0   3   14.17    2.61   0
  -4   0  -3   81.32    3.55   0
   4   0   3   80.00    3.52   0
   4   0   3   85.86    3.49   0
   5   0   3   73.35    3.60   0
   5   0   3   79.91    3.38   0
   6   0   3   16.99    3.07   0
   6   0   3   21.38    3.30   0
   6   0   3   19.92    2.72   0
   7   0   3   -0.42    3.21   0
   7   0   3   -1.14    2.65   0
   7   0   3    5.23    3.27   0
   8   0   3    0.54    2.79   0
   8   0   3    0.94    3.37   0
   8   0   3    0.26    2.61   0
   9   0   3    2.53    3.81   0
   9   0   3    3.64    2.80   0
   9   0   3    4.45    3.35   0
  10   0   3    0.88    4.22   0
  10   0   3   -0.00    3.86   0
  10   0   3   -1.60    3.96   0
  11   0   3   -4.46    4.08   0
  11   0   3    0.64    4.64   0
  11   0   3   -0.87    3.78   0
  12  -1  -3    1.52    4.10   0
  12  -1  -3   -0.51    4.33   0
  12  -1  -3    0.48    4.42   0
  11  -1  -3    1.02    3.66   0
  11  -1  -3    2.33    3.96   0
  11  -1  -3    5.69    4.09   0
  10  -1  -3   -0.42    3.43   0
  10  -1  -3   -0.31    3.67   0
   9  -1  -3   14.84    3.23   0
   9  -1  -3   14.99    3.41   0
   8  -1  -3   22.78    3.79   0
   8  -1  -3   22.06    3.69   0
   7  -1  -3    6.13    3.12   0
   7  -1  -3    1.84    3.00   0
   6  -1  -3    2.59    3.19   0
   5  -1  -3    9.35    3.18   0
  -4   1   3  113.54    4.62   0
   4  -1  -3  105.22    4.64   0
   3  -1  -3    6.65    3.45   0
  -3   1   3    6.41    3.64   0
  -2   1   3 1546.09   15.90   0
   2  -1  -3 1498.44   16.25   0
   1  -1  -3  129.62    4.13   0
  -1   1   3  124.10    5.06   0
   1  -1  -3  126.12    5.14   0
   0   1   3  134.50    4.59   0
   0   1   3  130.20    4.46   0
   0  -1  -3  129.97    4.13   0
   0  -1  -3  133.55    4.64   0
  -1  -1  -3  355.84    5.79   0
   1   1   3  383.43    5.57   0
   1   1   3  370.61    6.20   0
  -1  -1  -3  382.31    5.62   0
  -2  -1  -3   30.44    3.44   0
   2   1   3   31.25    3.00   0
  -2  -1  -3   32.05    2.84   0
   2   1   3   27.27    2.81   0
  -3  -1  -3  389.47    5.92   0
   3   1   3  396.83    5.89   0
   3   1   3  431.37    5.05   0
   4   1   3   46.72    3.25   0
   4   1   3   57.33    2.79   0
  -4  -1  -3   45.74    3.28   0
   5   1   3    1.24    3.04   0
   5   1   3    1.09    3.08   0
   6   1   3   35.49    3.42   0
   6   1   3   40.48    2.97   0
   7   1   3   -1.24    2.57   0
   7   1   3    2.95    3.65   0
   7   1   3    2.43    2.63   0
   8   1   3    4.71    2.77   0
   8   1   3    8.05    3.56   0
   8   1   3    6.88    2.66   0
   9   1   3    2.24    3.53   0
   9   1   3    1.51    3.66   0
   9   1   3    5.54    4.34   0
  10   1   3    1.71    3.50   0
  10   1   3   -1.59    4.00   0
  10   1   3    5.83    4.41   0
  12  -2  -3    0.16    4.18   0
  12  -2  -3   -0.80    4.55   0
  12  -2  -3   -2.05    4.13   0
  11  -2  -3    2.47    3.15   0
  11  -2  -3    1.70    3.59   0
  11  -2  -3   -0.07    3.93   0
  10  -2  -3    3.40    3.66   0
  10  -2  -3    3.19    3.33   0
   9  -2  -3    4.25    3.03   0
   9  -2  -3    2.04    3.34   0
   8  -2  -3    1.09    3.07   0
   7  -2  -3   15.07    3.48   0
   6  -2  -3    8.68    2.90   0
  -5   2   3    2.76    3.17   0
   5  -2  -3    3.49    2.70   0
  -4   2   3   88.27    3.97   0
   4  -2  -3   85.87    4.29   0
  -3   2   3   76.60    4.07   0
   3  -2  -3   76.63    4.04   0
   2  -2  -3 4609.14   21.47   0
  -2   2   3 4766.57   21.06   0
   1  -2  -3    5.55    2.98   0
   1  -2  -3    2.58    2.96   0
  -1   2   3    3.39    2.57   0
   0   2   3   77.63    3.30   0
   0  -2  -3   76.11    3.85   0
   0  -2  -3   79.04    3.68   0
   0   2   3   75.32    3.75   0
  -1  -2  -3   14.67    3.18   0
  -1  -2  -3   17.06    2.60   0
   1   2   3   17.81    3.24   0
   1   2   3   16.98    2.61   0
  -2  -2  -3   33.70    3.35   0
   2   2   3   35.36    3.40   0
  -2  -2  -3   34.51    3.21   0
   2   2   3   38.14    2.68   0
   3   2   3   19.96    2.69   0
   3   2   3   18.69    2.94   0
  -3  -2  -3   18.13    2.90   0
  -3  -2  -3   22.63    2.66   0
   4   2   3    7.71    3.53   0
  -4  -2  -3    8.91    2.86   0
   4   2   3    7.51    2.25   0
   5   2   3  269.96    4.51   0
   5   2   3  238.55    5.14   0
   6   2   3   14.59    2.64   0
   6   2   3   16.13    3.45   0
   7   2   3    4.84    3.40   0
   7   2   3    2.66    3.86   0
   8   2   3    4.80    2.89   0
   8   2   3    3.79    2.75   0
   8   2   3    6.95    3.64   0
   9   2   3    2.28    3.99   0
   9   2   3    2.13    3.15   0
   9   2   3   -0.19    3.72   0
  10   2   3    1.00    4.13   0
  10   2   3    3.78    4.27   0
  10   2   3   -0.37    5.32   0
  12  -3  -3    0.50    4.36   0
  12  -3  -3    1.26    4.10   0
  12  -3  -3    0.39    4.51   0
  11  -3  -3    2.81    3.63   0
  11  -3  -3    4.89    3.91   0
  10  -3  -3   19.75    3.59   0
  10  -3  -3   15.53    3.80   0
   9  -3  -3    0.12    3.08   0
   8  -3  -3    3.79    2.94   0
   7  -3  -3    3.00    2.92   0
   6  -3  -3    5.63    2.85   0
  -6   3   3    5.65    2.84   0
   5  -3  -3   26.43    3.05   0
  -5   3   3   26.31    3.21   0
  -4   3   3  620.49    6.97   0
   4  -3  -3  584.46    7.02   0
  -3   3   3   81.40    3.99   0
   3  -3  -3   84.75    3.83   0
   2  -3  -3   48.06    3.09   0
  -2   3   3   41.82    3.07   0
  -1   3   3   12.30    2.33   0
   1  -3  -3   10.12    2.44   0
   0  -3  -3    8.54    2.32   0
   0   3   3    6.41    2.82   0
   0  -3  -3    5.19    3.12   0
   1   3   3    3.09    2.31   0
  -1  -3  -3   -1.09    2.78   0
   1   3   3    0.74    3.16   0
  -1  -3  -3   -1.99    2.23   0
   2   3   3   57.58    3.36   0
   2   3   3   58.23    3.32   0
  -2  -3  -3   55.15    3.44   0
  -2  -3  -3   64.05    3.33   0
  -3  -3  -3  121.82    4.31   0
   3   3   3  121.17    4.36   0
  -3  -3  -3  132.78    3.26   0
   3   3   3  127.53    3.56   0
   4   3   3   34.36    2.67   0
   4   3   3   33.47    3.50   0
  -4  -3  -3   37.83    2.82   0
  -4  -3  -3   34.72    3.92   0
   5   3   3  132.64    4.86   0
   5   3   3  148.71    3.94   0
   6   3   3    3.46    3.24   0
   6   3   3    5.03    3.74   0
   7   3   3    4.42    4.06   0
   7   3   3    4.48    3.37   0
   8   3   3    0.45    2.93   0
   8   3   3    0.59    4.53   0
   9   3   3    2.25    4.02   0
   9   3   3   -0.53    3.79   0
   9   3   3    1.40    5.62   0
  12  -4  -3   -1.98    4.08   0
  12  -4  -3    2.80    4.47   0
  12  -4  -3   -2.50    4.09   0
  11  -4  -3    4.25    3.60   0
  11  -4  -3    0.28    3.87   0
  10  -4  -3    2.70    3.25   0
   9  -4  -3    5.19    3.14   0
   8  -4  -3    1.70    3.08   0
  -7   4   3    9.58    2.91   0
   7  -4  -3   10.75    3.03   0
   6  -4  -3   39.01    3.29   0
  -6   4   3   38.51    3.29   0
   5  -4  -3  126.60    3.84   0
  -5   4   3  138.90    3.95   0
  -4   4   3 1653.42   10.13   0
   4  -4  -3 1542.20   10.25   0
  -3   4   3  431.14    5.42   0
   3  -4  -3  419.60    5.40   0
  -2   4   3    7.63    2.40   0
   2  -4  -3    7.78    2.78   0
  -1   4   3 1195.49    8.14   0
   1  -4  -3 1176.42    8.43   0
   0  -4  -3  146.36    3.51   0
   0   4   3  150.48    3.84   0
   0  -4  -3  142.77    4.31   0
  -1  -4  -3  185.70    4.14   0
   1   4   3  187.08    3.69   0
  -1  -4  -3  182.63    4.75   0
   2   4   3    6.32    2.40   0
  -2  -4  -3    5.77    3.12   0
  -2  -4  -3    5.00    3.05   0
  -3  -4  -3  247.50    6.07   0
  -3  -4  -3  261.01    3.94   0
   3   4   3  245.24    6.08   0
   3   4   3  258.69    4.17   0
   4   4   3  151.10    3.50   0
   4   4   3  142.96    5.44   0
  -4  -4  -3  150.28    3.95   0
   5   4   3   23.08    2.72   0
   5   4   3   19.23    4.18   0
  -5  -4  -3   17.94    2.79   0
   6   4   3    1.83    4.47   0
   6   4   3    3.05    2.56   0
   7   4   3    1.89    4.74   0
   7   4   3    2.25    3.43   0
   8   4   3    1.74    5.71   0
   8   4   3   -1.09    3.57   0
   9   4   3    5.06    3.51   0
   9   4   3    1.81    6.55   0
  12  -5  -3   -0.81    4.10   0
  12  -5  -3    2.08    4.48   0
  12  -5  -3   -2.06    3.24   0
  11  -5  -3    0.52    3.59   0
  10  -5  -3    0.02    2.70   0
   9  -5  -3   -0.35    3.23   0
  -8   5   3   10.99    2.55   0
   8  -5  -3   17.01    3.08   0
  -7   5   3    3.50    2.31   0
   7  -5  -3    4.63    2.83   0
   6  -5  -3   40.25    3.37   0
  -6   5   3   40.03    3.46   0
   5  -5  -3   14.27    2.38   0
  -5   5   3   12.90    2.45   0
  -4   5   3  182.45    4.20   0
   4  -5  -3  185.77    4.23   0
  -3   5   3   30.77    2.66   0
   3  -5  -3   27.43    2.56   0
   2  -5  -3   -1.11    2.72   0
  -2   5   3    0.44    2.76   0
  -1   5   3   25.70    2.48   0
   1  -5  -3   29.33    3.05   0
   0  -5  -3   36.06    3.10   0
   0  -5  -3   32.38    3.11   0
   0   5   3   33.03    3.24   0
  -1  -5  -3   19.30    2.63   0
  -1  -5  -3   20.97    3.46   0
   1   5   3   21.55    2.53   0
   2   5   3   14.86    2.37   0
  -2  -5  -3   13.26    3.87   0
  -2  -5  -3   14.28    2.49   0
  -3  -5  -3  117.62    3.24   0
   3   5   3  117.78    3.24   0
  -3  -5  -3  111.36    5.27   0
   4   5   3    5.16    2.41   0
  -4  -5  -3    2.01    3.11   0
   5   5   3    2.44    2.55   0
  -5  -5  -3    6.89    3.19   0
   6   5   3    1.50    3.36   0
   7   5   3    0.73    2.97   0
   8   5   3    2.23    4.09   0
  12  -6  -3    2.49    3.90   0
  11  -6  -3    1.46    3.64   0
  10  -6  -3    0.58    3.22   0
  -9   6   3    1.16    2.65   0
   9  -6  -3    1.08    2.60   0
   8  -6  -3   13.29    3.08   0
  -8   6   3   16.62    3.13   0
  -7   6   3   -0.62    2.26   0
   7  -6  -3    4.15    2.84   0
  -6   6   3   47.17    2.85   0
   6  -6  -3   48.27    3.35   0
  -5   6   3  243.78    4.73   0
   5  -6  -3  246.61    4.71   0
  -4   6   3   40.04    3.06   0
   4  -6  -3   33.99    2.55   0
   3  -6  -3   31.71    2.89   0
  -3   6   3   28.90    2.43   0
   2  -6  -3  203.56    4.04   0
  -2   6   3  201.10    3.64   0
  -1   6   3  139.02    3.28   0
   1  -6  -3  138.49    3.35   0
   0  -6  -3   38.95    2.62   0
   0   6   3   34.54    2.61   0
   0  -6  -3   31.46    3.22   0
  -1  -6  -3   10.45    2.31   0
   1   6   3    7.42    2.35   0
  -1  -6  -3    6.80    3.43   0
  -2  -6  -3   65.26    5.22   0
   2   6   3   61.45    2.94   0
  -2  -6  -3   70.66    3.49   0
  -3  -6  -3    2.54    4.70   0
   3   6   3   -0.52    3.18   0
  -3  -6  -3    0.12    3.23   0
   4   6   3   12.80    3.04   0
  -4  -6  -3    6.72    2.62   0
   5   6   3    8.38    3.37   0
  -5  -6  -3    5.84    2.81   0
   6   6   3    0.56    2.74   0
  -6  -6  -3    3.33    3.43   0
   7   6   3    4.39    3.12   0
   8   6   3    3.57    3.54   0
  12  -7  -3    1.45    3.97   0
  11  -7  -3    0.77    2.97   0
  10  -7  -3    7.96    3.40   0
 -10   7   3    5.11    3.46   0
   9  -7  -3    0.20    2.69   0
  -9   7   3    2.01    3.13   0
  -8   7   3    2.55    2.97   0
   8  -7  -3   -0.30    2.40   0
   7  -7  -3    7.73    2.89   0
  -7   7   3    7.63    2.96   0
   6  -7  -3   14.77    2.95   0
  -6   7   3   10.44    2.41   0
  -5   7   3   67.18    3.35   0
   5  -7  -3   65.13    3.39   0
   4  -7  -3   12.99    2.24   0
  -4   7   3   11.62    2.34   0
  -3   7   3   30.70    2.51   0
   3  -7  -3   32.89    2.94   0
   2  -7  -3   10.21    2.69   0
  -2   7   3    6.96    2.72   0
  -1   7   3   78.14    2.95   0
   1  -7  -3   74.92    3.29   0
   0  -7  -3    2.09    2.44   0
   0   7   3    4.23    2.83   0
   0  -7  -3    1.71    3.44   0
  -1  -7  -3    8.60    2.90   0
  -1  -7  -3    7.38    3.96   0
   1   7   3    9.36    3.08   0
  -2  -7  -3    0.83    4.41   0
   2   7   3    0.72    3.12   0
  -2  -7  -3   -0.36    3.12   0
  -3  -7  -3   17.14    2.74   0
   3   7   3   15.70    3.08   0
   4   7   3    7.38    2.70   0
  -4  -7  -3   10.79    3.60   0
   5   7   3    5.16    3.49   0
  -5  -7  -3    5.17    3.49   0
   6   7   3    7.62    3.17   0
  -6  -7  -3    7.22    3.15   0
   7   7   3    1.59    3.45   0
  12  -8  -3    2.40    3.61   0
 -11   8   3    2.76    3.12   0
  11  -8  -3    0.40    3.80   0
 -10   8   3    0.24    2.86   0
  10  -8  -3    0.60    2.91   0
   9  -8  -3    0.02    2.61   0
  -9   8   3    4.36    3.28   0
   8  -8  -3   -0.21    2.45   0
  -8   8   3    1.85    2.47   0
  -7   8   3   -0.13    2.91   0
   7  -8  -3   -3.33    2.92   0
   6  -8  -3   -0.66    2.28   0
  -6   8   3    0.82    2.83   0
  -5   8   3   28.60    2.57   0
   5  -8  -3   26.41    3.05   0
  -4   8   3    0.04    2.89   0
   4  -8  -3    0.45    2.28   0
  -3   8   3   70.12    3.48   0
   3  -8  -3   72.21    3.40   0
   2  -8  -3   51.78    3.28   0
  -2   8   3   52.34    2.73   0
   1  -8  -3    3.25    3.48   0
   1  -8  -3    2.46    2.81   0
  -1   8   3    5.76    2.93   0
   0  -8  -3   34.47    3.90   0
   0  -8  -3   40.10    2.87   0
   0   8   3   37.07    2.62   0
  -1  -8  -3    2.70    2.47   0
  -1  -8  -3    2.60    4.42   0
   1   8   3   -0.23    3.09   0
  -2  -8  -3   28.15    6.76   0
  -2  -8  -3   23.12    3.29   0
   2   8   3   28.63    2.75   0
   3   8   3   19.50    3.54   0
  -3  -8  -3   18.58    2.91   0
   4   8   3   13.24    3.38   0
  -4  -8  -3    8.09    2.83   0
   5   8   3   11.53    3.75   0
  -5  -8  -3    7.05    3.87   0
   6   8   3   -1.51    3.14   0
  -6  -8  -3    5.84    4.13   0
  12  -9  -3    0.67    3.63   0
 -11   9   3    1.50    4.01   0
  11  -9  -3    0.95    3.22   0
  10  -9  -3    4.05    3.64   0
 -10   9   3    1.86    3.45   0
   9  -9  -3    3.82    3.37   0
  -9   9   3    0.89    2.65   0
  -8   9   3    2.51    3.06   0
   8  -9  -3    0.22    2.81   0
   7  -9  -3    2.87    2.37   0
  -7   9   3    3.03    2.35   0
  -6   9   3   17.96    3.24   0
   6  -9  -3   18.26    3.14   0
  -5   9   3    7.39    2.59   0
   5  -9  -3    5.93    2.98   0
   4  -9  -3   10.40    2.53   0
  -4   9   3    7.13    3.16   0
  -3   9   3   10.47    3.19   0
   3  -9  -3   17.14    2.64   0
   2  -9  -3    0.64    2.97   0
  -2   9   3    3.33    2.35   0
  -1   9   3    1.39    2.36   0
   1  -9  -3    2.52    2.47   0
   1  -9  -3    1.58    3.47   0
   0  -9  -3    6.72    2.46   0
   0  -9  -3    8.82    4.34   0
   0   9   3    7.31    3.02   0
  -1  -9  -3    5.01    2.71   0
   1   9   3    8.84    3.28   0
  -1  -9  -3    8.46    5.52   0
   2   9   3    8.19    2.86   0
  -2  -9  -3   11.71    3.52   0
   3   9   3    1.47    2.92   0
  -3  -9  -3    0.90    3.56   0
   4   9   3    7.39    3.04   0
  -4  -9  -3    7.75    3.86   0
   5   9   3    2.98    3.30   0
  -5  -9  -3    6.87    4.13   0
   6   9   3    5.55    4.34   0
  -6  -9  -3    3.32    3.85   0
 -11  10   3    0.94    3.59   0
  11 -10  -3   -0.24    3.41   0
 -10  10   3    6.86    3.74   0
  10 -10  -3    1.35    4.12   0
   9 -10  -3    5.35    3.44   0
  -9  10   3    3.34    3.55   0
   8 -10  -3   -0.48    3.18   0
  -8  10   3    2.71    3.19   0
   7 -10  -3   -2.35    2.56   0
  -7  10   3    1.11    3.13   0
   6 -10  -3    2.46    3.12   0
  -6  10   3   -0.63    3.19   0
  -5  10   3    5.74    3.13   0
   5 -10  -3   10.28    2.56   0
  -4  10   3   13.82    2.58   0
   4 -10  -3   15.80    3.15   0
   3 -10  -3   -0.33    2.46   0
  -3  10   3   -0.27    3.01   0
   2 -10  -3   10.25    2.57   0
  -2  10   3    7.95    2.66   0
   1 -10  -3   19.93    2.72   0
   1 -10  -3   18.28    4.11   0
  -1  10   3   17.22    2.74   0
   0  10   3    8.63    3.40   0
   0 -10  -3    6.43    2.90   0
   0 -10  -3    7.69    4.48   0
  -1 -10  -3    1.46    2.76   0
  -1 -10  -3    1.47    7.46   0
   1  10   3    2.11    2.77   0
   2  10   3   10.94    2.93   0
  -2 -10  -3   16.78    3.05   0
   3  10   3   -2.06    2.98   0
  -3 -10  -3   -0.88    3.09   0
   4  10   3    3.26    3.93   0
  -4 -10  -3    1.52    3.29   0
   5  10   3    6.03    4.45   0
  -5 -10  -3    3.61    4.75   0
  11 -11  -3    1.11    3.54   0
 -10  11   3   -0.07    3.27   0
  10 -11  -3    1.01    3.89   0
  -9  11   3   -0.85    3.72   0
   9 -11  -3    3.01    3.07   0
   8 -11  -3    4.16    3.30   0
  -8  11   3    3.52    2.79   0
   7 -11  -3    1.75    2.62   0
  -7  11   3   -2.31    2.70   0
   6 -11  -3    3.94    2.79   0
  -6  11   3    4.86    2.75   0
  -5  11   3    0.35    3.39   0
   5 -11  -3    3.00    3.33   0
  -4  11   3    9.92    3.38   0
   4 -11  -3   10.50    3.44   0
  -3  11   3    3.53    2.65   0
   3 -11  -3   -0.27    3.45   0
  -2  11   3    3.48    2.70   0
   2 -11  -3    2.15    2.72   0
   1 -11  -3    4.79    2.82   0
   1 -11  -3    2.16    4.24   0
  -1  11   3    3.70    3.31   0
   0 -11  -3    3.15    3.45   0
   0 -11  -3    1.98    5.39   0
   0  11   3    0.53    3.42   0
  -1 -11  -3    1.63    3.06   0
   1  11   3    2.51    3.59   0
   2  11   3    1.26    3.16   0
  -2 -11  -3   -2.00    3.18   0
   3  11   3    5.08    3.14   0
  -3 -11  -3    5.75    4.08   0
  10 -12  -3   -2.98    4.03   0
 -10  12   3    0.42    3.43   0
  -9  12   3    4.13    3.18   0
   9 -12  -3   -2.20    3.94   0
  -8  12   3    0.90    2.88   0
   8 -12  -3    2.49    3.49   0
   7 -12  -3    1.39    2.89   0
  -7  12   3   -0.63    3.61   0
   6 -12  -3    1.01    3.57   0
  -6  12   3    4.63    3.60   0
  -5  12   3    3.66    2.93   0
   5 -12  -3    6.00    2.97   0
  -4  12   3   -0.37    3.54   0
   4 -12  -3   -0.11    3.54   0
  -3  12   3    5.97    3.66   0
   3 -12  -3    2.82    2.91   0
  -2  12   3    7.41    2.94   0
   2 -12  -3    4.74    3.77   0
   2 -12  -3    4.69    4.51   0
   1 -12  -3    7.84    2.94   0
   1 -12  -3   10.32    4.78   0
  -1  12   3    6.89    3.05   0
   0 -12  -3    0.24    7.34   0
   0 -12  -3    0.58    7.46   0
   0 -12  -3    3.33    3.03   0
   0  12   3    3.38    3.76   0
  -1 -12  -3    0.59    4.05   0
   1  12   3    0.05    3.98   0
   2  12   3    0.32    4.27   0
  -2 -12  -3    3.50    3.62   0
  -9  13   3    0.87    3.20   0
   9 -13  -3    2.47    4.16   0
  -8  13   3    1.45    3.36   0
   8 -13  -3    3.34    3.14   0
   7 -13  -3   -0.80    3.09   0
  -7  13   3    4.04    3.90   0
  -6  13   3   -2.00    3.13   0
   6 -13  -3    2.58    3.15   0
   5 -13  -3    4.57    3.13   0
  -5  13   3    4.22    3.22   0
   4 -13  -3    6.33    3.11   0
  -4  13   3    7.34    3.15   0
   3 -13  -3    0.07    3.30   0
  -3  13   3    0.89    3.91   0
  -2  13   3    1.28    3.11   0
   2 -13  -3    0.02    4.89   0
   2 -13  -3    2.97    4.98   0
   2 -13  -3    0.42    3.23   0
  -1  13   3   -2.61    3.89   0
   1 -13  -3    3.46    3.24   0
   1 -13  -3    0.24    6.28   0
   1 -13  -3    2.87    6.27   0
   0 -13  -3    1.00    3.49   0
   0  13   3    3.97    4.22   0
  -1 -13  -3    0.60    3.61   0
   7 -14  -3    0.23    3.64   0
  -7  14   3    0.52    4.35   0
  -6  14   3    3.35    4.24   0
   6 -14  -3    3.98    3.33   0
   5 -14  -3    0.89    3.39   0
  -5  14   3    0.95    3.39   0
  -4  14   3    0.71    4.19   0
   4 -14  -3    0.51    3.48   0
   4 -14  -3    4.10    4.66   0
   3 -14  -3    3.70    4.31   0
  -3  14   3    2.19    3.40   0
   3 -14  -3    0.79    5.44   0
   3 -14  -3    0.76    5.24   0
   2 -14  -3    1.83    6.06   0
  -2  14   3    1.13    4.27   0
   2 -14  -3    2.91    3.64   0
   2 -14  -3    2.62    5.99   0
   0 -14   4    4.03    4.43   0
   0  14  -4   -1.24    4.19   0
   1 -14   4    0.51    6.68   0
  -1  14  -4    0.84    4.10   0
   1 -14   4    1.48    4.30   0
   2 -14   4   -0.29    3.27   0
   2 -14   4    1.97    5.90   0
  -2  14  -4    1.99    3.36   0
   3 -14   4    2.22    5.07   0
   3 -14   4   -0.14    3.98   0
  -3  14  -4   -3.69    3.24   0
  -4  14  -4    0.09    3.20   0
   4 -14   4   -0.28    4.40   0
   4 -14   4   -1.20    3.14   0
   5 -14   4   -0.05    4.65   0
   5 -14   4    6.09    4.07   0
  -5  14  -4   -0.33    4.07   0
   6 -14   4    1.81    3.37   0
   6 -14   4    2.10    3.99   0
  -6  14  -4    4.93    3.32   0
   2  13  -4    2.48    4.00   0
  -2 -13   4    1.57    3.58   0
  -1 -13   4    1.36    3.39   0
   1  13  -4   -0.07    3.70   0
   0  13  -4    3.24    3.92   0
   0 -13   4    1.97    4.08   0
   0 -13   4    3.24    7.46   0
   1 -13   4    2.02    3.06   0
   1 -13   4   -0.26    5.43   0
  -1  13  -4    0.71    3.60   0
   2 -13   4   -0.67    3.04   0
   2 -13   4    1.37    4.74   0
  -2  13  -4    0.57    3.60   0
   3 -13   4    3.52    3.96   0
   3 -13   4    0.49    3.53   0
  -3  13  -4    3.58    2.90   0
   4 -13   4   -5.55    3.75   0
  -4  13  -4    3.03    2.83   0
   4 -13   4    1.23    4.10   0
   5 -13   4    1.32    4.08   0
   5 -13   4   -3.12    3.06   0
  -5  13  -4    2.85    3.02   0
   6 -13   4   -0.24    4.05   0
   6 -13   4    1.69    4.19   0
  -6  13  -4    4.68    3.93   0
   7 -13   4    0.48    3.53   0
   7 -13   4   -2.03    3.24   0
  -7  13  -4   -0.74    3.26   0
   8 -13   4    2.60    4.49   0
  -8  13  -4    3.99    3.46   0
   8 -13   4    1.96    3.53   0
   4  12  -4   -2.01    4.24   0
  -4 -12   4    4.31    4.44   0
  -3 -12   4   -0.27    4.23   0
   3  12  -4    0.74    4.12   0
   2  12  -4   -2.01    3.51   0
  -2 -12   4    3.66    3.96   0
   1  12  -4    3.78    3.50   0
  -1 -12   4    6.17    2.99   0
   0 -12   4    1.16    5.50   0
   0  12  -4    2.03    3.59   0
   0 -12   4    2.47    2.84   0
  -1  12  -4    2.37    3.46   0
   1 -12   4    1.93    5.03   0
   1 -12   4    3.32    2.85   0
   2 -12   4   -0.04    4.14   0
   2 -12   4    2.42    2.85   0
  -2  12  -4    3.31    2.58   0
  -3  12  -4   -0.34    2.62   0
   3 -12   4    2.65    2.64   0
   3 -12   4    0.23    3.74   0
  -4  12  -4    2.78    3.40   0
   4 -12   4   -2.71    2.67   0
   4 -12   4   -1.37    3.55   0
   5 -12   4    0.52    3.13   0
   5 -12   4   -0.44    3.58   0
  -5  12  -4    5.64    3.59   0
   6 -12   4   -1.45    3.86   0
  -6  12  -4   -0.64    3.60   0
   6 -12   4   -3.28    3.65   0
  -7  12  -4   -0.52    3.75   0
   7 -12   4    1.63    3.78   0
   7 -12   4    0.07    3.20   0
  -8  12  -4    2.16    3.87   0
   8 -12   4   -0.87    3.36   0
   8 -12   4    0.79    3.16   0
   9 -12   4    2.88    3.72   0
  -9  12  -4    4.83    4.19   0
   9 -12   4    3.48    3.51   0
   5  11  -4   -0.64    4.18   0
  -5 -11   4    2.76    4.44   0
   4  11  -4   -1.37    3.77   0
  -4 -11   4   -0.33    3.26   0
  -3 -11   4    4.65    3.06   0
   3  11  -4    4.52    3.03   0
  -2 -11   4    0.04    2.93   0
   2  11  -4   -0.45    3.46   0
   1  11  -4   -0.63    2.70   0
  -1 -11   4   -0.31    7.49   0
  -1 -11   4    1.68    2.77   0
   0 -11   4    2.58    3.17   0
   0 -11   4   -2.48    4.61   0
   0  11  -4    3.39    3.19   0
   1 -11   4    0.75    4.22   0
   1 -11   4    0.01    2.45   0
  -1  11  -4    3.13    2.50   0
  -2  11  -4    2.58    2.61   0
   2 -11   4    2.26    3.19   0
   2 -11   4    1.42    3.38   0
   3 -11   4    0.45    3.46   0
   3 -11   4    2.16    3.19   0
  -3  11  -4    1.84    3.13   0
   4 -11   4    0.16    3.48   0
  -4  11  -4   -2.50    3.24   0
   4 -11   4   -1.64    2.71   0
  -5  11  -4    3.98    2.66   0
   5 -11   4   -0.12    3.34   0
   5 -11   4    0.80    3.47   0
  -6  11  -4    1.60    2.80   0
   6 -11   4    0.09    3.48   0
   6 -11   4    2.58    3.39   0
   7 -11   4    0.88    3.06   0
  -7  11  -4   -0.31    3.54   0
   7 -11   4    6.05    3.68   0
   8 -11   4   -2.12    3.17   0
   8 -11   4    2.91    3.71   0
  -8  11  -4    3.09    3.73   0
   9 -11   4   -0.11    4.00   0
  -9  11  -4    0.09    4.01   0
   9 -11   4    2.36    3.37   0
   6  10  -4    2.83    3.99   0
  -6 -10   4    2.73    4.43   0
   5  10  -4    3.41    3.86   0
  -5 -10   4    0.41    4.11   0
   4  10  -4    3.90    3.71   0
  -4 -10   4    0.37    3.64   0
   3  10  -4    3.17    3.30   0
  -3 -10   4    0.01    3.37   0
   2  10  -4   -0.68    3.29   0
  -2 -10   4   -1.06    3.42   0
   1  10  -4    1.05    2.59   0
  -1 -10   4    2.15    2.50   0
  -1 -10   4    3.34    5.22   0
   0 -10   4    1.23    2.94   0
   0  10  -4    2.43    2.33   0
   0 -10   4    1.08    4.28   0
  -1  10  -4   22.22    2.60   0
   1 -10   4   16.09    2.61   0
   1 -10   4   21.48    3.97   0
   2 -10   4    1.96    3.11   0
   2 -10   4    0.40    3.02   0
  -2  10  -4    2.94    3.08   0
   3 -10   4    4.26    2.43   0
   3 -10   4    5.70    3.27   0
  -3  10  -4    1.17    3.06   0
  -4  10  -4    3.84    2.45   0
   4 -10   4    1.84    3.34   0
   4 -10   4    5.42    2.51   0
   5 -10   4    5.29    2.64   0
  -5  10  -4    8.78    2.63   0
   5 -10   4    2.91    2.58   0
   6 -10   4    3.47    3.24   0
   6 -10   4    0.91    2.64   0
  -6  10  -4    0.74    2.75   0
   7 -10   4    6.15    3.33   0
  -7  10  -4    2.18    3.33   0
   7 -10   4    2.39    2.83   0
   8 -10   4    4.35    3.62   0
   8 -10   4    7.34    3.87   0
  -8  10  -4    5.97    2.91   0
   9 -10   4   -0.18    3.19   0
   9 -10   4    2.52    4.09   0
  -9  10  -4   -0.02    3.22   0
  10 -10   4    4.07    3.55   0
  10 -10   4   -1.44    3.64   0
  -7  -9   4    0.90    4.61   0
   7   9  -4    1.93    4.23   0
   6   9  -4    0.32    3.91   0
  -6  -9   4    4.19    4.21   0
   5   9  -4    3.72    3.58   0
  -5  -9   4    2.36    3.68   0
   4   9  -4    1.92    3.30   0
  -4  -9   4    1.87    2.84   0
   3   9  -4    2.54    3.21   0
  -3  -9   4    1.22    3.39   0
   2   9  -4   -0.55    3.11   0
  -2  -9   4   -1.21    3.23   0
   1   9  -4   11.05    2.52   0
  -1  -9   4    7.55    2.53   0
  -1  -9   4    8.60    4.70   0
   0  -9   4    4.20    3.71   0
   0  -9   4    4.67    2.93   0
   0   9  -4    2.21    2.98   0
  -1   9  -4   30.14    3.11   0
   1  -9   4   33.59    2.60   0
   1  -9   4   33.79    4.02   0
  -2   9  -4    3.61    2.31   0
   2  -9   4    0.73    3.12   0
   2  -9   4    2.71    2.86   0
  -3   9  -4    5.12    2.34   0
   3  -9   4    5.57    3.04   0
   3  -9   4    9.94    2.64   0
   4  -9   4    2.51    3.14   0
  -4   9  -4   -0.36    2.45   0
   4  -9   4    2.04    2.50   0
   5  -9   4    0.63    2.92   0
  -5   9  -4    0.27    2.35   0
   5  -9   4    1.16    2.59   0
   6  -9   4   10.39    2.77   0
  -6   9  -4   13.31    2.65   0
   6  -9   4    9.16    3.46   0
   7  -9   4    7.62    3.51   0
   7  -9   4    4.25    2.76   0
  -7   9  -4    7.33    3.22   0
  -8   9  -4   12.79    2.97   0
   8  -9   4   11.09    3.13   0
   8  -9   4   14.17    2.99   0
   9  -9   4    8.67    3.24   0
   9  -9   4    6.27    2.98   0
  10  -9   4    1.98    4.06   0
  10  -9   4   -0.15    3.43   0
   8   8  -4    1.60    4.23   0
  -7  -8   4    4.32    4.88   0
   7   8  -4    7.30    3.87   0
  -6  -8   4    0.43    3.88   0
   6   8  -4    2.27    3.76   0
   5   8  -4    6.65    3.41   0
  -5  -8   4    4.60    3.54   0
  -4  -8   4    0.21    3.26   0
   4   8  -4    1.43    3.18   0
  -3  -8   4    3.86    3.08   0
   3   8  -4    4.18    3.04   0
   2   8  -4    0.83    2.97   0
  -2  -8   4   -0.59    3.01   0
  -1  -8   4  175.40    4.25   0
   1   8  -4  165.34    4.03   0
  -1  -8   4  164.38    5.94   0
   0   8  -4    0.42    2.27   0
   0  -8   4    1.85    2.83   0
   0  -8   4    1.52    3.16   0
  -1   8  -4   10.80    2.43   0
   1  -8   4   11.44    2.25   0
   1  -8   4    9.88    3.18   0
   2  -8   4    6.71    2.37   0
  -2   8  -4    7.17    2.24   0
   2  -8   4    6.90    2.76   0
  -3   8  -4    6.71    2.81   0
   3  -8   4    6.29    2.36   0
   3  -8   4    7.65    2.91   0
   4  -8   4    4.16    2.66   0
   4  -8   4    1.90    2.92   0
  -4   8  -4    1.52    2.48   0
  -5   8  -4    1.13    3.07   0
   5  -8   4    1.53    2.97   0
   5  -8   4    7.94    3.07   0
   6  -8   4    1.92    2.49   0
   6  -8   4    0.58    2.53   0
  -6   8  -4    0.75    2.49   0
  -7   8  -4    4.87    2.68   0
   7  -8   4    3.99    3.33   0
   7  -8   4    8.05    3.52   0
   8  -8   4    0.61    2.79   0
  -8   8  -4   -1.89    2.65   0
   8  -8   4    1.35    2.67   0
   9  -8   4   -1.45    2.96   0
   9  -8   4   -0.67    3.72   0
  10  -8   4   -1.87    3.43   0
  10  -8   4    0.50    3.28   0
  11  -8   4    2.55    3.67   0
  11  -8   4    0.24    3.39   0
   9   7  -4    5.23    5.02   0
   8   7  -4    5.52    4.43   0
   7   7  -4    2.13    4.23   0
  -7  -7   4    0.87    3.87   0
   6   7  -4    2.68    3.80   0
  -6  -7   4    1.91    3.54   0
   5   7  -4    1.68    2.99   0
  -5  -7   4   -0.12    3.22   0
   4   7  -4   -0.63    3.06   0
  -4  -7   4   -0.07    3.12   0
  -3  -7   4    3.80    3.46   0
   3   7  -4    5.97    2.95   0
   2   7  -4   -2.89    2.94   0
  -2  -7   4    1.48    4.72   0
  -2  -7   4    3.97    3.08   0
  -1  -7   4  311.98    6.60   0
   1   7  -4  302.15    4.87   0
  -1  -7   4  312.34    4.89   0
   0   7  -4   22.12    3.11   0
   0  -7   4   20.34    3.18   0
   0  -7   4   24.93    3.09   0
   1  -7   4    5.61    2.88   0
  -1   7  -4    4.73    2.25   0
   1  -7   4    5.20    2.37   0
   2  -7   4    4.29    3.00   0
   2  -7   4    5.96    2.21   0
  -2   7  -4    2.48    2.20   0
   3  -7   4   24.54    2.86   0
  -3   7  -4   28.12    2.42   0
   3  -7   4   22.92    3.11   0
   4  -7   4   11.33    2.49   0
   4  -7   4    3.80    2.85   0
  -4   7  -4    7.26    2.45   0
  -5   7  -4    3.70    2.61   0
   5  -7   4    3.83    2.54   0
   5  -7   4    4.42    3.23   0
   6  -7   4   79.00    3.27   0
  -6   7  -4   91.17    3.18   0
   6  -7   4   89.08    3.25   0
   7  -7   4   15.54    2.76   0
   7  -7   4   21.00    2.87   0
  -7   7  -4   19.77    3.26   0
   8  -7   4    0.10    2.74   0
   8  -7   4   -3.00    3.33   0
   9  -7   4    2.38    3.05   0
   9  -7   4    2.63    2.94   0
  10  -7   4    1.26    3.16   0
  10  -7   4    1.90    3.19   0
  11  -7   4    3.07    3.63   0
  11  -7   4    4.13    3.54   0
   9   6  -4    5.90    4.35   0
   8   6  -4    0.71    3.63   0
   7   6  -4    0.88    4.06   0
   6   6  -4    0.86    3.05   0
  -6  -6   4   -0.06    3.18   0
   5   6  -4   11.91    3.22   0
  -5  -6   4   11.27    3.37   0
   4   6  -4    1.44    2.88   0
  -4  -6   4    0.57    2.99   0
  -3  -6   4    2.91    3.05   0
   3   6  -4    2.34    2.84   0
   2   6  -4    2.81    2.84   0
  -2  -6   4    2.84    3.71   0
  -2  -6   4   -0.70    2.81   0
   1   6  -4  150.22    4.84   0
  -1  -6   4  146.59    3.97   0
  -1  -6   4  154.17    4.92   0
   1   6  -4  143.39    3.97   0
   0  -6   4    2.54    2.87   0
   0   6  -4    2.53    2.77   0
   0  -6   4    2.34    2.69   0
   1  -6   4   10.34    2.88   0
  -1   6  -4   12.29    2.83   0
   1  -6   4   11.57    2.80   0
   2  -6   4   43.98    3.23   0
   2  -6   4   49.17    2.64   0
  -2   6  -4   50.36    2.60   0
  -3   6  -4   -0.42    2.17   0
   3  -6   4    1.55    2.21   0
   3  -6   4    2.11    2.25   0
   4  -6   4   10.41    2.42   0
   4  -6   4    9.08    2.97   0
  -4   6  -4   11.56    2.44   0
   5  -6   4    5.90    2.54   0
   5  -6   4    8.50    2.48   0
  -5   6  -4    5.13    2.55   0
   6  -6   4    5.68    2.52   0
   6  -6   4    5.03    2.50   0
  -6   6  -4    5.05    2.46   0
   7  -6   4   10.54    3.11   0
   7  -6   4   10.08    2.50   0
   8  -6   4    2.10    3.43   0
   8  -6   4    3.45    2.68   0
   9  -6   4    0.87    2.97   0
   9  -6   4   -2.78    2.77   0
  10  -6   4    0.93    3.72   0
  10  -6   4   -0.21    3.19   0
  11  -6   4   -0.95    4.18   0
  11  -6   4    2.44    4.37   0
  11  -6   4    5.05    4.45   0
  10   5  -4    3.41    4.36   0
  10   5  -4   -0.45    4.84   0
   9   5  -4   -0.72    3.86   0
   9   5  -4    2.37    4.43   0
   8   5  -4   -0.30    4.07   0
   7   5  -4    1.97    3.12   0
   6   5  -4    2.35    3.55   0
  -6  -5   4    2.95    3.24   0
   5   5  -4    0.79    5.61   0
   5   5  -4    1.86    3.34   0
  -5  -5   4   -0.15    3.10   0
   4   5  -4    2.56    4.61   0
   4   5  -4    4.72    3.41   0
  -4  -5   4    0.47    3.68   0
  -3  -5   4   24.11    3.18   0
   3   5  -4   24.75    4.15   0
   3   5  -4   26.16    3.30   0
   2   5  -4    1.60    2.69   0
   2   5  -4    0.44    3.66   0
  -2  -5   4    0.06    2.88   0
  -2  -5   4    1.11    3.27   0
   1   5  -4  607.63    7.46   0
  -1  -5   4  607.17    7.57   0
  -1  -5   4  606.61    6.84   0
   1   5  -4  594.89    6.87   0
   0   5  -4  104.65    3.98   0
   0  -5   4  101.73    3.95   0
   0   5  -4  102.79    3.34   0
   0  -5   4  103.72    3.74   0
  -1   5  -4   19.52    2.54   0
  -1   5  -4   16.07    3.03   0
   1  -5   4   20.68    2.54   0
   1  -5   4   16.75    3.05   0
  -2   5  -4   87.04    3.58   0
   2  -5   4   84.73    3.57   0
   2  -5   4   80.70    2.96   0
  -2   5  -4   84.76    3.05   0
  -3   5  -4   25.49    2.35   0
   3  -5   4   28.25    2.52   0
   3  -5   4   27.66    2.51   0
   4  -5   4    1.01    2.43   0
   4  -5   4    3.03    2.91   0
  -4   5  -4    1.53    2.76   0
   5  -5   4    3.29    2.41   0
   5  -5   4    2.18    3.00   0
  -5   5  -4    4.03    2.36   0
   6  -5   4    5.08    2.74   0
   6  -5   4    3.24    2.98   0
   7  -5   4   11.01    2.58   0
   7  -5   4    6.74    2.54   0
   8  -5   4    5.58    2.84   0
   8  -5   4    5.34    2.72   0
   9  -5   4   -0.31    2.72   0
   9  -5   4    0.09    2.78   0
  10  -5   4    2.64    3.31   0
  10  -5   4    2.99    3.20   0
  10  -5   4    3.66    3.11   0
  11  -5   4    1.46    4.33   0
  11  -5   4    3.30    4.48   0
  11  -5   4   -0.16    4.07   0
  10   4  -4   -0.40    3.89   0
  10   4  -4   -0.94    3.91   0
  10   4  -4    1.58    7.40   0
  10   4  -4    0.57    6.98   0
   9   4  -4    1.95    5.66   0
   9   4  -4    1.55    3.69   0
   9   4  -4    1.50    5.28   0
   9   4  -4    0.55    3.49   0
   8   4  -4    1.72    4.97   0
   8   4  -4    1.03    3.31   0
   8   4  -4    1.31    4.92   0
   7   4  -4   12.97    3.65   0
   7   4  -4   11.94    4.85   0
   6   4  -4    1.64    4.35   0
   6   4  -4    0.76    2.93   0
   5   4  -4   21.68    3.58   0
   5   4  -4   24.19    4.67   0
  -5  -4   4   28.82    3.94   0
   4   4  -4   13.00    3.50   0
   4   4  -4   14.27    3.87   0
  -4  -4   4   12.66    3.55   0
  -3  -4   4   10.03    2.80   0
   3   4  -4   13.31    3.41   0
   3   4  -4   12.59    2.83   0
   2   4  -4  297.16    5.86   0
  -2  -4   4  298.86    5.88   0
  -2  -4   4  290.90    6.17   0
   2   4  -4  301.92    6.23   0
   1   4  -4   99.16    3.97   0
  -1  -4   4  104.79    4.17   0
   1   4  -4   98.61    4.06   0
  -1  -4   4   99.24    4.25   0
   0  -4   4   -0.09    3.00   0
   0   4  -4    0.61    3.07   0
   0  -4   4    0.55    3.09   0
   0   4  -4    0.88    3.05   0
  -1   4  -4  226.18    4.28   0
  -1   4  -4  220.27    4.17   0
   1  -4   4  222.84    4.25   0
   1  -4   4  224.76    4.63   0
  -2   4  -4    7.03    2.34   0
   2  -4   4    8.45    2.89   0
  -2   4  -4    7.23    2.40   0
   2  -4   4    7.04    3.00   0
  -3   4  -4   18.94    3.13   0
  -3   4  -4   19.00    2.85   0
   3  -4   4   17.73    2.53   0
   3  -4   4   22.26    3.00   0
   4  -4   4    2.93    2.53   0
   4  -4   4   -0.23    3.08   0
  -4   4  -4    1.42    2.79   0
   5  -4   4   34.05    2.66   0
   5  -4   4   38.58    3.13   0
   6  -4   4    2.34    2.36   0
   6  -4   4   -2.02    2.58   0
   7  -4   4   -0.30    2.60   0
   7  -4   4    0.84    2.49   0
   8  -4   4    1.80    2.66   0
   8  -4   4   -1.21    2.73   0
   9  -4   4    1.14    3.50   0
   9  -4   4    1.67    3.53   0
   9  -4   4    4.15    2.86   0
  10  -4   4    0.32    3.10   0
  10  -4   4    1.37    3.00   0
  10  -4   4   -1.19    3.30   0
  11  -4   4    5.51    4.08   0
  11  -4   4    3.16    4.49   0
  11  -4   4    2.14    3.55   0
  11   3  -4    3.67    5.11   0
  11   3  -4   -0.31    6.02   0
  11   3  -4    1.15    6.04   0
  11   3  -4    1.02    4.27   0
  10   3  -4   -0.98    3.84   0
  10   3  -4    2.07    4.59   0
  10   3  -4   -0.27    5.31   0
  10   3  -4    1.83    4.60   0
   9   3  -4   -0.33    4.96   0
   9   3  -4    0.27    3.48   0
   9   3  -4    2.49    4.10   0
   9   3  -4   -0.57    3.25   0
   8   3  -4   -0.23    3.58   0
   8   3  -4    0.24    3.98   0
   8   3  -4   -0.29    3.33   0
   7   3  -4    0.20    3.55   0
   7   3  -4    0.66    3.35   0
   6   3  -4    0.56    3.37   0
   6   3  -4    0.72    3.82   0
   5   3  -4   79.74    4.59   0
   5   3  -4   77.03    4.05   0
   4   3  -4    2.15    3.08   0
   4   3  -4    3.17    2.95   0
  -4  -3   4    3.65    3.18   0
  -3  -3   4    5.13    3.21   0
   3   3  -4    5.33    3.27   0
   3   3  -4    6.86    3.10   0
  -2  -3   4   80.12    4.45   0
   2   3  -4   80.17    4.39   0
  -2  -3   4   78.65    3.81   0
   2   3  -4   77.34    3.92   0
   1   3  -4  122.46    4.27   0
  -1  -3   4  125.55    4.60   0
  -1  -3   4  128.71    4.33   0
   1   3  -4  123.91    4.90   0
   0   3  -4  355.10    5.35   0
   0   3  -4  360.40    6.24   0
   0  -3   4  362.00    5.77   0
   0  -3   4  369.92    6.12   0
  -1   3  -4   76.18    3.61   0
   1  -3   4   72.25    3.10   0
  -1   3  -4   70.41    3.07   0
   1  -3   4   75.02    3.59   0
   2  -3   4  230.58    4.43   0
   2  -3   4  231.43    4.50   0
  -2   3  -4  235.55    4.54   0
  -2   3  -4  228.70    4.00   0
  -3   3  -4    6.59    2.44   0
   3  -3   4    7.29    2.38   0
   3  -3   4    8.00    3.07   0
   4  -3   4   11.24    2.86   0
   4  -3   4   15.54    2.62   0
   5  -3   4   19.02    2.88   0
   5  -3   4   19.59    2.46   0
   6  -3   4  161.73    4.22   0
   6  -3   4  179.84    3.72   0
   7  -3   4    0.39    2.55   0
   7  -3   4    0.72    3.04   0
   7  -3   4    3.73    2.62   0
   8  -3   4    9.16    2.67   0
   8  -3   4    6.38    3.16   0
   8  -3   4    6.51    2.82   0
   9  -3   4    5.06    3.48   0
   9  -3   4    3.25    3.40   0
   9  -3   4   -0.58    3.04   0
  10  -3   4   -1.01    3.09   0
  10  -3   4    0.43    3.73   0
  10  -3   4    3.29    3.90   0
  11  -3   4    1.85    4.56   0
  11  -3   4   -1.16    3.26   0
  11  -3   4   -1.79    4.30   0
  11   2  -4   -0.72    5.27   0
  11   2  -4    1.84    4.08   0
  11   2  -4    3.22    5.03   0
  10   2  -4   -0.58    3.88   0
  10   2  -4    0.90    4.19   0
  10   2  -4    2.73    3.80   0
   9   2  -4   10.92    3.48   0
   9   2  -4   12.51    4.06   0
   8   2  -4    2.44    3.04   0
   8   2  -4    0.14    3.57   0
   7   2  -4    0.75    3.41   0
   7   2  -4    2.24    3.40   0
   6   2  -4    2.31    3.36   0
   6   2  -4    0.88    3.36   0
   5   2  -4    8.24    3.16   0
   4   2  -4   40.53    4.02   0
   4   2  -4   38.82    3.54   0
   3   2  -4    5.93    2.90   0
   3   2  -4    4.51    3.96   0
  -3  -2   4    4.39    4.19   0
  -2  -2   4  288.17    8.83   0
   2   2  -4  289.43    5.69   0
  -2  -2   4  271.81    5.37   0
   2   2  -4  285.44    8.57   0
  -1  -2   4  625.05    9.72   0
  -1  -2   4  608.41    7.29   0
   1   2  -4  627.20    7.35   0
   1   2  -4  641.30    9.85   0
   0  -2   4  478.98    7.17   0
   0   2  -4  476.37    6.13   0
   0   2  -4  483.99    7.11   0
   0  -2   4  472.64    6.15   0
  -1   2  -4  120.66    3.66   0
   1  -2   4  119.70    4.00   0
   1  -2   4  124.44    4.20   0
  -2   2  -4   75.32    3.09   0
   2  -2   4   79.37    3.56   0
   2  -2   4   78.24    3.48   0
  -3   2  -4   64.14    3.47   0
   3  -2   4   69.77    3.42   0
   3  -2   4   64.60    3.01   0
  -4   2  -4  238.73    4.31   0
   4  -2   4  240.76    4.04   0
   4  -2   4  235.31    3.97   0
   5  -2   4   96.15    3.64   0
   5  -2   4  110.14    3.32   0
   5  -2   4   90.85    3.13   0
   6  -2   4   36.59    2.67   0
   6  -2   4   35.83    3.40   0
   6  -2   4   35.05    3.40   0
   7  -2   4   22.56    2.64   0
   7  -2   4   20.11    3.32   0
   7  -2   4   22.65    2.72   0
   8  -2   4    0.23    2.73   0
   8  -2   4    3.01    3.44   0
   8  -2   4    1.76    2.62   0
   9  -2   4   -0.41    3.04   0
   9  -2   4    2.97    2.73   0
   9  -2   4    0.13    2.96   0
  10  -2   4   -5.18    3.78   0
  10  -2   4   -1.33    4.02   0
  10  -2   4    4.21    3.86   0
  11  -2   4    6.78    3.48   0
  11  -2   4    0.76    4.64   0
  11  -2   4    5.07    3.80   0
  12   1  -4    0.23    4.29   0
  12   1  -4    1.37    4.56   0
  12   1  -4    2.93    5.37   0
  11   1  -4    3.40    4.84   0
  11   1  -4   -1.81    3.82   0
  11   1  -4    2.55    4.63   0
  10   1  -4    0.54    3.71   0
  10   1  -4    2.65    4.09   0
  10   1  -4   -0.50    3.29   0
   9   1  -4    2.50    3.38   0
   9   1  -4    2.32    3.73   0
   8   1  -4    7.44    3.13   0
   8   1  -4    8.71    3.57   0
   7   1  -4   16.15    3.57   0
   7   1  -4   14.15    3.17   0
   6   1  -4    5.52    3.35   0
   6   1  -4    5.10    3.29   0
   5   1  -4  105.57    4.58   0
   5   1  -4  101.62    4.77   0
   4   1  -4  136.97    5.80   0
   4   1  -4  133.22    5.59   0
   3   1  -4   65.83    3.62   0
   2   1  -4   -0.73    2.33   0
  -1  -1   4    2.01    3.59   0
  -1  -1   4    4.09    2.50   0
   1   1  -4    4.80    2.59   0
   0  -1   4  150.84    4.75   0
   0  -1   4  159.05    4.55   0
   0   1  -4  156.76    4.20   0
  -1   1  -4    9.52    3.21   0
   1  -1   4   12.01    3.18   0
   1  -1   4   10.53    2.66   0
  -2   1  -4  931.68    7.80   0
   2  -1   4  931.74    7.57   0
   2  -1   4  997.47    8.04   0
   2  -1   4  923.50    7.55   0
   3  -1   4  288.19    4.55   0
   3  -1   4  316.16    4.45   0
  -3   1  -4  308.08    4.67   0
   3  -1   4  329.13    5.04   0
   4  -1   4    1.47    2.65   0
   4  -1   4    4.95    3.07   0
   4  -1   4    6.29    2.77   0
  -4   1  -4    2.76    2.72   0
   5  -1   4   39.13    2.69   0
   5  -1   4   34.76    3.39   0
   5  -1   4   44.62    2.76   0
   6  -1   4    6.63    2.36   0
   6  -1   4    5.21    3.23   0
   6  -1   4    8.55    3.12   0
   7  -1   4    4.60    2.51   0
   7  -1   4    9.41    3.24   0
   7  -1   4    6.73    3.28   0
   8  -1   4    3.27    3.41   0
   8  -1   4    6.96    2.82   0
   8  -1   4    3.01    3.54   0
   9  -1   4   -0.34    2.93   0
   9  -1   4    0.24    3.79   0
   9  -1   4   -2.03    3.81   0
  10  -1   4    1.95    3.07   0
  10  -1   4    0.96    4.17   0
  10  -1   4    0.63    4.03   0
  12   0  -4    1.50    4.42   0
  12   0  -4    0.78    4.22   0
  12   0  -4    1.47    4.55   0
  11   0  -4    1.64    3.83   0
  11   0  -4    2.57    4.06   0
  11   0  -4    1.27    3.97   0
  10   0  -4    5.45    3.93   0
  10   0  -4    7.43    3.69   0
   9   0  -4   -1.41    3.64   0
   9   0  -4    1.05    3.27   0
   8   0  -4    0.51    3.09   0
   8   0  -4    0.71    3.76   0
   7   0  -4   43.93    3.94   0
   7   0  -4   44.95    3.61   0
   6   0  -4    7.29    3.34   0
   6   0  -4    6.35    3.49   0
   5   0  -4   16.73    3.46   0
   5   0  -4   16.64    3.31   0
   4   0  -4   13.49    4.23   0
   4   0  -4   12.30    4.05   0
   2   0  -4  291.09   11.57   0
   2   0  -4  267.20    4.80   0
  -2   0   4  287.39   11.02   0
  -1   0   4    1.60    3.48   0
   1   0  -4    0.23    2.42   0
  -1   0   4   -1.58    2.93   0
   0   0  -4  474.63    6.58   0
   0   0   4  479.29    6.54   0
   0   0   4  507.34    7.27   0
   1   0   4  432.72    6.11   0
   1   0   4  461.43    6.22   0
  -1   0  -4  432.56    6.04   0
   2   0   4 1169.02    8.83   0
   2   0   4 1272.68    8.74   0
  -2   0  -4 1186.36    8.54   0
  -3   0  -4    0.57    2.34   0
   3   0   4   -0.09    2.86   0
   3   0   4   -0.26    2.87   0
  -4   0  -4    0.42    2.76   0
   4   0   4    0.35    2.77   0
   4   0   4   -0.07    2.59   0
   5   0   4   77.28    3.43   0
   5   0   4   84.71    3.70   0
   6   0   4    2.35    3.05   0
   6   0   4    1.84    2.66   0
   6   0   4   -1.21    3.43   0
   7   0   4   -1.34    3.31   0
   7   0   4   -0.37    2.47   0
   7   0   4    4.07    2.59   0
   8   0   4    1.95    3.51   0
   8   0   4    2.70    2.75   0
   8   0   4    0.24    2.88   0
   9   0   4    1.94    3.75   0
   9   0   4    1.75    2.82   0
   9   0   4    5.13    2.87   0
  10   0   4    0.12    3.83   0
  10   0   4    1.67    4.49   0
  10   0   4   -1.12    3.36   0
  12  -1  -4   -0.92    4.28   0
  12  -1  -4    2.00    4.34   0
  12  -1  -4    0.98    4.07   0
  11  -1  -4    1.01    3.63   0
  11  -1  -4    1.27    3.92   0
  10  -1  -4    2.63    3.38   0
  10  -1  -4    2.73    3.69   0
   9  -1  -4    4.11    3.18   0
   9  -1  -4    1.40    2.95   0
   8  -1  -4   11.78    3.25   0
   8  -1  -4   11.50    3.49   0
   7  -1  -4    1.80    3.66   0
   7  -1  -4   -0.63    3.51   0
   6  -1  -4   58.62    4.05   0
   5  -1  -4   45.16    3.73   0
   4  -1  -4   39.10    3.91   0
  -4   1   4   44.37    4.00   0
   3  -1  -4  124.85    5.80   0
  -3   1   4  129.98    5.90   0
   2  -1  -4  516.37    9.30   0
  -2   1   4  524.89    8.99   0
   2  -1  -4  509.69    6.11   0
  -1   1   4  125.14    4.52   0
   1  -1  -4  121.04    3.78   0
   1  -1  -4  124.49    4.64   0
   0   1   4  216.40    5.02   0
   0  -1  -4  212.62    4.46   0
   0   1   4  203.57    4.68   0
   0  -1  -4  213.82    5.13   0
  -1  -1  -4  972.93    8.31   0
  -1  -1  -4  944.35    8.05   0
   1   1   4  954.13    8.02   0
   1   1   4  970.51    8.13   0
  -2  -1  -4  492.21    6.13   0
   2   1   4  495.71    6.22   0
  -2  -1  -4  489.46    5.43   0
   2   1   4  494.09    5.46   0
  -3  -1  -4   43.32    3.22   0
   3   1   4   40.29    3.19   0
   3   1   4   44.38    2.78   0
  -4  -1  -4   -0.02    2.81   0
   4   1   4    1.18    2.79   0
   4   1   4    0.54    2.41   0
   5   1   4    1.37    2.50   0
   5   1   4    3.55    2.88   0
   6   1   4   -1.14    3.26   0
   6   1   4    0.72    2.63   0
   7   1   4    1.68    3.65   0
   7   1   4    3.57    3.29   0
   7   1   4    0.66    2.72   0
   8   1   4    0.35    3.69   0
   8   1   4   -0.43    2.69   0
   8   1   4    3.00    2.84   0
   9   1   4    1.80    3.94   0
   9   1   4    1.41    3.99   0
   9   1   4    0.66    2.99   0
  10   1   4   -3.86    3.52   0
  10   1   4    3.08    4.57   0
  10   1   4   -0.71    4.19   0
  12  -2  -4    1.04    4.23   0
  12  -2  -4   -1.18    3.91   0
  12  -2  -4    0.05    4.86   0
  11  -2  -4    3.34    3.59   0
  11  -2  -4    1.03    4.40   0
  10  -2  -4    4.55    3.41   0
  10  -2  -4   10.02    3.73   0
   9  -2  -4    4.51    3.07   0
   9  -2  -4    2.80    3.35   0
   8  -2  -4    1.10    3.04   0
   7  -2  -4    4.71    3.08   0
   6  -2  -4   17.77    3.41   0
  -5   2   4    7.87    3.09   0
   5  -2  -4    7.65    2.86   0
  -4   2   4  540.11    7.62   0
   4  -2  -4  495.03    7.39   0
  -3   2   4  244.22    5.82   0
   3  -2  -4  240.42    6.03   0
   2  -2  -4  321.85    6.24   0
  -2   2   4  319.51    6.11   0
   1  -2  -4 1316.83   10.39   0
   1  -2  -4 1274.85    9.40   0
  -1   2   4 1278.99   10.06   0
   0   2   4  159.90    3.70   0
   0  -2  -4  163.35    4.46   0
   0   2   4  169.66    4.26   0
   0  -2  -4  164.14    4.15   0
  -1  -2  -4   29.87    3.24   0
   1   2   4   30.03    2.58   0
   1   2   4   27.04    2.80   0
  -1  -2  -4   29.66    2.56   0
   2   2   4  129.36    3.80   0
   2   2   4  121.25    3.97   0
  -2  -2  -4  133.66    3.48   0
  -2  -2  -4  123.60    4.00   0
   3   2   4   65.46    3.45   0
   3   2   4   63.83    3.42   0
  -3  -2  -4   63.63    3.39   0
  -3  -2  -4   76.62    3.60   0
   4   2   4   27.67    2.56   0
   4   2   4   31.45    3.24   0
  -4  -2  -4   29.70    3.20   0
   5   2   4   91.81    3.15   0
   5   2   4   91.83    3.97   0
   6   2   4   11.82    2.60   0
   6   2   4   12.10    3.38   0
   7   2   4    4.22    2.73   0
   7   2   4    1.78    3.45   0
   8   2   4    0.64    3.65   0
   8   2   4   -2.24    2.81   0
   8   2   4   -0.01    3.58   0
   9   2   4    6.11    4.02   0
   9   2   4    0.75    4.30   0
   9   2   4    2.97    3.08   0
  10   2   4    0.90    4.86   0
  12  -3  -4   -2.59    4.11   0
  12  -3  -4    0.94    4.35   0
  11  -3  -4    4.39    3.46   0
  11  -3  -4    5.36    4.02   0
  10  -3  -4    4.19    3.36   0
  10  -3  -4    4.23    4.34   0
   9  -3  -4   12.49    3.15   0
   8  -3  -4    8.92    3.14   0
   7  -3  -4    5.67    3.63   0
  -7   3   4    6.57    3.09   0
   6  -3  -4   18.39    3.70   0
  -6   3   4   19.11    3.21   0
  -5   3   4   21.75    2.82   0
   5  -3  -4   22.61    3.39   0
  -4   3   4  125.60    4.18   0
   4  -3  -4  120.80    4.14   0
  -3   3   4    1.07    3.01   0
   3  -3  -4    3.70    2.99   0
   2  -3  -4  407.11    6.02   0
  -2   3   4  424.40    6.08   0
   1  -3  -4   13.62    2.39   0
  -1   3   4   13.37    2.90   0
   1  -3  -4   14.83    2.88   0
   0  -3  -4   60.60    3.24   0
   0   3   4   59.68    2.90   0
   0  -3  -4   58.09    3.03   0
   1   3   4  104.65    3.15   0
   1   3   4  108.03    3.86   0
  -1  -3  -4  106.15    3.21   0
  -1  -3  -4  105.65    3.88   0
   2   3   4    0.32    2.48   0
  -2  -3  -4    1.78    2.63   0
  -2  -3  -4    1.31    2.51   0
   2   3   4    3.63    3.29   0
   3   3   4   13.98    2.41   0
   3   3   4   16.81    3.11   0
  -3  -3  -4   14.20    3.09   0
  -3  -3  -4   15.86    2.99   0
   4   3   4   26.49    2.78   0
  -4  -3  -4   29.16    2.87   0
  -4  -3  -4   25.57    3.81   0
   4   3   4   27.32    3.46   0
   5   3   4   30.79    3.35   0
   5   3   4   32.42    3.56   0
   6   3   4   -0.21    2.71   0
   6   3   4   -2.40    3.38   0
   7   3   4    2.91    3.62   0
   7   3   4    1.44    2.85   0
   8   3   4    1.64    3.06   0
   8   3   4    1.22    4.58   0
   9   3   4    3.65    3.49   0
   9   3   4    4.00    3.17   0
   9   3   4    2.90    5.27   0
  12  -4  -4    3.52    4.16   0
  12  -4  -4    2.96    4.49   0
  11  -4  -4    2.02    3.65   0
  11  -4  -4   -1.03    4.65   0
  10  -4  -4    0.88    3.32   0
   9  -4  -4    3.77    2.99   0
  -8   4   4   24.35    3.36   0
   8  -4  -4   22.18    3.29   0
   7  -4  -4   28.35    3.44   0
  -7   4   4   31.71    3.35   0
  -6   4   4  342.78    5.59   0
   6  -4  -4  330.33    5.56   0
   5  -4  -4  180.72    4.28   0
  -5   4   4  180.77    4.36   0
  -4   4   4  423.97    5.79   0
   4  -4  -4  421.03    5.76   0
   3  -4  -4 1317.51    9.39   0
  -3   4   4 1319.21    9.41   0
  -2   4   4    5.49    2.84   0
   2  -4  -4    3.66    2.38   0
   1  -4  -4  219.36    4.41   0
   1  -4  -4  222.93    4.55   0
  -1   4   4  216.60    4.40   0
   0  -4  -4    4.11    2.16   0
   0  -4  -4    4.29    2.85   0
   0   4   4    1.98    2.68   0
  -1  -4  -4   46.40    3.08   0
   1   4   4   45.92    2.68   0
  -1  -4  -4   42.90    2.77   0
  -2  -4  -4   55.63    3.36   0
   2   4   4   55.92    3.82   0
   2   4   4   51.98    2.77   0
  -2  -4  -4   56.19    4.01   0
   3   4   4  184.89    3.60   0
  -3  -4  -4  170.77    4.77   0
   3   4   4  174.63    5.13   0
  -3  -4  -4  179.02    3.64   0
   4   4   4   37.82    3.61   0
   4   4   4   39.90    4.00   0
  -4  -4  -4   36.88    4.10   0
  -4  -4  -4   39.94    2.94   0
   5   4   4   21.93    3.17   0
   5   4   4   20.99    4.05   0
  -5  -4  -4   22.03    2.75   0
   6   4   4   -0.53    4.17   0
   6   4   4   -1.18    2.79   0
   7   4   4   -1.26    3.79   0
   7   4   4   -0.71    5.13   0
   8   4   4    1.71    4.01   0
   8   4   4    0.18    5.41   0
   9   4   4   -2.17    3.58   0
   9   4   4    1.53    3.67   0
   9   4   4   -0.35    6.07   0
  12  -5  -4    1.83    4.19   0
  12  -5  -4    1.81    4.31   0
  11  -5  -4   -0.17    3.61   0
  10  -5  -4    0.46    3.32   0
   9  -5  -4    2.29    3.08   0
  -9   5   4    1.15    3.16   0
   8  -5  -4    4.71    3.16   0
  -8   5   4    5.34    3.20   0
  -7   5   4    9.68    3.04   0
   7  -5  -4   10.35    2.99   0
  -6   5   4   31.60    3.38   0
   6  -5  -4   32.40    3.28   0
  -5   5   4   -0.40    2.93   0
   5  -5  -4    0.32    2.80   0
  -4   5   4   55.64    3.23   0
   4  -5  -4   52.85    3.18   0
   3  -5  -4   13.45    2.81   0
  -3   5   4    9.44    2.96   0
   2  -5  -4  120.74    3.20   0
  -2   5   4  120.47    3.23   0
  -1   5   4  204.19    4.01   0
   1  -5  -4  197.82    4.32   0
   1  -5  -4  203.03    4.02   0
   0   5   4    0.42    2.56   0
   0  -5  -4    2.06    2.72   0
   0  -5  -4    3.05    2.29   0
   1   5   4    8.37    2.33   0
  -1  -5  -4    4.29    3.07   0
  -1  -5  -4    9.80    2.93   0
   2   5   4   16.95    2.47   0
  -2  -5  -4   14.72    3.77   0
  -2  -5  -4   15.05    2.56   0
  -3  -5  -4   56.19    4.16   0
   3   5   4   55.51    3.10   0
  -3  -5  -4   54.27    3.10   0
   4   5   4    7.53    3.06   0
  -4  -5  -4    4.29    3.77   0
  -4  -5  -4    3.34    2.56   0
   5   5   4    9.62    3.42   0
  -5  -5  -4    9.00    3.45   0
   6   5   4   -2.47    3.59   0
   7   5   4    5.56    3.85   0
   8   5   4   -0.60    4.02   0
  12  -6  -4    0.09    3.36   0
  11  -6  -4   -0.15    3.62   0
  10  -6  -4    0.93    3.23   0
   9  -6  -4    1.02    3.30   0
  -9   6   4   -0.94    3.27   0
  -8   6   4    4.54    2.55   0
   8  -6  -4    7.43    3.16   0
  -7   6   4  252.63    4.95   0
   7  -6  -4  223.40    4.36   0
   6  -6  -4  267.43    4.70   0
  -6   6   4  278.94    4.80   0
   5  -6  -4    2.51    2.34   0
  -5   6   4    3.07    2.98   0
  -4   6   4    8.46    2.34   0
   4  -6  -4    4.85    2.83   0
   3  -6  -4   10.17    2.64   0
  -3   6   4   11.01    2.72   0
   2  -6  -4    9.70    2.18   0
  -2   6   4    8.70    2.23   0
   1  -6  -4   20.62    2.39   0
  -1   6   4   20.22    2.42   0
   1  -6  -4   21.44    3.09   0
   0   6   4    0.18    2.16   0
   0  -6  -4   -3.50    2.28   0
   0  -6  -4    2.57    2.93   0
  -1  -6  -4   -0.41    2.40   0
   1   6   4   -0.67    2.45   0
  -1  -6  -4    0.90    3.62   0
  -2  -6  -4    4.84    2.58   0
   2   6   4    5.79    2.37   0
  -2  -6  -4    4.38    3.60   0
  -3  -6  -4    2.14    4.05   0
   3   6   4    2.57    3.08   0
  -3  -6  -4   -0.80    3.10   0
   4   6   4    3.14    2.68   0
  -4  -6  -4    6.64    2.69   0
   5   6   4    2.32    2.78   0
  -5  -6  -4    0.32    2.80   0
   6   6   4   -0.38    3.80   0
   7   6   4    1.34    3.39   0
  12  -7  -4    3.88    4.15   0
  11  -7  -4    0.26    3.73   0
  10  -7  -4    1.07    3.19   0
 -10   7   4    0.94    3.28   0
  -9   7   4   -0.09    3.29   0
   9  -7  -4    0.51    3.38   0
  -8   7   4    1.27    2.59   0
   8  -7  -4   -0.22    3.12   0
   7  -7  -4    4.72    2.30   0
  -7   7   4    3.83    2.44   0
  -6   7   4   -2.21    2.93   0
   6  -7  -4    1.07    2.16   0
   5  -7  -4    6.97    2.23   0
  -5   7   4    8.85    2.81   0
   4  -7  -4   14.18    2.83   0
  -4   7   4   15.18    2.47   0
   3  -7  -4   10.18    2.26   0
  -3   7   4   12.91    2.39   0
   2  -7  -4   51.26    2.83   0
  -2   7   4   52.60    2.84   0
   1  -7  -4   10.47    2.96   0
   1  -7  -4   13.95    3.09   0
  -1   7   4   12.99    2.46   0
   0  -7  -4   33.51    3.11   0
   0  -7  -4   34.70    3.35   0
   0   7   4   35.76    2.59   0
  -1  -7  -4    6.04    2.99   0
   1   7   4   11.45    3.23   0
  -1  -7  -4    7.10    3.57   0
  -2  -7  -4    4.56    4.35   0
   2   7   4    9.69    2.55   0
  -2  -7  -4    1.10    2.53   0
   3   7   4   14.45    3.40   0
  -3  -7  -4   15.73    5.02   0
  -3  -7  -4   15.86    2.93   0
   4   7   4    3.55    2.68   0
  -4  -7  -4    5.66    2.88   0
   5   7   4    2.64    2.99   0
  -5  -7  -4    0.94    3.79   0
   6   7   4    3.52    3.64   0
  -6  -7  -4    1.84    3.33   0
   7   7   4    1.43    4.45   0
  12  -8  -4    3.15    4.19   0
  11  -8  -4    3.54    3.03   0
 -11   8   4    1.76    3.84   0
 -10   8   4    1.86    2.87   0
  10  -8  -4    1.69    3.48   0
  -9   8   4    8.09    3.36   0
   9  -8  -4    9.45    2.78   0
  -8   8   4    0.46    2.80   0
   8  -8  -4    1.98    3.02   0
   7  -8  -4   19.94    2.57   0
  -7   8   4   20.68    3.13   0
  -6   8   4    1.98    2.45   0
   6  -8  -4    0.75    2.33   0
   5  -8  -4    2.59    2.77   0
  -5   8   4    1.10    2.80   0
  -4   8   4    1.39    2.28   0
   4  -8  -4    2.83    2.71   0
   3  -8  -4   12.27    2.56   0
  -3   8   4   10.73    2.63   0
   2  -8  -4   -0.47    3.03   0
  -2   8   4    1.87    2.41   0
   1  -8  -4    2.26    3.01   0
  -1   8   4    1.65    2.37   0
   1  -8  -4    6.55    2.96   0
   0  -8  -4   13.89    2.62   0
   0   8   4   14.68    2.55   0
   0  -8  -4   13.11    3.81   0
  -1  -8  -4   22.46    3.23   0
   1   8   4   20.50    2.68   0
  -1  -8  -4   21.82    4.70   0
  -2  -8  -4    1.47    4.77   0
   2   8   4    0.64    3.30   0
  -2  -8  -4    1.54    3.29   0
   3   8   4    2.05    2.66   0
  -3  -8  -4    1.33    3.44   0
   4   8   4    5.04    3.75   0
  -4  -8  -4    1.61    3.06   0
  -5  -8  -4    4.75    3.29   0
   5   8   4    5.41    3.91   0
   6   8   4    2.38    3.49   0
  -6  -8  -4   -0.90    3.25   0
  12  -9  -4    2.82    3.48   0
 -11   9   4    0.75    4.19   0
  11  -9  -4   -1.11    3.39   0
 -10   9   4   -1.41    3.54   0
  10  -9  -4    1.78    3.64   0
  -9   9   4   -0.59    2.89   0
   9  -9  -4    3.11    3.63   0
  -8   9   4    2.31    2.70   0
   8  -9  -4    1.11    3.18   0
   7  -9  -4    3.78    2.69   0
  -7   9   4    6.20    3.07   0
   6  -9  -4    1.52    2.94   0
  -6   9   4    1.56    3.00   0
  -5   9   4    0.12    2.49   0
   5  -9  -4    1.53    2.96   0
  -4   9   4   12.92    3.11   0
   4  -9  -4   16.82    2.55   0
  -3   9   4   11.56    3.06   0
   3  -9  -4   10.84    2.51   0
   2  -9  -4   13.48    2.55   0
  -2   9   4   13.65    3.03   0
   1  -9  -4    1.69    3.02   0
   1  -9  -4    3.67    3.18   0
  -1   9   4    1.69    2.43   0
   0  -9  -4    4.23    3.15   0
   0   9   4    2.45    3.16   0
   0  -9  -4    1.57    3.99   0
  -1  -9  -4   14.71    2.90   0
  -1  -9  -4   15.84    5.02   0
   1   9   4   13.28    3.39   0
  -2  -9  -4    7.44    7.34   0
   2   9   4    3.74    2.78   0
  -2  -9  -4    5.20    3.43   0
   3   9   4    2.47    3.69   0
  -3  -9  -4   -0.58    3.86   0
   4   9   4   -0.72    3.26   0
  -4  -9  -4    1.63    3.16   0
   5   9   4    0.19    3.36   0
  -5  -9  -4    1.56    4.32   0
 -11  10   4   -2.84    4.21   0
  11 -10  -4    2.83    3.27   0
 -10  10   4    1.56    3.76   0
  10 -10  -4    0.81    3.02   0
  -9  10   4    2.86    3.46   0
   9 -10  -4    0.77    3.47   0
   8 -10  -4    6.56    3.23   0
  -8  10   4    8.27    2.95   0
   7 -10  -4   -1.31    2.63   0
  -7  10   4    2.53    2.74   0
  -6  10   4   -0.84    3.08   0
   6 -10  -4    2.90    2.61   0
   5 -10  -4    5.17    2.64   0
  -5  10   4    4.53    3.24   0
   4 -10  -4    2.76    2.49   0
  -4  10   4   -0.08    2.47   0
  -3  10   4    4.57    2.53   0
   3 -10  -4    3.93    3.20   0
   2 -10  -4    0.50    2.63   0
   2 -10  -4    2.03    3.32   0
  -2  10   4    4.89    3.22   0
   1 -10  -4    4.20    2.84   0
   1 -10  -4    1.38    4.17   0
  -1  10   4    1.60    2.67   0
   0 -10  -4    3.91    3.30   0
   0 -10  -4    4.08    4.69   0
   0  10   4   -0.47    3.26   0
  -1 -10  -4    3.88    3.47   0
  -1 -10  -4   -0.60    5.77   0
   1  10   4    1.83    3.54   0
   2  10   4   -0.24    3.73   0
  -2 -10  -4   -0.23    3.06   0
   3  10   4    5.84    3.96   0
  -3 -10  -4    3.42    4.06   0
   4  10   4    1.40    3.52   0
  -4 -10  -4    3.40    3.36   0
  11 -11  -4    0.55    3.58   0
  10 -11  -4    5.06    3.92   0
 -10  11   4   -0.52    3.33   0
   9 -11  -4    0.09    3.25   0
  -9  11   4    0.34    3.92   0
  -8  11   4   -1.44    3.68   0
   8 -11  -4   -0.76    2.96   0
   7 -11  -4    3.17    3.17   0
  -7  11   4    5.01    2.77   0
   6 -11  -4    2.70    3.25   0
  -6  11   4    1.15    3.22   0
   5 -11  -4    0.49    2.65   0
  -5  11   4    0.24    2.65   0
  -4  11   4    3.11    2.66   0
   4 -11  -4    2.01    3.33   0
  -3  11   4    1.70    3.28   0
   3 -11  -4    0.37    2.66   0
   2 -11  -4    8.28    2.77   0
   2 -11  -4    5.22    3.99   0
  -2  11   4    1.98    2.79   0
   1 -11  -4    8.19    3.55   0
   1 -11  -4    7.91    4.44   0
  -1  11   4    5.11    3.59   0
   0 -11  -4    0.01    2.93   0
   0  11   4    1.55    3.04   0
   0 -11  -4    1.30    4.93   0
   1  11   4    1.91    2.99   0
  -1 -11  -4    1.86    3.08   0
   2  11   4    0.78    4.01   0
  -2 -11  -4    3.55    3.29   0
   3  11   4    0.55    4.21   0
  -3 -11  -4    1.56    3.52   0
  10 -12  -4    2.06    4.39   0
  -9  12   4    0.07    3.32   0
   9 -12  -4    2.51    3.90   0
  -8  12   4    1.97    3.88   0
   8 -12  -4   -0.39    3.79   0
   7 -12  -4    0.70    2.92   0
  -7  12   4    8.34    3.68   0
   6 -12  -4    0.89    3.58   0
  -6  12   4   -0.76    3.66   0
   5 -12  -4    1.45    3.13   0
  -5  12   4    1.77    2.96   0
  -4  12   4    1.97    3.62   0
   4 -12  -4    2.43    2.97   0
   3 -12  -4    4.90    2.88   0
  -3  12   4    0.15    3.70   0
   3 -12  -4    3.40    3.65   0
  -2  12   4    2.79    2.97   0
   2 -12  -4    3.09    3.03   0
   2 -12  -4    5.19    4.56   0
   1 -12  -4    2.40    3.05   0
   1 -12  -4    2.84    5.36   0
  -1  12   4    3.84    3.04   0
   0 -12  -4    2.73    3.24   0
   0 -12  -4    2.29    6.67   0
   0  12   4   -0.02    3.28   0
   1  12   4   -2.84    3.41   0
  -1 -12  -4    0.96    4.26   0
   2  12   4    0.26    3.70   0
  -2 -12  -4    1.37    3.71   0
   8 -13  -4    0.61    3.44   0
  -8  13   4    0.72    3.29   0
   7 -13  -4    1.53    3.26   0
  -7  13   4    0.42    3.85   0
  -6  13   4    0.84    3.28   0
   6 -13  -4    3.85    3.93   0
   5 -13  -4    3.92    3.92   0
  -5  13   4    0.53    3.24   0
   4 -13  -4    5.22    3.41   0
  -4  13   4    5.66    3.27   0
  -3  13   4    0.90    3.87   0
   3 -13  -4    3.25    4.00   0
   3 -13  -4   -0.81    4.74   0
  -2  13   4    0.08    3.96   0
   2 -13  -4    1.33    3.28   0
   2 -13  -4   -0.92    5.12   0
   1 -13  -4    0.85    3.49   0
   1 -13  -4   -0.02    5.87   0
  -1  13   4   -1.03    3.41   0
   1 -13  -4    1.77    6.62   0
   0 -13  -4    1.46    3.56   0
   0  13   4    5.07    3.57   0
   6 -14  -4    3.10    4.28   0
  -6  14   4   -0.06    3.68   0
   5 -14  -4   -2.37    4.27   0
  -5  14   4    0.54    3.41   0
   4 -14  -4   -1.46    4.55   0
  -4  14   4   -1.05    4.29   0
   4 -14  -4   -0.10    4.49   0
   3 -14  -4   -2.28    3.52   0
  -3  14   4    4.77    4.26   0
   3 -14  -4   -0.79    5.55   0
   0 -14   5   -0.38    4.72   0
   0  14  -5   -1.53    4.62   0
   1 -14   5    2.95    4.25   0
   1 -14   5    1.43    6.28   0
  -1  14  -5    1.02    3.99   0
   2 -14   5    1.74    5.40   0
   2 -14   5    2.71    3.48   0
  -2  14  -5    3.60    3.37   0
  -3  14  -5    1.28    3.31   0
   3 -14   5    2.87    4.06   0
   3 -14   5    2.41    4.54   0
   4 -14   5    2.75    4.64   0
   4 -14   5    2.34    3.39   0
  -4  14  -5   -0.12    3.32   0
   5 -14   5    1.49    4.61   0
  -5  14  -5    1.78    3.25   0
   5 -14   5    3.24    3.36   0
   6 -14   5    0.79    3.66   0
   2  13  -5    2.49    4.22   0
  -2 -13   5    2.03    4.41   0
  -1 -13   5    0.86    4.15   0
   1  13  -5    2.57    3.95   0
   0  13  -5   -0.50    3.10   0
   0 -13   5    2.25    4.05   0
   0 -13   5   -0.38    6.20   0
   1 -13   5    3.34    3.25   0
   1 -13   5    2.08    4.96   0
  -1  13  -5    3.91    3.64   0
   2 -13   5    5.47    3.74   0
  -2  13  -5    2.64    3.81   0
   2 -13   5    0.00    4.88   0
  -3  13  -5    1.38    3.11   0
   3 -13   5    4.21    3.79   0
   3 -13   5    2.97    4.12   0
   4 -13   5   -0.81    4.16   0
   4 -13   5    4.54    3.63   0
  -4  13  -5    0.55    2.96   0
   5 -13   5    0.08    4.12   0
   5 -13   5   -0.54    3.09   0
  -5  13  -5    1.10    3.71   0
   6 -13   5    3.43    3.53   0
   6 -13   5    4.24    4.00   0
  -6  13  -5    1.74    3.24   0
  -7  13  -5    2.36    3.33   0
   7 -13   5    1.10    4.24   0
   7 -13   5    2.22    3.53   0
   4  12  -5    0.50    4.31   0
  -4 -12   5   -2.19    4.66   0
  -3 -12   5   -0.66    4.29   0
   3  12  -5   -1.24    3.06   0
   2  12  -5    1.49    3.09   0
  -2 -12   5   -1.25    3.92   0
  -1 -12   5    2.05    3.03   0
   1  12  -5    2.28    3.70   0
   0 -12   5    3.09    5.12   0
   0  12  -5    1.76    2.87   0
   0 -12   5    2.21    3.65   0
   1 -12   5    0.49    4.50   0
  -1  12  -5    1.54    3.38   0
   1 -12   5    2.94    3.63   0
   2 -12   5    4.30    4.12   0
   2 -12   5   -0.56    3.41   0
  -2  12  -5   -1.24    3.30   0
  -3  12  -5    0.61    2.60   0
   3 -12   5    0.47    4.62   0
   3 -12   5    1.19    3.24   0
  -4  12  -5    1.38    2.84   0
   4 -12   5   -1.79    3.75   0
   4 -12   5    2.65    3.44   0
   5 -12   5   -0.64    3.79   0
  -5  12  -5    4.35    3.54   0
   5 -12   5    1.21    2.96   0
  -6  12  -5    3.99    3.57   0
   6 -12   5    1.63    4.06   0
   6 -12   5    3.38    3.77   0
  -7  12  -5    3.68    3.18   0
   7 -12   5    2.65    4.08   0
   7 -12   5    5.04    3.21   0
   8 -12   5    0.75    4.33   0
  -8  12  -5   -0.99    3.39   0
   8 -12   5    8.39    4.09   0
   5  11  -5   -0.26    4.10   0
  -5 -11   5   -0.71    4.53   0
   4  11  -5    3.51    3.81   0
  -4 -11   5    0.33    4.04   0
  -3 -11   5    2.19    3.82   0
   3  11  -5    0.14    3.07   0
  -2 -11   5    2.02    3.61   0
   2  11  -5   -0.45    3.33   0
  -1 -11   5    0.29    5.66   0
  -1 -11   5   -0.96    3.40   0
   1  11  -5    3.97    3.40   0
   0  11  -5    1.82    3.25   0
   0 -11   5   -1.46    2.63   0
   0 -11   5    1.06    4.83   0
   1 -11   5    1.48    4.14   0
   1 -11   5   -1.88    3.28   0
  -1  11  -5    3.40    3.13   0
   2 -11   5    0.28    3.02   0
   2 -11   5    1.69    3.40   0
  -2  11  -5   -2.78    2.46   0
  -3  11  -5    1.93    2.46   0
   3 -11   5    1.79    2.65   0
   3 -11   5    3.29    3.59   0
   4 -11   5    4.50    3.46   0
   4 -11   5    5.38    3.34   0
  -4  11  -5    4.18    2.67   0
   5 -11   5   14.62    3.75   0
  -5  11  -5   14.62    2.77   0
   5 -11   5   16.17    2.85   0
   6 -11   5    2.71    2.91   0
  -6  11  -5    5.82    2.93   0
   6 -11   5    2.17    3.62   0
   7 -11   5    1.78    2.95   0
   7 -11   5    7.20    3.89   0
  -7  11  -5   -0.69    3.02   0
   8 -11   5    1.49    3.93   0
  -8  11  -5    2.07    3.20   0
   8 -11   5    0.79    4.18   0
   9 -11   5    2.35    3.46   0
   9 -11   5   -0.23    3.65   0
  -9  11  -5   -0.43    4.16   0
   6  10  -5    0.50    4.82   0
  -6 -10   5   -0.92    5.12   0
   5  10  -5    2.96    4.52   0
  -5 -10   5    0.06    4.27   0
   4  10  -5    1.63    3.59   0
  -4 -10   5    2.38    3.91   0
  -3 -10   5    4.09    3.67   0
   3  10  -5    6.39    3.48   0
  -2 -10   5    0.83    3.38   0
   2  10  -5    1.53    2.75   0
   1  10  -5    2.02    3.19   0
  -1 -10   5   -0.52    4.48   0
  -1 -10   5    1.78    3.36   0
   0 -10   5    1.09    4.00   0
   0 -10   5    4.73    2.49   0
   0  10  -5    4.77    3.07   0
   1 -10   5    3.11    2.48   0
   1 -10   5    2.91    3.13   0
  -1  10  -5   -0.03    2.96   0
   2 -10   5    3.35    3.28   0
   2 -10   5   -0.85    2.97   0
  -2  10  -5    0.52    2.34   0
   3 -10   5    1.05    2.72   0
  -3  10  -5    2.96    3.00   0
   3 -10   5    0.21    3.02   0
   4 -10   5    0.20    2.78   0
  -4  10  -5    1.72    2.49   0
   4 -10   5    1.96    2.63   0
   5 -10   5    2.48    2.65   0
  -5  10  -5    5.40    2.69   0
   5 -10   5    2.59    2.75   0
   6 -10   5    0.11    2.73   0
   6 -10   5    3.37    2.77   0
  -6  10  -5    2.19    3.25   0
   7 -10   5   -2.50    3.57   0
  -7  10  -5   -1.14    3.48   0
   7 -10   5    0.79    3.05   0
   8 -10   5    5.83    3.87   0
  -8  10  -5   -1.08    2.91   0
   8 -10   5    0.17    3.14   0
   9 -10   5    2.51    3.98   0
   9 -10   5   -2.74    3.45   0
  -7  -9   5    1.64    4.60   0
   7   9  -5    3.42    4.84   0
  -6  -9   5    3.06    4.17   0
   6   9  -5    0.20    3.87   0
  -5  -9   5    2.87    3.85   0
   5   9  -5    1.12    4.17   0
  -4  -9   5   -1.68    3.67   0
   4   9  -5   -0.06    3.30   0
   3   9  -5    1.08    3.14   0
  -3  -9   5   -1.41    3.29   0
   2   9  -5    7.03    2.47   0
  -2  -9   5    4.36    3.20   0
  -1  -9   5    5.37    2.56   0
   1   9  -5    4.32    3.06   0
  -1  -9   5    5.96    4.26   0
   0   9  -5    1.26    2.36   0
   0  -9   5   -0.64    2.98   0
   0  -9   5    1.25    3.67   0
   1  -9   5    2.04    2.38   0
   1  -9   5    0.18    3.31   0
  -1   9  -5    0.27    2.91   0
  -2   9  -5   19.30    3.00   0
   2  -9   5   19.80    3.31   0
   2  -9   5   21.59    2.42   0
   3  -9   5   15.22    3.17   0
  -3   9  -5   16.40    3.10   0
   3  -9   5   20.36    3.18   0
   4  -9   5   -0.98    3.14   0
   4  -9   5    0.22    2.43   0
  -4   9  -5   -1.11    2.55   0
   5  -9   5    0.83    2.55   0
   5  -9   5    4.22    3.15   0
  -5   9  -5    4.08    2.51   0
   6  -9   5    7.56    2.68   0
   6  -9   5    1.62    3.45   0
  -6   9  -5    4.81    2.65   0
   7  -9   5   -0.92    3.45   0
  -7   9  -5   -0.29    2.66   0
   7  -9   5    5.31    2.68   0
   8  -9   5    5.35    3.56   0
  -8   9  -5    3.05    2.91   0
   8  -9   5    5.53    3.31   0
   9  -9   5    1.05    3.35   0
   9  -9   5    7.23    3.95   0
  10  -9   5   -3.71    3.65   0
  10  -9   5   -1.39    3.44   0
   8   8  -5    3.59    4.93   0
  -7  -8   5    1.52    4.80   0
   7   8  -5    0.96    4.52   0
  -6  -8   5   -0.93    4.46   0
   6   8  -5    1.93    4.26   0
  -5  -8   5    6.88    3.59   0
   5   8  -5    7.16    3.91   0
   4   8  -5    5.59    3.61   0
  -4  -8   5    7.06    3.29   0
  -3  -8   5   13.00    3.27   0
   3   8  -5   15.27    3.11   0
   2   8  -5    7.20    3.22   0
  -2  -8   5    6.53    3.09   0
  -2  -8   5    8.50    4.06   0
  -1  -8   5   64.24    4.47   0
   1   8  -5   66.43    3.52   0
  -1  -8   5   72.02    3.62   0
   0  -8   5    9.83    3.28   0
   0  -8   5    8.89    2.87   0
   0   8  -5    9.64    2.87   0
   1  -8   5   51.58    3.48   0
   1  -8   5   50.41    3.07   0
  -1   8  -5   51.35    3.15   0
   2  -8   5    2.12    2.87   0
  -2   8  -5    2.07    2.34   0
   2  -8   5    3.91    2.32   0
   3  -8   5    3.43    2.82   0
  -3   8  -5    4.47    2.79   0
   3  -8   5    2.35    2.41   0
   4  -8   5   -1.38    2.87   0
  -4   8  -5    4.78    2.87   0
   4  -8   5    3.71    2.43   0
   5  -8   5    6.05    2.42   0
  -5   8  -5    1.07    2.48   0
   5  -8   5    7.76    2.55   0
   6  -8   5   25.02    3.50   0
   6  -8   5   18.43    2.74   0
  -6   8  -5   26.82    3.39   0
   7  -8   5    8.85    2.81   0
  -7   8  -5    7.19    3.40   0
   7  -8   5    6.61    3.55   0
   8  -8   5    2.22    3.02   0
   8  -8   5    0.01    3.49   0
   9  -8   5    4.02    3.26   0
   9  -8   5    1.59    3.04   0
  10  -8   5    4.02    4.24   0
  10  -8   5    1.89    4.12   0
   9   7  -5    3.96    5.06   0
   8   7  -5    3.23    3.92   0
   7   7  -5   -1.71    4.05   0
   6   7  -5    1.56    3.27   0
  -6  -7   5   -1.53    3.98   0
   5   7  -5    0.20    3.47   0
  -5  -7   5   -0.53    3.75   0
  -4  -7   5    4.04    3.15   0
   4   7  -5    3.15    3.05   0
   3   7  -5   42.33    3.51   0
  -3  -7   5   51.17    3.66   0
   2   7  -5  202.34    4.69   0
  -2  -7   5  224.31    4.72   0
  -2  -7   5  212.75    6.22   0
   1   7  -5  103.96    3.87   0
  -1  -7   5   95.83    3.67   0
  -1  -7   5  108.96    4.80   0
   0  -7   5   36.12    3.42   0
   0  -7   5   30.85    3.13   0
   0   7  -5   32.51    3.14   0
   1  -7   5   11.71    2.52   0
   1  -7   5   10.33    2.99   0
  -1   7  -5   11.22    3.04   0
   2  -7   5    6.07    2.23   0
   2  -7   5    3.91    2.42   0
  -2   7  -5    3.17    2.79   0
   3  -7   5   29.01    2.57   0
   3  -7   5   33.37    3.10   0
  -3   7  -5   33.05    2.98   0
   4  -7   5    5.67    2.45   0
  -4   7  -5    7.80    3.03   0
   4  -7   5    8.51    3.07   0
   5  -7   5    0.85    3.09   0
   5  -7   5    0.67    2.60   0
  -5   7  -5    1.25    2.51   0
   6  -7   5   45.31    2.94   0
   6  -7   5   49.53    2.84   0
  -6   7  -5   49.64    3.36   0
   7  -7   5    1.78    2.72   0
   7  -7   5    3.10    2.73   0
   8  -7   5    2.21    2.77   0
   8  -7   5    0.24    2.82   0
   9  -7   5   -0.22    2.99   0
   9  -7   5    1.33    3.12   0
  10  -7   5    0.93    4.16   0
  10  -7   5    1.89    3.27   0
   9   6  -5    0.66    4.28   0
   9   6  -5    1.62    4.92   0
   8   6  -5    1.86    3.75   0
   7   6  -5    0.78    3.42   0
   6   6  -5   -0.15    3.11   0
  -6  -6   5    4.86    3.94   0
   5   6  -5   -0.17    3.49   0
  -5  -6   5   -0.11    3.76   0
  -4  -6   5   23.65    3.87   0
   4   6  -5   21.21    4.86   0
   4   6  -5   19.49    3.23   0
   3   6  -5  499.24    6.95   0
  -3  -6   5  512.54    6.71   0
   3   6  -5  495.19    8.70   0
   2   6  -5    3.11    3.62   0
  -2  -6   5    2.09    3.59   0
  -2  -6   5    3.99    3.02   0
   2   6  -5    3.74    2.95   0
   1   6  -5   60.99    4.11   0
  -1  -6   5   57.79    3.62   0
   1   6  -5   55.82    3.41   0
  -1  -6   5   58.63    3.48   0
   0   6  -5   13.45    2.97   0
   0  -6   5   17.89    2.96   0
   0   6  -5   17.09    2.48   0
   0  -6   5   15.63    2.96   0
   1  -6   5    4.50    2.26   0
  -1   6  -5    0.51    2.22   0
   1  -6   5    2.56    2.89   0
  -1   6  -5    1.46    2.85   0
   2  -6   5   26.27    2.49   0
   2  -6   5   26.02    3.12   0
  -2   6  -5   27.95    2.98   0
  -2   6  -5   23.00    2.45   0
  -3   6  -5    4.55    2.15   0
   3  -6   5    3.39    2.75   0
   3  -6   5    2.54    2.75   0
   4  -6   5    4.45    2.62   0
   4  -6   5    4.56    2.53   0
  -4   6  -5    4.67    2.34   0
  -5   6  -5   26.91    2.91   0
   5  -6   5   23.41    2.63   0
   5  -6   5   27.05    3.44   0
   6  -6   5   11.41    3.25   0
   6  -6   5   14.21    3.22   0
   7  -6   5    6.11    2.70   0
   7  -6   5    9.70    2.67   0
   8  -6   5    3.58    2.86   0
   8  -6   5    2.90    2.70   0
   9  -6   5    5.96    3.08   0
   9  -6   5    0.24    2.94   0
  10  -6   5   -0.98    3.14   0
  10  -6   5    0.32    4.22   0
  10  -6   5   -3.09    3.31   0
  10   5  -5    1.12    4.92   0
  10   5  -5   -2.21    5.10   0
   9   5  -5    2.79    4.37   0
   9   5  -5    2.12    4.34   0
   8   5  -5    1.41    4.16   0
   7   5  -5   -1.28    3.86   0
   7   5  -5    1.97    5.76   0
   6   5  -5    3.44    5.08   0
   6   5  -5    7.51    3.47   0
  -6  -5   5    3.94    3.77   0
   5   5  -5   23.58    4.56   0
   5   5  -5   19.87    3.62   0
  -5  -5   5   23.63    3.88   0
   4   5  -5  142.79    5.71   0
   4   5  -5  151.35    4.97   0
  -4  -5   5  154.03    5.06   0
   3   5  -5  326.04    5.74   0
  -3  -5   5  344.77    6.18   0
   3   5  -5  335.35    6.52   0
   2   5  -5   42.85    3.77   0
   2   5  -5   41.80    3.59   0
  -2  -5   5   43.19    3.30   0
  -2  -5   5   42.90    3.64   0
   1   5  -5   34.79    3.10   0
  -1  -5   5   35.10    3.23   0
   1   5  -5   34.10    3.09   0
  -1  -5   5   37.58    3.42   0
   0   5  -5   24.45    3.04   0
   0   5  -5   26.97    3.04   0
   0  -5   5   22.22    3.09   0
   0  -5   5   26.34    3.10   0
  -1   5  -5   19.12    2.57   0
   1  -5   5   15.79    2.44   0
   1  -5   5   16.44    2.97   0
  -1   5  -5   22.62    3.02   0
  -2   5  -5   37.75    2.59   0
   2  -5   5   37.42    3.04   0
   2  -5   5   37.09    2.65   0
  -2   5  -5   38.31    3.03   0
  -3   5  -5    0.87    2.21   0
   3  -5   5    1.52    2.18   0
   3  -5   5    3.40    2.22   0
  -3   5  -5    3.19    2.64   0
   4  -5   5  101.28    3.77   0
   4  -5   5  112.78    3.24   0
  -4   5  -5  102.13    2.91   0
   5  -5   5   71.19    3.48   0
   5  -5   5   69.49    3.59   0
   6  -5   5    0.30    2.60   0
   6  -5   5    4.92    2.59   0
   7  -5   5    8.41    3.18   0
   7  -5   5    4.18    3.25   0
   8  -5   5   -0.70    3.27   0
   8  -5   5    2.41    3.41   0
   9  -5   5    2.74    2.98   0
   9  -5   5    0.88    3.04   0
   9  -5   5    3.89    3.77   0
  10  -5   5    3.86    4.06   0
  10  -5   5   -1.36    4.32   0
  10  -5   5    5.80    3.90   0
  11  -5   5   -1.79    3.70   0
  11  -5   5   -2.82    3.63   0
  10   4  -5    1.40    4.70   0
  10   4  -5    1.00    6.54   0
  10   4  -5    1.41    6.64   0
  10   4  -5    1.53    4.11   0
   9   4  -5    3.11    4.08   0
   9   4  -5    1.57    5.29   0
   9   4  -5    1.35    4.36   0
   9   4  -5    0.02    5.46   0
   8   4  -5   -0.22    3.88   0
   8   4  -5   -1.53    3.91   0
   8   4  -5   -0.17    4.49   0
   7   4  -5   18.91    3.77   0
   7   4  -5   15.81    4.57   0
   6   4  -5   11.17    4.02   0
   6   4  -5   13.36    3.59   0
   5   4  -5   75.60    4.85   0
   5   4  -5   73.33    4.26   0
  -5  -4   5   75.95    4.46   0
   4   4  -5   16.24    3.69   0
   4   4  -5   15.21    3.40   0
  -4  -4   5   16.18    3.52   0
   3   4  -5   87.57    4.44   0
  -3  -4   5   90.89    4.23   0
   3   4  -5   86.15    4.18   0
   2   4  -5   14.70    3.27   0
  -2  -4   5   13.79    3.23   0
   2   4  -5   12.05    3.32   0
  -2  -4   5   15.36    3.43   0
   1   4  -5    5.96    3.19   0
   1   4  -5    9.80    2.96   0
  -1  -4   5    6.09    2.98   0
  -1  -4   5    6.59    3.23   0
   0  -4   5  212.72    4.77   0
   0   4  -5  215.82    4.60   0
   0   4  -5  207.36    4.75   0
   0  -4   5  216.22    4.62   0
  -1   4  -5   71.58    3.39   0
  -1   4  -5   64.51    3.00   0
   1  -4   5   73.99    3.50   0
   1  -4   5   72.42    3.49   0
  -2   4  -5   22.39    2.97   0
   2  -4   5   26.11    2.96   0
  -2   4  -5   22.02    2.88   0
   2  -4   5   24.82    3.10   0
   3  -4   5   13.19    2.84   0
   3  -4   5   17.29    2.35   0
  -3   4  -5   13.27    2.63   0
  -3   4  -5   12.54    2.37   0
   4  -4   5  154.86    3.81   0
   4  -4   5  145.34    3.88   0
   5  -4   5   10.64    2.62   0
   5  -4   5   10.37    2.54   0
   6  -4   5    2.12    2.68   0
   6  -4   5    4.96    2.94   0
   7  -4   5    6.73    3.14   0
   7  -4   5    1.87    2.52   0
   8  -4   5   10.97    3.38   0
   8  -4   5    7.70    3.44   0
   8  -4   5   12.62    2.90   0
   9  -4   5    4.03    3.63   0
   9  -4   5    0.41    2.85   0
   9  -4   5    3.17    3.21   0
  10  -4   5    2.25    3.16   0
  10  -4   5    6.78    3.25   0
  10  -4   5    4.00    3.36   0
  11   3  -5    0.49    6.68   0
  11   3  -5    1.90    5.03   0
  11   3  -5    0.11    6.06   0
  11   3  -5    1.22    4.99   0
  10   3  -5    0.52    4.64   0
  10   3  -5    0.71    4.47   0
  10   3  -5    1.30    4.64   0
  10   3  -5    0.55    4.33   0
   9   3  -5    1.72    3.95   0
   9   3  -5    3.16    3.95   0
   9   3  -5    3.61    5.01   0
   8   3  -5    0.48    3.81   0
   8   3  -5    1.34    3.94   0
   8   3  -5    1.08    3.69   0
   7   3  -5    1.46    3.40   0
   7   3  -5    2.06    3.33   0
   7   3  -5    1.77    3.41   0
   6   3  -5    8.75    3.79   0
   6   3  -5    7.41    3.61   0
   5   3  -5   29.15    3.30   0
   5   3  -5   27.81    3.86   0
   4   3  -5    4.33    3.37   0
  -4  -3   5    5.81    3.85   0
   4   3  -5    6.18    3.92   0
  -3  -3   5   85.44    5.25   0
   3   3  -5   83.01    4.00   0
   3   3  -5   83.75    4.82   0
   2   3  -5   12.12    3.64   0
   2   3  -5   13.37    2.53   0
  -2  -3   5   13.75    3.61   0
  -2  -3   5   13.51    2.97   0
  -1  -3   5    0.26    3.22   0
   1   3  -5   -0.08    2.33   0
  -1  -3   5    2.36    2.93   0
   1   3  -5    0.37    3.17   0
   0   3  -5  519.09    5.84   0
   0  -3   5  533.15    6.19   0
   0   3  -5  535.84    6.94   0
   0  -3   5  529.50    6.92   0
   1  -3   5  295.47    5.03   0
  -1   3  -5  282.79    4.93   0
   1  -3   5  282.58    4.76   0
  -1   3  -5  271.33    4.33   0
   2  -3   5  193.56    4.24   0
  -2   3  -5  195.59    4.22   0
   2  -3   5  196.95    4.26   0
  -3   3  -5   41.34    2.78   0
   3  -3   5   41.53    3.32   0
   3  -3   5   43.12    2.54   0
  -4   3  -5  141.83    3.90   0
   4  -3   5  128.27    3.34   0
   4  -3   5  149.17    3.72   0
   5  -3   5   28.60    2.74   0
   5  -3   5   27.83    2.80   0
   6  -3   5   48.36    3.46   0
   6  -3   5   47.85    2.97   0
   6  -3   5   50.25    2.95   0
   7  -3   5   30.14    2.82   0
   7  -3   5   26.86    2.82   0
   7  -3   5   37.43    2.97   0
   8  -3   5    9.88    2.78   0
   8  -3   5   12.86    3.39   0
   8  -3   5    9.75    3.54   0
   9  -3   5    0.90    3.61   0
   9  -3   5    1.60    3.16   0
   9  -3   5    2.57    3.00   0
  10  -3   5    7.06    4.14   0
  10  -3   5    2.08    3.20   0
  10  -3   5   -1.95    4.25   0
  11   2  -5    2.48    5.07   0
  11   2  -5    2.33    4.92   0
  11   2  -5    1.80    4.91   0
  11   2  -5    5.49    4.91   0
  10   2  -5    3.39    4.52   0
  10   2  -5    5.90    4.35   0
   9   2  -5    6.56    3.98   0
   9   2  -5    5.81    4.01   0
   8   2  -5   -1.39    3.82   0
   8   2  -5   -0.32    3.79   0
   7   2  -5    5.77    3.22   0
   7   2  -5    4.86    3.22   0
   6   2  -5    0.85    3.62   0
   6   2  -5   -0.21    3.04   0
   6   2  -5   -0.15    3.64   0
   5   2  -5    2.75    3.95   0
   5   2  -5    3.57    3.82   0
   5   2  -5    3.84    3.02   0
   4   2  -5    2.70    3.13   0
   4   2  -5    1.81    4.79   0
   3   2  -5   56.57    3.01   0
   2   2  -5  160.30    4.29   0
   2   2  -5  160.57    7.12   0
  -2  -2   5  162.75    7.27   0
  -2  -2   5  156.33    4.22   0
   1   2  -5   80.63    3.57   0
  -1  -2   5   75.60    3.15   0
  -1  -2   5   82.41    4.65   0
   0   2  -5   34.03    3.20   0
   0  -2   5   32.45    3.81   0
   0  -2   5   35.96    3.18   0
   1  -2   5    1.85    2.90   0
  -1   2  -5    4.00    2.43   0
   1  -2   5    5.03    3.13   0
  -2   2  -5   17.79    2.51   0
   2  -2   5   16.72    3.08   0
   2  -2   5   14.44    3.04   0
  -3   2  -5    8.65    2.84   0
   3  -2   5   10.13    2.55   0
   3  -2   5    8.45    2.33   0
   4  -2   5   45.04    2.98   0
  -4   2  -5   40.43    2.59   0
   4  -2   5   43.03    2.78   0
   4  -2   5   45.77    2.79   0
   5  -2   5    1.83    2.91   0
   5  -2   5    0.19    2.47   0
   5  -2   5   -0.97    2.59   0
   6  -2   5   13.13    2.52   0
   6  -2   5   10.86    2.75   0
   6  -2   5   17.09    3.37   0
   7  -2   5   -0.62    2.66   0
   7  -2   5    0.56    3.13   0
   7  -2   5    3.14    3.17   0
   8  -2   5    3.97    3.27   0
   8  -2   5    3.36    2.86   0
   8  -2   5    8.57    2.81   0
   9  -2   5    2.15    3.13   0
   9  -2   5    4.22    2.96   0
   9  -2   5    1.00    3.12   0
  10  -2   5   -0.01    4.00   0
  10  -2   5   -1.07    4.36   0
  10  -2   5    0.29    4.15   0
  12   1  -5    2.64    5.57   0
  12   1  -5    1.07    5.45   0
  12   1  -5    2.85    5.17   0
  11   1  -5    0.02    4.42   0
  11   1  -5    0.02    4.22   0
  11   1  -5    2.26    4.73   0
  10   1  -5    1.54    4.31   0
  10   1  -5    1.39    4.05   0
   9   1  -5    0.54    3.89   0
   9   1  -5    1.63    3.82   0
   8   1  -5    3.74    4.15   0
   8   1  -5    2.08    3.46   0
   7   1  -5    5.48    3.69   0
   7   1  -5    5.07    3.78   0
   6   1  -5   19.41    3.97   0
   6   1  -5   18.07    3.81   0
   5   1  -5  177.23    7.08   0
   5   1  -5  186.64    7.15   0
   4   1  -5   23.54    2.91   0
   3   1  -5    0.00    2.23   0
  -2  -1   5  336.02   13.03   0
  -2  -1   5  330.07   12.62   0
  -2  -1   5  319.60    4.79   0
   2   1  -5  324.23    5.22   0
  -1  -1   5   27.39    2.62   0
  -1  -1   5   29.87    3.96   0
  -1  -1   5   28.09    4.44   0
   1   1  -5   24.47    2.64   0
   0   1  -5  224.36    4.30   0
   0  -1   5  252.13    5.57   0
   0  -1   5  238.20    5.32   0
   0  -1   5  231.73    4.73   0
   1  -1   5  384.62    5.35   0
   1  -1   5  385.68    5.57   0
  -1   1  -5  389.97    5.08   0
   1  -1   5  403.01    5.48   0
   2  -1   5  585.74    5.95   0
  -2   1  -5  583.37    6.27   0
   2  -1   5  588.66    5.79   0
   2  -1   5  618.11    6.44   0
   3  -1   5   93.37    2.98   0
   3  -1   5   87.26    2.97   0
  -3   1  -5   89.36    3.43   0
   3  -1   5   98.64    3.12   0
   4  -1   5    7.86    2.82   0
   4  -1   5    3.97    2.25   0
  -4   1  -5    6.15    2.88   0
   4  -1   5    6.75    2.48   0
  -5   1  -5   19.80    2.51   0
   5  -1   5   20.53    3.05   0
   5  -1   5   22.97    2.56   0
   5  -1   5   24.14    3.17   0
   6  -1   5   69.65    3.56   0
   6  -1   5   59.35    3.06   0
   6  -1   5   70.74    3.17   0
   7  -1   5    2.10    3.22   0
   7  -1   5   -0.45    2.67   0
   7  -1   5    3.06    3.37   0
   8  -1   5    2.01    3.32   0
   8  -1   5    1.00    3.44   0
   8  -1   5    1.90    2.76   0
   9  -1   5    1.77    3.04   0
   9  -1   5    1.58    3.99   0
   9  -1   5   -0.44    3.07   0
  10  -1   5    3.80    4.33   0
  10  -1   5    2.80    3.36   0
  10  -1   5   -0.20    3.58   0
  12   0  -5    1.09    5.28   0
  12   0  -5    0.89    4.55   0
  12   0  -5    2.55    4.98   0
  11   0  -5    5.81    4.06   0
  11   0  -5    8.40    4.45   0
  10   0  -5    5.31    4.19   0
  10   0  -5    5.03    4.17   0
   9   0  -5    3.85    4.00   0
   9   0  -5    0.60    3.80   0
   8   0  -5    2.01    3.33   0
   8   0  -5    1.74    3.94   0
   7   0  -5    4.18    3.71   0
   7   0  -5    2.66    3.84   0
   6   0  -5    4.83    3.63   0
   6   0  -5    4.29    3.70   0
   5   0  -5   10.42    4.45   0
   5   0  -5   13.47    4.95   0
   3   0  -5  163.19    4.06   0
  -2   0   5   45.88    4.97   0
   2   0  -5   45.88    2.80   0
  -1   0   5    7.69    3.09   0
   1   0  -5    7.32    2.52   0
  -1   0   5    4.17    2.47   0
   0   0   5  465.13    5.96   0
   0   0  -5  476.92    6.02   0
   0   0   5  506.23    6.92   0
  -1   0  -5  249.63    4.32   0
   1   0   5  265.11    4.71   0
   1   0   5  278.93    4.94   0
  -2   0  -5  361.40    4.90   0
   2   0   5  363.23    4.93   0
   2   0   5  365.51    4.81   0
  -3   0  -5    1.22    2.26   0
   3   0   5    0.92    2.74   0
   3   0   5    2.09    2.36   0
  -4   0  -5   19.38    3.17   0
   4   0   5   19.84    2.51   0
   4   0   5   16.57    3.20   0
   5   0   5   -0.58    2.95   0
  -5   0  -5    2.26    2.40   0
   5   0   5    0.99    2.98   0
   6   0   5    6.60    2.55   0
   6   0   5    6.17    2.56   0
   6   0   5    9.02    2.62   0
   7   0   5    0.30    3.55   0
   7   0   5   -0.42    2.60   0
   7   0   5    2.20    3.40   0
   8   0   5    1.51    3.78   0
   8   0   5    2.68    3.38   0
   8   0   5    2.11    2.82   0
   9   0   5    0.31    4.05   0
   9   0   5    4.04    3.68   0
   9   0   5    2.69    3.20   0
  10   0   5   -0.68    4.71   0
  10   0   5    1.26    4.15   0
  10   0   5   -2.48    3.44   0
  12  -1  -5    1.97    5.04   0
  12  -1  -5   -1.50    4.42   0
  11  -1  -5   -0.49    3.66   0
  11  -1  -5    3.57    4.54   0
  10  -1  -5    0.17    3.25   0
  10  -1  -5    2.60    3.54   0
   9  -1  -5    0.11    3.22   0
   9  -1  -5    1.01    3.41   0
   8  -1  -5    8.90    3.49   0
   8  -1  -5    8.17    3.78   0
   7  -1  -5    6.35    3.87   0
   7  -1  -5    6.79    4.12   0
   6  -1  -5   93.90    4.46   0
   5  -1  -5   34.34    3.99   0
   4  -1  -5   48.42    4.78   0
  -4   1   5   48.07    4.85   0
   3  -1  -5   47.70    4.59   0
  -3   1   5   50.38    4.96   0
   3  -1  -5   47.77    2.76   0
  -2   1   5   10.80    3.83   0
   2  -1  -5   14.41    2.42   0
   2  -1  -5   11.64    3.71   0
  -1   1   5   26.13    3.64   0
   1  -1  -5   27.42    2.60   0
  -1   1   5   26.98    2.58   0
   1  -1  -5   29.77    3.18   0
   0   1   5   41.99    2.86   0
   0  -1  -5   34.54    2.74   0
   0   1   5   38.38    2.77   0
   0  -1  -5   42.16    3.39   0
   1   1   5    0.71    2.96   0
  -1  -1  -5    1.31    2.41   0
  -1  -1  -5    0.89    2.46   0
   1   1   5   -0.21    2.93   0
   2   1   5    0.20    2.84   0
  -2  -1  -5    1.11    2.39   0
   2   1   5    2.01    2.72   0
   3   1   5    2.54    2.29   0
  -3  -1  -5    1.09    2.82   0
   3   1   5    2.94    3.04   0
  -4  -1  -5    1.93    3.02   0
   4   1   5    1.49    2.96   0
   4   1   5    3.51    2.85   0
   5   1   5    7.45    3.16   0
  -5  -1  -5    6.85    3.02   0
   5   1   5   10.03    3.22   0
   6   1   5    2.17    3.23   0
   6   1   5    2.52    3.02   0
   7   1   5    8.42    2.81   0
   7   1   5    8.57    3.45   0
   7   1   5    7.91    2.76   0
   8   1   5    0.80    3.82   0
   8   1   5    5.09    2.91   0
   8   1   5    2.33    3.11   0
   9   1   5    9.19    4.30   0
   9   1   5   10.36    5.16   0
   9   1   5    8.95    3.32   0
  12  -2  -5    5.73    4.83   0
  12  -2  -5    2.98    5.22   0
  11  -2  -5    1.83    4.40   0
  11  -2  -5    0.70    3.91   0
  10  -2  -5    0.29    3.38   0
  10  -2  -5   -1.26    4.15   0
   9  -2  -5    5.48    3.34   0
   9  -2  -5    8.67    3.58   0
   8  -2  -5   29.86    3.87   0
   7  -2  -5   69.95    4.14   0
   6  -2  -5    0.57    3.23   0
  -6   2   5    2.63    3.30   0
   5  -2  -5   33.30    3.47   0
  -5   2   5   35.45    3.58   0
   4  -2  -5  183.32    5.25   0
  -4   2   5  186.18    5.18   0
   3  -2  -5   93.56    4.35   0
  -3   2   5   93.88    4.37   0
   2  -2  -5  603.54    7.65   0
  -2   2   5  612.02    7.56   0
   2  -2  -5  607.21    6.33   0
  -1   2   5   96.62    3.74   0
   1  -2  -5   91.45    3.12   0
   1  -2  -5   95.40    3.89   0
   0   2   5 1122.35    8.47   0
   0  -2  -5 1102.21    8.61   0
   0  -2  -5 1119.53    8.46   0
   0   2   5 1107.93    8.29   0
   1   2   5    0.64    2.79   0
  -1  -2  -5    2.77    2.40   0
   1   2   5    0.37    2.81   0
  -1  -2  -5    4.28    2.29   0
   2   2   5   15.68    2.42   0
  -2  -2  -5   16.68    2.96   0
   2   2   5   15.59    2.87   0
  -2  -2  -5   13.58    2.48   0
   3   2   5   12.53    2.92   0
  -3  -2  -5    7.36    3.04   0
   3   2   5    9.52    2.99   0
  -3  -2  -5   11.12    2.54   0
   4   2   5    0.60    2.93   0
   4   2   5    0.02    2.89   0
  -4  -2  -5    2.00    3.08   0
   5   2   5   50.00    2.93   0
  -5  -2  -5   45.23    3.68   0
   5   2   5   51.28    4.29   0
   6   2   5    1.26    3.33   0
   6   2   5    1.44    3.16   0
   7   2   5   -0.74    2.75   0
   7   2   5   -0.13    3.68   0
   8   2   5    2.11    3.89   0
   8   2   5    0.91    3.67   0
   8   2   5    2.03    3.96   0
   9   2   5    3.56    4.19   0
   9   2   5    1.10    5.12   0
   9   2   5   -3.20    3.89   0
  12  -3  -5    0.41    3.79   0
  12  -3  -5    0.04    5.04   0
  11  -3  -5    1.93    4.09   0
  11  -3  -5    1.81    4.60   0
  10  -3  -5    7.80    3.46   0
  10  -3  -5   11.53    3.77   0
   9  -3  -5    7.13    3.60   0
   8  -3  -5   18.19    3.32   0
   7  -3  -5   54.11    3.64   0
  -7   3   5   61.82    4.18   0
  -6   3   5    1.00    3.55   0
   6  -3  -5    2.17    3.40   0
  -5   3   5  143.54    4.48   0
   5  -3  -5  135.89    4.12   0
  -4   3   5  340.38    6.09   0
   4  -3  -5  322.74    5.73   0
   3  -3  -5  171.88    4.45   0
  -3   3   5  167.75    4.40   0
   2  -3  -5  134.42    3.63   0
  -2   3   5  130.37    4.02   0
   2  -3  -5  137.98    3.44   0
   1  -3  -5    3.71    2.30   0
  -1   3   5    8.34    2.86   0
   1  -3  -5    6.72    2.89   0
   0   3   5  115.56    3.62   0
   0  -3  -5  120.45    3.83   0
   0  -3  -5  109.21    3.60   0
   1   3   5   25.26    2.74   0
  -1  -3  -5   22.85    2.50   0
  -1  -3  -5   26.27    2.77   0
   1   3   5   23.66    2.96   0
   2   3   5   39.36    3.11   0
  -2  -3  -5   35.12    3.18   0
   2   3   5   38.34    3.10   0
  -2  -3  -5   39.93    2.61   0
   3   3   5    4.00    3.02   0
  -3  -3  -5    6.98    3.17   0
   3   3   5    6.56    3.21   0
  -3  -3  -5    3.98    2.52   0
   4   3   5    1.79    2.57   0
   4   3   5    4.51    3.20   0
  -4  -3  -5    2.10    2.49   0
  -4  -3  -5    5.96    3.26   0
   5   3   5    5.69    2.47   0
   5   3   5   -0.59    3.22   0
   6   3   5    4.48    3.60   0
   6   3   5    3.24    3.59   0
   7   3   5    5.73    3.62   0
   7   3   5    6.07    3.67   0
   8   3   5   -2.35    3.30   0
   8   3   5    2.00    4.85   0
   9   3   5    0.26    4.34   0
   9   3   5    2.89    5.35   0
   9   3   5    5.45    3.45   0
  12  -4  -5   -1.42    4.37   0
  12  -4  -5    1.21    4.13   0
  11  -4  -5    1.28    4.07   0
  11  -4  -5    1.96    4.58   0
  10  -4  -5    4.46    3.86   0
   9  -4  -5    8.90    3.53   0
   8  -4  -5   34.00    3.46   0
  -8   4   5   38.32    3.50   0
  -7   4   5   23.60    3.25   0
   7  -4  -5   22.49    3.17   0
  -6   4   5    2.33    3.04   0
   6  -4  -5    1.23    2.97   0
   5  -4  -5    3.49    2.76   0
  -5   4   5    2.19    3.61   0
  -4   4   5  343.88    5.41   0
   4  -4  -5  331.18    5.26   0
   3  -4  -5   18.69    2.88   0
  -3   4   5   16.98    2.97   0
   2  -4  -5   24.79    2.92   0
  -2   4   5   28.03    2.48   0
   2  -4  -5   27.31    3.00   0
   1  -4  -5    4.75    2.71   0
  -1   4   5    2.22    2.71   0
   1  -4  -5    1.79    2.20   0
   0   4   5   59.41    3.09   0
   0  -4  -5   59.75    3.33   0
   0  -4  -5   59.67    3.08   0
   1   4   5    9.98    2.33   0
  -1  -4  -5    7.01    2.99   0
  -1  -4  -5    9.91    2.90   0
  -2  -4  -5   -0.35    3.06   0
   2   4   5    1.91    2.95   0
   2   4   5    0.51    2.40   0
  -2  -4  -5    5.48    2.37   0
   3   4   5  328.70    4.29   0
   3   4   5  330.08    6.08   0
  -3  -4  -5  321.60    4.38   0
  -3  -4  -5  327.25    6.11   0
   4   4   5   37.05    3.35   0
  -4  -4  -5   32.62    3.65   0
   4   4   5   33.41    3.58   0
  -4  -4  -5   35.89    2.89   0
   5   4   5    2.39    2.70   0
   5   4   5    1.76    3.94   0
   6   4   5    8.45    2.78   0
   6   4   5   10.89    4.23   0
   7   4   5   -0.22    4.66   0
   7   4   5    2.39    3.17   0
   8   4   5    1.81    3.40   0
   8   4   5    1.72    5.62   0
  12  -5  -5    2.36    3.97   0
  12  -5  -5    2.94    5.10   0
  11  -5  -5    2.06    3.40   0
  10  -5  -5    2.67    3.28   0
  -9   5   5    3.90    3.21   0
   9  -5  -5    2.93    3.15   0
  -8   5   5    1.74    3.02   0
   8  -5  -5   -0.68    2.96   0
  -7   5   5   46.26    3.46   0
   7  -5  -5   41.99    3.38   0
   6  -5  -5  200.16    4.62   0
  -6   5   5  214.87    4.73   0
  -5   5   5   11.44    3.18   0
   5  -5  -5   12.40    2.90   0
  -4   5   5   38.17    3.23   0
   4  -5  -5   38.65    3.00   0
   3  -5  -5   15.90    2.34   0
  -3   5   5   20.54    2.80   0
   2  -5  -5   87.36    3.37   0
   2  -5  -5   80.95    2.97   0
  -2   5   5   86.78    3.37   0
  -1   5   5   21.51    2.79   0
   1  -5  -5   21.12    3.00   0
   1  -5  -5   23.09    2.77   0
   0  -5  -5   50.60    2.63   0
   0   5   5   51.41    2.57   0
   0  -5  -5   50.95    3.39   0
  -1  -5  -5   -0.75    3.21   0
   1   5   5    1.71    3.07   0
  -1  -5  -5    0.33    2.51   0
  -2  -5  -5   12.72    3.33   0
   2   5   5    8.93    2.50   0
  -2  -5  -5   13.43    2.76   0
   3   5   5  207.81    4.40   0
  -3  -5  -5  198.08    5.48   0
  -3  -5  -5  215.16    3.97   0
  -4  -5  -5    3.69    3.30   0
   4   5   5   -0.73    2.66   0
  -4  -5  -5    0.16    4.00   0
   5   5   5   11.09    3.40   0
  -5  -5  -5    6.71    3.60   0
   6   5   5    0.44    3.82   0
   7   5   5    2.34    3.28   0
   8   5   5    3.52    3.66   0
  12  -6  -5   -0.86    4.22   0
  11  -6  -5    1.36    4.12   0
 -10   6   5    2.19    3.59   0
  10  -6  -5   -0.61    3.50   0
  -9   6   5    4.68    3.18   0
   9  -6  -5    2.67    3.08   0
   8  -6  -5   17.45    3.29   0
  -8   6   5   23.48    3.26   0
  -7   6   5   49.34    3.51   0
   7  -6  -5   41.52    3.40   0
   6  -6  -5   47.04    3.30   0
  -6   6   5   46.66    3.23   0
  -5   6   5   13.03    2.87   0
   5  -6  -5   15.92    2.77   0
  -4   6   5    6.09    2.94   0
   4  -6  -5    1.02    2.26   0
   3  -6  -5    6.84    2.81   0
  -3   6   5    4.15    2.32   0
   2  -6  -5    6.13    2.69   0
   2  -6  -5    8.11    2.41   0
  -2   6   5    4.28    2.17   0
   1  -6  -5  134.10    3.41   0
   1  -6  -5  138.38    4.10   0
  -1   6   5  143.62    3.83   0
   0  -6  -5   25.08    2.58   0
   0   6   5   30.46    3.06   0
   0  -6  -5   23.47    3.44   0
   1   6   5  337.80    4.73   0
  -1  -6  -5  340.18    6.20   0
  -1  -6  -5  323.92    4.49   0
  -2  -6  -5  105.71    4.68   0
   2   6   5  108.55    3.29   0
  -2  -6  -5  117.77    3.91   0
   3   6   5   25.12    2.79   0
  -3  -6  -5   27.52    4.64   0
  -3  -6  -5   34.77    2.81   0
  -4  -6  -5    2.55    4.50   0
   4   6   5   -1.75    3.48   0
  -4  -6  -5   -0.32    2.97   0
  -5  -6  -5    4.34    3.07   0
   5   6   5    0.58    3.69   0
   6   6   5    1.17    3.85   0
   7   6   5    0.92    3.43   0
  12  -7  -5    1.45    4.09   0
  11  -7  -5    1.82    3.80   0
 -10   7   5    1.86    3.57   0
  10  -7  -5   -2.64    3.46   0
  -9   7   5   11.50    3.50   0
   9  -7  -5   11.29    3.36   0
  -8   7   5   16.26    3.39   0
   8  -7  -5    8.39    2.77   0
   7  -7  -5    3.24    3.03   0
  -7   7   5    5.63    2.54   0
   6  -7  -5   28.97    3.09   0
  -6   7   5   31.85    3.20   0
  -5   7   5   -0.61    2.76   0
   5  -7  -5   -3.05    2.70   0
  -4   7   5   37.94    2.56   0
   4  -7  -5   39.25    2.58   0
   3  -7  -5    3.41    2.19   0
  -3   7   5    6.34    2.27   0
   2  -7  -5    5.28    2.23   0
   2  -7  -5    1.20    2.33   0
  -2   7   5    4.01    2.82   0
   1  -7  -5   41.47    3.32   0
   1  -7  -5   40.34    3.34   0
  -1   7   5   46.06    2.81   0
   0  -7  -5    1.70    2.55   0
   0  -7  -5    2.31    3.71   0
   0   7   5    0.91    3.11   0
   1   7   5  244.92    3.87   0
  -1  -7  -5  226.90    5.79   0
  -1  -7  -5  234.43    4.38   0
  -2  -7  -5   12.89    4.59   0
   2   7   5   12.59    2.68   0
  -2  -7  -5   10.77    3.30   0
   3   7   5    0.41    2.73   0
  -3  -7  -5    2.20    2.90   0
  -3  -7  -5   -0.58    4.37   0
   4   7   5    5.56    3.01   0
  -4  -7  -5    5.37    3.63   0
   5   7   5    3.27    3.80   0
  -5  -7  -5    4.25    3.83   0
   6   7   5    2.50    3.42   0
  12  -8  -5    1.20    3.50   0
 -11   8   5    0.54    3.29   0
  11  -8  -5    3.51    3.87   0
 -10   8   5    0.74    3.67   0
  10  -8  -5   -0.00    2.94   0
   9  -8  -5   11.15    3.31   0
  -9   8   5   13.48    3.63   0
  -8   8   5    6.67    3.30   0
   8  -8  -5    6.70    2.63   0
   7  -8  -5    4.30    3.25   0
  -7   8   5   -2.21    2.57   0
   6  -8  -5    9.24    2.41   0
  -6   8   5    9.95    2.51   0
  -5   8   5    1.57    2.92   0
   5  -8  -5    0.48    2.93   0
  -4   8   5    0.47    2.36   0
   4  -8  -5    0.27    2.83   0
   3  -8  -5   45.24    3.35   0
  -3   8   5   48.74    3.38   0
   2  -8  -5    6.28    3.17   0
   2  -8  -5    9.51    3.24   0
  -2   8   5    6.93    2.54   0
   1  -8  -5    7.95    3.70   0
   1  -8  -5    3.44    2.58   0
  -1   8   5    5.16    2.59   0
   0  -8  -5   47.09    2.76   0
   0   8   5   39.95    2.77   0
   0  -8  -5   39.93    4.12   0
   1   8   5   13.28    3.32   0
  -1  -8  -5   14.31    4.21   0
  -1  -8  -5   13.57    2.79   0
   2   8   5    0.32    3.24   0
  -2  -8  -5    0.74    4.31   0
  -2  -8  -5    1.61    2.71   0
  -3  -8  -5    1.40    5.75   0
   3   8   5    1.12    3.45   0
  -3  -8  -5    2.02    3.49   0
   4   8   5    2.24    3.14   0
  -4  -8  -5    3.90    3.16   0
   5   8   5    0.53    3.42   0
  -5  -8  -5    1.70    3.47   0
 -11   9   5    0.70    4.03   0
  11  -9  -5   -0.41    3.25   0
 -10   9   5   -1.12    3.94   0
  10  -9  -5    1.04    3.69   0
  -9   9   5    3.21    3.59   0
   9  -9  -5    3.14    3.54   0
  -8   9   5    7.43    3.40   0
   8  -9  -5   10.02    3.30   0
   7  -9  -5    5.94    3.16   0
  -7   9   5    1.84    3.23   0
  -6   9   5    4.01    2.32   0
   6  -9  -5    4.11    2.44   0
  -5   9   5    4.13    2.42   0
   5  -9  -5    4.25    2.41   0
   4  -9  -5    3.84    2.98   0
  -4   9   5   -0.02    2.47   0
   3  -9  -5   22.38    2.65   0
  -3   9   5   23.93    2.65   0
   2  -9  -5    0.91    2.48   0
   2  -9  -5    1.03    3.05   0
  -2   9   5    1.16    2.52   0
   1  -9  -5    2.86    2.52   0
   1  -9  -5    0.79    3.34   0
  -1   9   5    0.68    2.58   0
   0  -9  -5    2.49    3.26   0
   0  -9  -5   -0.05    4.13   0
   0   9   5    0.39    2.64   0
  -1  -9  -5    0.03    4.68   0
   1   9   5    0.33    3.40   0
  -1  -9  -5    0.98    2.60   0
  -2  -9  -5    4.51    5.48   0
  -2  -9  -5    4.33    3.00   0
   2   9   5    5.88    3.57   0
   3   9   5   -0.15    3.70   0
  -3  -9  -5    5.03    3.07   0
   4   9   5   -2.54    4.04   0
  -4  -9  -5    0.32    4.22   0
   5   9   5    4.49    4.29   0
  -5  -9  -5    3.05    4.47   0
  11 -10  -5   -1.91    4.10   0
 -11  10   5    3.11    4.43   0
  10 -10  -5    1.17    3.86   0
 -10  10   5    0.71    4.05   0
   9 -10  -5    0.00    2.98   0
  -9  10   5   -1.16    3.69   0
  -8  10   5    6.81    2.92   0
   8 -10  -5    6.92    3.02   0
  -7  10   5    4.91    3.38   0
   7 -10  -5    3.21    2.69   0
   6 -10  -5    6.77    2.61   0
  -6  10   5    0.71    3.27   0
  -5  10   5   12.23    3.02   0
   5 -10  -5   15.44    3.31   0
  -4  10   5    1.16    2.59   0
   4 -10  -5    1.85    3.18   0
  -3  10   5   -0.01    2.71   0
   3 -10  -5    0.39    2.71   0
   3 -10  -5    0.75    3.34   0
   2 -10  -5    2.59    2.72   0
   2 -10  -5    1.73    3.42   0
  -2  10   5    3.23    3.30   0
   1 -10  -5    6.03    2.73   0
   1 -10  -5    5.35    3.59   0
  -1  10   5    7.71    2.76   0
   0 -10  -5    0.15    2.78   0
   0 -10  -5   -2.00    5.37   0
   0  10   5    2.32    2.78   0
  -1 -10  -5    1.73    5.52   0
   1  10   5    1.02    3.07   0
  -1 -10  -5   -1.52    3.85   0
   2  10   5    0.85    3.80   0
  -2 -10  -5    2.71    3.18   0
   3  10   5    5.13    3.38   0
  -3 -10  -5    2.42    3.38   0
   4  10   5   -3.14    4.49   0
  -4 -10  -5    4.58    4.48   0
  10 -11  -5   -0.28    3.25   0
 -10  11   5    4.24    4.00   0
  -9  11   5    0.55    3.62   0
   9 -11  -5    0.87    3.82   0
   8 -11  -5    1.24    3.84   0
  -8  11   5    3.02    3.77   0
   7 -11  -5   -1.36    2.89   0
  -7  11   5    3.95    3.39   0
   6 -11  -5   -1.81    2.58   0
  -6  11   5    0.22    2.65   0
   5 -11  -5    3.18    2.74   0
  -5  11   5   -0.81    2.66   0
   4 -11  -5    2.74    2.64   0
  -4  11   5    2.56    2.98   0
  -3  11   5    0.55    2.80   0
   3 -11  -5   -1.12    2.82   0
   3 -11  -5    2.26    3.52   0
   2 -11  -5   -0.72    2.91   0
   2 -11  -5   -1.06    4.11   0
  -2  11   5    0.98    2.90   0
   1 -11  -5   11.05    3.07   0
   1 -11  -5    8.07    4.88   0
  -1  11   5    9.24    3.03   0
   0 -11  -5    1.97    3.01   0
   0 -11  -5   -0.32    5.16   0
   0  11   5    4.20    3.71   0
  -1 -11  -5    0.90    7.43   0
   1  11   5    1.90    3.92   0
  -1 -11  -5    3.41    4.03   0
   2  11   5    4.68    4.14   0
  -2 -11  -5    2.64    4.12   0
  -9  12   5    1.90    3.43   0
   9 -12  -5   -3.62    3.27   0
   8 -12  -5   -0.99    3.98   0
  -8  12   5    1.82    4.00   0
  -7  12   5   11.21    3.84   0
   7 -12  -5    8.52    3.15   0
  -6  12   5    7.98    3.61   0
   6 -12  -5    1.32    2.95   0
   5 -12  -5    3.03    2.99   0
  -5  12   5   -0.36    3.06   0
  -4  12   5    1.95    3.69   0
   4 -12  -5    0.48    2.98   0
  -3  12   5   -2.81    3.03   0
   3 -12  -5    0.95    2.99   0
   3 -12  -5    0.69    4.00   0
   2 -12  -5    2.52    4.70   0
   2 -12  -5   -0.94    3.81   0
  -2  12   5   -0.58    3.85   0
   1 -12  -5    1.98    5.12   0
   1 -12  -5    1.51    3.99   0
  -1  12   5    3.87    3.29   0
   0 -12  -5    6.92    4.23   0
   0 -12  -5   -0.59    6.88   0
   0  12   5    0.74    3.23   0
   1  12   5    2.84    3.64   0
  -1 -12  -5    0.58    4.38   0
   8 -13  -5   -0.44    3.64   0
  -8  13   5    1.46    4.46   0
   7 -13  -5    0.55    3.34   0
  -7  13   5    6.74    3.87   0
   6 -13  -5   -0.20    3.87   0
  -6  13   5    3.07    3.15   0
  -5  13   5    3.59    3.22   0
   5 -13  -5    1.99    3.83   0
   4 -13  -5    3.65    4.07   0
   4 -13  -5    2.12    4.18   0
  -4  13   5    6.05    3.30   0
  -3  13   5    3.95    3.29   0
   3 -13  -5    0.15    3.35   0
   3 -13  -5    2.81    4.43   0
  -2  13   5    1.43    3.46   0
   2 -13  -5    2.95    4.18   0
   2 -13  -5   -0.18    5.38   0
   1 -13  -5   -0.85    3.64   0
   1 -13  -5    0.51    6.95   0
  -1  13   5    4.43    4.28   0
   1 -14   6    0.64    3.62   0
   1 -14   6    1.06    6.37   0
  -1  14  -6    1.99    3.51   0
  -2  14  -6    1.06    4.05   0
   2 -14   6    0.12    3.42   0
   2 -14   6    1.27    5.44   0
  -3  14  -6   -0.36    3.28   0
   3 -14   6   -1.78    4.96   0
   3 -14   6    3.23    3.65   0
   4 -14   6    2.11    4.67   0
  -4  14  -6   -0.47    3.39   0
   4 -14   6    0.77    3.49   0
   5 -14   6    0.14    3.72   0
  -5  14  -6    5.70    3.53   0
  -2 -13   6    1.72    4.39   0
   2  13  -6   -1.93    4.42   0
  -1 -13   6   -0.37    4.15   0
   1  13  -6    3.95    4.07   0
   0 -13   6    6.36    4.08   0
   0 -13   6    1.61    5.78   0
   0  13  -6    6.60    3.83   0
   1 -13   6    2.82    3.11   0
   1 -13   6    2.33    4.62   0
  -1  13  -6    3.56    3.83   0
  -2  13  -6    2.68    2.99   0
   2 -13   6    5.30    4.87   0
   2 -13   6    2.79    3.22   0
  -3  13  -6    1.17    3.18   0
   3 -13   6    4.62    4.09   0
   3 -13   6    1.45    3.94   0
  -4  13  -6    3.82    3.72   0
   4 -13   6    5.12    3.84   0
   4 -13   6   -1.06    3.46   0
   5 -13   6    1.22    3.40   0
   5 -13   6    2.95    3.96   0
  -5  13  -6    0.43    3.83   0
   6 -13   6    3.15    4.56   0
  -6  13  -6    0.43    3.22   0
   6 -13   6   -1.62    3.40   0
   7 -13   6    2.29    3.66   0
   4  12  -6    1.37    4.37   0
  -4 -12   6    1.39    4.61   0
  -3 -12   6    1.61    4.32   0
   3  12  -6    0.79    4.04   0
  -2 -12   6   -1.54    4.14   0
   2  12  -6    2.09    3.79   0
  -1 -12   6    2.22    3.66   0
   1  12  -6    2.43    3.69   0
  -1 -12   6   -0.28    6.53   0
   0 -12   6    1.37    3.63   0
   0 -12   6    3.22    5.05   0
   0  12  -6    0.82    3.42   0
   1 -12   6    1.53    3.69   0
   1 -12   6    0.61    4.04   0
  -1  12  -6    0.66    3.48   0
  -2  12  -6    2.04    3.64   0
   2 -12   6    2.36    3.86   0
   2 -12   6    3.02    3.64   0
  -3  12  -6    1.84    2.79   0
   3 -12   6    1.96    3.78   0
   3 -12   6    3.54    3.46   0
   4 -12   6   -1.28    3.54   0
   4 -12   6    2.83    3.86   0
  -4  12  -6    1.53    3.41   0
   5 -12   6    2.34    4.00   0
   5 -12   6    2.85    3.66   0
  -5  12  -6    1.11    2.98   0
   6 -12   6    3.51    4.13   0
  -6  12  -6   -3.13    3.87   0
   6 -12   6   -1.50    3.13   0
   7 -12   6    0.96    3.55   0
   7 -12   6    0.79    3.24   0
  -7  12  -6    0.85    3.31   0
   8 -12   6   -1.32    4.38   0
  -8  12  -6    1.19    3.56   0
   8 -12   6    1.73    3.55   0
   5  11  -6   -1.02    4.39   0
  -5 -11   6    1.51    5.34   0
   4  11  -6    2.03    3.87   0
  -4 -11   6    0.47    4.41   0
  -3 -11   6   -0.66    3.85   0
   3  11  -6    1.38    3.63   0
  -2 -11   6    2.55    3.67   0
   2  11  -6   -2.62    2.84   0
  -1 -11   6    2.18    3.39   0
   1  11  -6   -1.06    2.60   0
  -1 -11   6    3.33    5.13   0
   0 -11   6   -1.00    4.13   0
   0  11  -6    3.12    2.71   0
   0 -11   6   -0.34    3.36   0
   1 -11   6    0.18    3.48   0
   1 -11   6    2.02    3.37   0
  -1  11  -6   -0.53    3.32   0
  -2  11  -6    4.56    3.25   0
   2 -11   6    3.86    3.67   0
   2 -11   6    0.34    3.27   0
   3 -11   6    4.11    3.56   0
   3 -11   6    0.37    3.21   0
  -3  11  -6    3.93    2.75   0
   4 -11   6    2.59    2.86   0
  -4  11  -6    3.03    3.33   0
   4 -11   6    1.41    3.41   0
  -5  11  -6    4.43    3.50   0
   5 -11   6    4.43    3.13   0
   5 -11   6   -0.65    2.74   0
   6 -11   6   -0.86    3.75   0
  -6  11  -6    2.30    2.94   0
   6 -11   6   -1.83    3.03   0
   7 -11   6    2.04    3.06   0
   7 -11   6    3.15    3.27   0
  -7  11  -6    2.63    3.05   0
   8 -11   6    3.56    3.45   0
   8 -11   6    0.64    3.38   0
  -8  11  -6   -0.87    3.28   0
   6  10  -6    4.31    4.81   0
  -6 -10   6    2.01    4.53   0
   5  10  -6    0.15    4.43   0
  -5 -10   6    1.70    3.92   0
  -4 -10   6    0.08    3.78   0
   4  10  -6    2.38    3.67   0
  -3 -10   6    0.62    3.89   0
   3  10  -6    3.61    3.51   0
  -2 -10   6    4.03    3.46   0
   2  10  -6    4.39    3.40   0
  -1 -10   6    2.71    3.40   0
  -1 -10   6    0.55    4.70   0
   1  10  -6    2.79    3.29   0
   0 -10   6    4.25    3.48   0
   0  10  -6    0.74    3.24   0
   0 -10   6    1.44    3.35   0
   1 -10   6    0.05    3.19   0
   1 -10   6    1.43    3.12   0
  -1  10  -6    1.59    3.24   0
  -2  10  -6    4.32    2.95   0
   2 -10   6    1.08    3.52   0
   2 -10   6    2.17    2.46   0
   3 -10   6    7.51    2.84   0
  -3  10  -6   10.97    3.07   0
   3 -10   6   10.00    2.60   0
   4 -10   6    1.89    2.70   0
  -4  10  -6    0.69    3.15   0
   4 -10   6    0.95    2.56   0
   5 -10   6    0.66    2.70   0
  -5  10  -6    1.32    3.26   0
   5 -10   6    1.89    2.89   0
   6 -10   6    0.01    2.93   0
   6 -10   6   -1.17    3.51   0
  -6  10  -6    4.50    3.39   0
   7 -10   6   -0.54    2.96   0
   7 -10   6   -0.59    3.84   0
  -7  10  -6   -0.37    2.90   0
   8 -10   6   -0.34    3.26   0
   8 -10   6    3.08    4.26   0
   9 -10   6    3.15    3.40   0
   9 -10   6    3.13    3.62   0
   7   9  -6    2.00    4.81   0
  -7  -9   6   -0.35    5.37   0
   6   9  -6   -0.42    4.43   0
  -6  -9   6   -0.31    4.80   0
   5   9  -6    6.82    3.76   0
  -5  -9   6    6.78    4.46   0
  -4  -9   6    4.59    4.08   0
   4   9  -6    2.34    3.38   0
  -3  -9   6   14.66    3.47   0
   3   9  -6    9.81    3.30   0
  -2  -9   6    1.50    3.37   0
   2   9  -6    1.45    3.16   0
  -2  -9   6    4.76    4.91   0
  -1  -9   6   16.41    3.21   0
  -1  -9   6   14.98    4.20   0
   1   9  -6   15.77    3.21   0
   0  -9   6    3.99    3.23   0
   0  -9   6    3.13    3.20   0
   0   9  -6    4.18    3.09   0
  -1   9  -6    4.30    3.04   0
   1  -9   6    1.52    3.12   0
   1  -9   6    0.67    2.43   0
  -2   9  -6    4.46    3.00   0
   2  -9   6    4.78    3.23   0
   2  -9   6    7.58    2.98   0
   3  -9   6    8.57    2.66   0
  -3   9  -6    6.33    2.39   0
   3  -9   6    8.54    2.44   0
   4  -9   6    0.11    2.53   0
  -4   9  -6    2.81    2.98   0
   4  -9   6   -1.16    2.96   0
   5  -9   6   -0.59    2.74   0
   5  -9   6    1.51    3.38   0
  -5   9  -6   -1.40    3.28   0
   6  -9   6    2.83    2.73   0
   6  -9   6    6.02    3.50   0
  -6   9  -6    2.59    2.67   0
   7  -9   6    1.68    3.01   0
   7  -9   6    3.82    2.92   0
  -7   9  -6    1.68    2.82   0
   8  -9   6    4.19    3.88   0
   8  -9   6   -0.11    2.98   0
   9  -9   6    1.99    3.48   0
   9  -9   6    0.46    4.00   0
   8   8  -6    1.35    4.28   0
   7   8  -6    3.02    4.45   0
   6   8  -6    3.51    4.14   0
  -6  -8   6    0.25    4.53   0
   5   8  -6    1.81    3.33   0
  -5  -8   6    4.61    3.62   0
  -4  -8   6    1.70    3.37   0
   4   8  -6    3.37    3.61   0
  -3  -8   6    5.60    3.10   0
   3   8  -6    4.63    3.46   0
  -2  -8   6   11.60    3.29   0
   2   8  -6   11.83    3.22   0
  -2  -8   6   11.72    3.79   0
  -1  -8   6   43.89    3.40   0
  -1  -8   6   42.06    3.92   0
   1   8  -6   44.71    3.42   0
   0  -8   6    0.71    2.99   0
   0  -8   6    2.21    3.65   0
   0   8  -6    4.84    2.69   0
  -1   8  -6    2.54    2.76   0
   1  -8   6    0.12    3.15   0
   1  -8   6    2.98    2.34   0
   2  -8   6    6.67    3.00   0
  -2   8  -6    8.41    2.82   0
   2  -8   6    4.90    2.28   0
   3  -8   6    1.21    2.81   0
   3  -8   6    3.87    2.85   0
  -3   8  -6    0.98    2.28   0
   4  -8   6    1.99    2.98   0
   4  -8   6   -0.65    2.56   0
  -4   8  -6    3.40    2.93   0
  -5   8  -6    1.76    2.39   0
   5  -8   6    2.77    3.16   0
   5  -8   6   -1.13    2.52   0
   6  -8   6   -0.65    2.71   0
   6  -8   6    1.65    3.51   0
  -6   8  -6    0.99    3.15   0
   7  -8   6    2.47    3.42   0
   7  -8   6    1.21    2.72   0
   8  -8   6   -2.03    2.86   0
   8  -8   6    2.62    3.10   0
   9  -8   6    3.99    4.08   0
   9  -8   6    3.48    3.08   0
  10  -8   6    2.39    3.62   0
  10  -8   6    2.41    3.49   0
   9   7  -6    2.56    5.17   0
   9   7  -6    1.43    5.23   0
   8   7  -6    1.92    4.05   0
   7   7  -6    0.55    4.27   0
  -6  -7   6    2.15    4.10   0
   6   7  -6    0.94    3.29   0
   5   7  -6   15.75    3.90   0
  -5  -7   6   14.85    4.15   0
  -4  -7   6   12.97    3.75   0
   4   7  -6   11.65    5.21   0
   4   7  -6   14.92    3.71   0
   3   7  -6    5.40    3.99   0
  -3  -7   6    2.72    3.28   0
   3   7  -6    3.54    3.64   0
   2   7  -6   43.67    4.20   0
  -2  -7   6   42.43    3.41   0
   2   7  -6   40.99    3.92   0
  -2  -7   6   39.70    4.10   0
   1   7  -6    1.28    3.58   0
  -1  -7   6    2.39    3.22   0
  -1  -7   6    1.68    2.84   0
   1   7  -6    1.93    3.04   0
   0   7  -6    0.86    2.78   0
   0   7  -6    1.41    2.46   0
   0  -7   6    1.25    3.10   0
   0  -7   6    3.81    2.92   0
  -1   7  -6    4.94    2.90   0
  -1   7  -6    2.21    2.81   0
   1  -7   6    2.73    2.88   0
   1  -7   6    3.11    2.08   0
   2  -7   6    1.32    2.82   0
   2  -7   6    0.29    2.32   0
  -2   7  -6    4.83    2.74   0
  -3   7  -6    0.53    2.80   0
   3  -7   6   -0.51    2.45   0
   3  -7   6   -0.04    2.83   0
   4  -7   6    2.07    2.49   0
   4  -7   6   -0.44    2.48   0
  -4   7  -6    0.25    2.88   0
   5  -7   6    3.57    2.61   0
  -5   7  -6    0.42    2.49   0
   5  -7   6    2.50    3.14   0
   6  -7   6   59.17    3.19   0
   6  -7   6   64.05    3.11   0
   7  -7   6   14.71    2.95   0
   7  -7   6   11.81    2.76   0
   8  -7   6   -0.22    2.87   0
   8  -7   6    1.09    3.70   0
   9  -7   6   -1.73    4.07   0
   9  -7   6    5.13    3.11   0
  10  -7   6    4.53    3.42   0
  10  -7   6    2.38    3.65   0
  10  -7   6    2.90    4.23   0
   9   6  -6    3.65    4.81   0
   9   6  -6    1.52    4.68   0
   8   6  -6   -1.10    4.40   0
   7   6  -6    2.75    4.04   0
   6   6  -6    2.55    6.19   0
  -6  -6   6    2.66    4.10   0
   6   6  -6    5.00    3.80   0
   5   6  -6   18.22    3.69   0
   5   6  -6   18.73    4.93   0
  -5  -6   6   20.78    4.14   0
  -4  -6   6   29.78    3.93   0
   4   6  -6   21.97    3.87   0
   4   6  -6   25.79    4.27   0
  -3  -6   6  118.50    4.79   0
   3   6  -6  116.30    4.80   0
   3   6  -6  107.47    4.21   0
   2   6  -6   49.47    4.22   0
  -2  -6   6   54.01    4.02   0
   2   6  -6   50.31    3.57   0
  -2  -6   6   50.95    4.00   0
   1   6  -6    7.97    3.12   0
  -1  -6   6    7.36    3.15   0
  -1  -6   6    9.16    2.97   0
   1   6  -6   11.51    2.91   0
   0   6  -6    2.76    2.85   0
   0   6  -6    3.71    2.92   0
   0  -6   6    2.53    2.88   0
   0  -6   6    5.25    2.83   0
  -1   6  -6    4.54    2.43   0
   1  -6   6    3.46    2.46   0
   1  -6   6    4.73    2.49   0
  -1   6  -6    7.68    3.00   0
  -2   6  -6    2.69    2.21   0
  -2   6  -6   -1.61    2.81   0
   2  -6   6    2.84    2.80   0
   2  -6   6   -1.53    2.36   0
   3  -6   6    6.94    3.08   0
   3  -6   6    2.67    2.28   0
  -3   6  -6    1.72    2.42   0
  -3   6  -6    2.05    2.73   0
   4  -6   6    5.35    2.56   0
   4  -6   6    5.28    3.13   0
  -4   6  -6    5.82    3.02   0
   5  -6   6    4.65    3.30   0
   5  -6   6   12.15    2.77   0
   6  -6   6   15.59    2.70   0
   6  -6   6   17.27    2.77   0
   7  -6   6    1.12    2.71   0
   7  -6   6    2.75    2.78   0
   8  -6   6    4.26    3.00   0
   8  -6   6   -0.57    2.90   0
   9  -6   6    1.01    3.17   0
   9  -6   6   -2.10    3.13   0
   9  -6   6    0.67    2.97   0
  10  -6   6    1.14    4.27   0
  10  -6   6    2.20    3.62   0
  10  -6   6   -0.75    3.49   0
  10   5  -6   -0.03    4.96   0
  10   5  -6    3.55    5.68   0
   9   5  -6   -0.09    4.92   0
   9   5  -6    1.15    8.30   0
   9   5  -6    1.03    8.54   0
   9   5  -6    2.26    4.59   0
   8   5  -6    1.49    4.18   0
   8   5  -6    0.42    5.80   0
   8   5  -6    0.46    4.81   0
   7   5  -6    2.35    4.86   0
   7   5  -6    2.93    4.37   0
   6   5  -6    9.54    4.60   0
   6   5  -6    7.37    4.24   0
   5   5  -6   12.53    4.08   0
  -5  -5   6   13.17    4.05   0
   5   5  -6   11.87    3.84   0
   4   5  -6    8.59    3.89   0
   4   5  -6   13.46    4.06   0
  -4  -5   6    8.24    4.07   0
  -3  -5   6   78.93    4.34   0
   3   5  -6   74.08    3.86   0
   3   5  -6   69.81    4.21   0
   2   5  -6   21.59    3.20   0
  -2  -5   6   22.00    3.43   0
  -2  -5   6   25.45    3.19   0
   2   5  -6   23.58    3.58   0
   1   5  -6    1.48    2.80   0
   1   5  -6    1.88    2.82   0
  -1  -5   6    0.95    2.87   0
  -1  -5   6    2.50    2.67   0
   0   5  -6    6.58    2.33   0
   0  -5   6    4.78    2.88   0
   0   5  -6    8.17    2.85   0
   0  -5   6    7.07    3.25   0
  -1   5  -6   27.63    2.62   0
   1  -5   6   28.99    2.52   0
   1  -5   6   32.56    3.16   0
  -1   5  -6   27.80    2.56   0
   2  -5   6   -0.32    2.66   0
  -2   5  -6    1.26    2.18   0
   2  -5   6    0.69    2.47   0
  -2   5  -6    1.16    2.29   0
   3  -5   6   29.34    2.68   0
  -3   5  -6   28.90    2.82   0
  -3   5  -6   27.67    2.74   0
   3  -5   6   31.56    2.97   0
   4  -5   6  196.47    4.49   0
   4  -5   6  204.46    3.91   0
   5  -5   6  197.30    4.01   0
   5  -5   6  178.25    4.06   0
   6  -5   6   33.05    2.71   0
   6  -5   6   30.37    3.33   0
   7  -5   6    3.82    3.31   0
   7  -5   6    3.14    3.38   0
   8  -5   6    4.57    2.81   0
   8  -5   6   -1.74    3.40   0
   8  -5   6    1.92    2.95   0
   9  -5   6    0.45    3.06   0
   9  -5   6   -1.51    3.80   0
   9  -5   6   -0.58    3.15   0
  10  -5   6    3.18    4.30   0
  10  -5   6   -1.91    3.59   0
  10  -5   6    4.67    3.51   0
  10   4  -6    3.17    6.08   0
  10   4  -6   -0.15    6.29   0
  10   4  -6   -0.64    5.17   0
  10   4  -6    0.43    4.64   0
   9   4  -6    0.59    4.20   0
   9   4  -6    0.03    4.42   0
   9   4  -6    1.63    5.61   0
   8   4  -6   -0.19    3.78   0
   8   4  -6   -0.38    4.60   0
   8   4  -6    0.81    4.33   0
   7   4  -6    0.26    3.69   0
   7   4  -6    0.44    4.02   0
   7   4  -6    1.75    4.17   0
   6   4  -6   44.49    4.25   0
   6   4  -6   44.82    4.44   0
   5   4  -6  100.16    4.68   0
   5   4  -6   90.90    5.25   0
   4   4  -6    3.57    3.96   0
   4   4  -6    2.01    3.72   0
  -4  -4   6    2.80    3.73   0
   3   4  -6   10.10    3.21   0
  -3  -4   6    8.18    3.65   0
   3   4  -6    7.55    3.60   0
   2   4  -6   94.45    4.61   0
   2   4  -6   93.54    3.72   0
  -2  -4   6   94.21    4.33   0
  -2  -4   6   80.94    3.53   0
   1   4  -6   23.61    3.03   0
  -1  -4   6   23.53    2.98   0
   1   4  -6   25.89    3.23   0
  -1  -4   6   22.71    2.95   0
   0  -4   6   26.33    3.12   0
   0   4  -6   30.17    2.65   0
   0   4  -6   26.29    3.08   0
   0  -4   6   30.77    3.07   0
   1  -4   6   14.47    2.34   0
  -1   4  -6   13.07    2.81   0
   1  -4   6   14.67    3.00   0
  -1   4  -6    9.24    2.38   0
   2  -4   6   21.55    3.07   0
  -2   4  -6   20.65    2.70   0
  -2   4  -6   20.82    2.88   0
   2  -4   6   20.95    2.53   0
  -3   4  -6    1.74    2.35   0
   3  -4   6    0.41    2.86   0
   3  -4   6    2.12    2.47   0
  -4   4  -6    9.57    2.56   0
   4  -4   6    7.33    3.20   0
   4  -4   6    6.71    3.08   0
   5  -4   6   13.90    2.75   0
   5  -4   6    9.03    2.76   0
   6  -4   6    3.76    3.10   0
   6  -4   6    0.11    2.48   0
   7  -4   6    0.35    2.81   0
   7  -4   6    7.10    2.75   0
   7  -4   6    6.22    2.87   0
   8  -4   6    1.49    3.48   0
   8  -4   6    2.16    2.69   0
   8  -4   6    1.98    2.83   0
   9  -4   6    2.91    3.02   0
   9  -4   6    0.88    3.14   0
   9  -4   6    2.13    3.86   0
  10  -4   6    1.77    3.36   0
  10  -4   6    2.39    4.43   0
  10  -4   6   -1.62    3.52   0
  11   3  -6    0.49    5.32   0
  11   3  -6    0.94    5.58   0
  11   3  -6   -1.37    5.63   0
  11   3  -6   -0.10    5.95   0
  10   3  -6    3.22    4.92   0
  10   3  -6    0.03    5.09   0
  10   3  -6    1.58    4.65   0
   9   3  -6    1.26    4.23   0
   9   3  -6    3.10    4.24   0
   9   3  -6    0.01    4.36   0
   8   3  -6    2.72    3.94   0
   8   3  -6   -0.37    4.07   0
   8   3  -6   -0.75    4.06   0
   7   3  -6   -0.83    3.98   0
   7   3  -6    1.11    4.04   0
   7   3  -6    3.07    3.62   0
   6   3  -6   21.82    3.80   0
   6   3  -6   21.93    4.29   0
   6   3  -6   22.61    4.28   0
   5   3  -6   44.41    5.42   0
   5   3  -6   42.59    3.54   0
   4   3  -6    4.00    3.00   0
   4   3  -6    3.27    5.21   0
  -3  -3   6   25.10    5.59   0
   3   3  -6   25.51    3.10   0
   3   3  -6   23.88    5.38   0
  -2  -3   6   10.34    2.89   0
  -2  -3   6    9.22    3.93   0
   2   3  -6    9.07    3.59   0
   2   3  -6    8.16    2.44   0
   1   3  -6   88.04    3.96   0
  -1  -3   6   86.64    4.12   0
   1   3  -6   84.96    3.60   0
  -1  -3   6   84.70    3.55   0
   0   3  -6   40.31    3.22   0
   0  -3   6   32.59    3.18   0
   0  -3   6   35.90    3.20   0
  -1   3  -6  210.16    3.90   0
   1  -3   6  222.26    4.48   0
   1  -3   6  208.74    3.95   0
   2  -3   6    2.67    3.08   0
   2  -3   6    1.07    2.83   0
  -2   3  -6    1.70    3.14   0
   3  -3   6   15.86    3.09   0
   3  -3   6   15.84    2.86   0
  -3   3  -6   16.66    2.63   0
  -4   3  -6   56.80    3.49   0
   4  -3   6   48.24    2.91   0
   4  -3   6   55.98    3.53   0
   5  -3   6   30.03    3.02   0
   5  -3   6   34.16    2.73   0
   5  -3   6   33.97    2.86   0
   6  -3   6    4.89    2.51   0
   6  -3   6    3.64    2.52   0
   6  -3   6    3.99    2.57   0
   7  -3   6    2.23    3.23   0
   7  -3   6   -0.55    2.61   0
   7  -3   6    1.21    3.36   0
   8  -3   6   -0.22    3.57   0
   8  -3   6    1.68    2.74   0
   8  -3   6    2.30    2.91   0
   9  -3   6    2.90    4.00   0
   9  -3   6    4.72    2.98   0
   9  -3   6   -1.96    3.12   0
  10  -3   6    3.73    3.37   0
  10  -3   6   -2.26    4.63   0
  10  -3   6    1.97    4.38   0
  11   2  -6    1.84    5.31   0
  11   2  -6   -1.28    5.20   0
  11   2  -6    2.83    5.30   0
  10   2  -6   -1.11    4.23   0
  10   2  -6   -0.30    4.34   0
  10   2  -6    0.69    3.88   0
   9   2  -6    7.60    4.54   0
   9   2  -6    3.36    4.36   0
   9   2  -6    5.43    4.09   0
   8   2  -6    3.92    4.20   0
   8   2  -6    4.15    4.20   0
   8   2  -6    4.81    3.19   0
   7   2  -6    3.40    4.20   0
   7   2  -6    3.15    4.24   0
   7   2  -6    4.41    3.67   0
   6   2  -6    9.83    5.27   0
   6   2  -6   10.81    4.86   0
   6   2  -6    9.76    3.10   0
   5   2  -6   25.62    3.14   0
   4   2  -6   64.27    3.42   0
   3   2  -6    0.26    2.87   0
  -2  -2   6  153.35    6.81   0
   2   2  -6  146.39    4.04   0
  -2  -2   6  145.17    3.55   0
  -1  -2   6  125.04    4.75   0
   1   2  -6  118.10    3.48   0
  -1  -2   6  120.85    3.82   0
   0  -2   6    0.88    2.27   0
   0   2  -6    1.75    2.86   0
   0  -2   6    0.73    2.88   0
   1  -2   6    7.60    2.89   0
  -1   2  -6    8.20    2.52   0
   1  -2   6    8.58    3.01   0
  -2   2  -6    4.93    3.08   0
   2  -2   6   -0.08    2.57   0
   2  -2   6    0.98    2.82   0
  -3   2  -6    2.65    2.27   0
   3  -2   6    1.34    2.21   0
   3  -2   6    1.91    2.75   0
   3  -2   6    1.56    2.27   0
  -4   2  -6   14.19    2.47   0
   4  -2   6   13.98    3.00   0
   4  -2   6   12.13    2.41   0
   4  -2   6   15.10    2.51   0
  -5   2  -6   16.05    3.02   0
   5  -2   6   17.17    2.58   0
   5  -2   6   14.40    2.48   0
   5  -2   6   10.78    3.23   0
   6  -2   6   35.44    2.75   0
   6  -2   6   34.19    3.37   0
   6  -2   6   41.89    2.76   0
   7  -2   6   -3.21    2.59   0
   7  -2   6   -0.20    2.98   0
   7  -2   6    0.51    2.75   0
   8  -2   6    1.62    3.62   0
   8  -2   6    1.51    2.91   0
   8  -2   6    0.44    2.78   0
   9  -2   6    1.06    3.33   0
   9  -2   6    2.86    3.07   0
   9  -2   6    3.12    3.26   0
  10  -2   6    0.02    3.65   0
  10  -2   6   -0.24    4.22   0
  10  -2   6    1.91    3.57   0
  12   1  -6   -1.13    5.44   0
  11   1  -6    1.45    4.77   0
  11   1  -6    1.33    5.16   0
  10   1  -6   -0.46    4.44   0
  10   1  -6   -0.86    4.86   0
   9   1  -6    1.20    4.47   0
   9   1  -6    0.10    4.21   0
   8   1  -6    3.92    4.54   0
   8   1  -6    1.89    4.12   0
   7   1  -6   -0.61    3.94   0
   7   1  -6    0.38    4.04   0
   6   1  -6    8.15    5.61   0
   6   1  -6    9.23    5.74   0
   6   1  -6    8.29    2.98   0
   5   1  -6    6.14    2.94   0
   4   1  -6    2.62    2.71   0
   3   1  -6   25.57    3.09   0
  -2  -1   6  808.35   13.60   0
  -2  -1   6  840.64   13.17   0
   2   1  -6  795.88    6.92   0
  -2  -1   6  801.14    7.08   0
   1   1  -6   18.19    2.53   0
  -1  -1   6   20.27    3.00   0
  -1  -1   6   17.78    3.54   0
  -1  -1   6   18.85    3.48   0
   0  -1   6  202.62    4.63   0
   0   1  -6  196.56    3.90   0
   0  -1   6  207.97    4.29   0
   0  -1   6  215.65    4.88   0
   1  -1   6  173.36    4.15   0
   1  -1   6  165.31    3.71   0
   1  -1   6  172.86    4.31   0
  -1   1  -6  166.42    3.72   0
  -2   1  -6   21.90    2.46   0
   2  -1   6   24.27    2.93   0
   2  -1   6   23.45    2.53   0
   2  -1   6   26.04    3.04   0
  -3   1  -6   21.32    2.36   0
   3  -1   6   22.75    2.31   0
   3  -1   6   24.18    2.73   0
   3  -1   6   24.46    2.85   0
  -4   1  -6   14.32    2.51   0
   4  -1   6   12.50    2.81   0
   4  -1   6   13.86    2.49   0
   4  -1   6   11.77    2.52   0
   5  -1   6    8.83    2.47   0
   5  -1   6    7.89    2.45   0
  -5   1  -6    7.53    2.44   0
   5  -1   6    7.23    2.37   0
   6  -1   6    2.49    3.12   0
   6  -1   6    0.36    2.51   0
   6  -1   6    3.54    2.44   0
   7  -1   6   -1.26    3.32   0
   7  -1   6    1.51    2.79   0
   7  -1   6    2.12    3.44   0
   8  -1   6    3.17    3.56   0
   8  -1   6   11.06    3.86   0
   8  -1   6    6.41    3.25   0
   9  -1   6    0.13    3.95   0
   9  -1   6   -1.74    3.32   0
   9  -1   6    1.59    3.40   0
  10  -1   6   -2.18    4.85   0
  10  -1   6    1.47    3.55   0
  10  -1   6    0.87    3.75   0
  12   0  -6    1.17    5.23   0
  12   0  -6    3.21    5.01   0
  11   0  -6    2.99    4.76   0
  11   0  -6    2.35    4.43   0
  10   0  -6    0.57    4.43   0
  10   0  -6    0.94    4.01   0
   9   0  -6    3.55    3.89   0
   9   0  -6    4.08    4.17   0
   8   0  -6    7.71    4.62   0
   8   0  -6    9.38    3.96   0
   7   0  -6    9.17    4.20   0
   7   0  -6    7.99    4.13   0
   6   0  -6    3.03    5.04   0
   6   0  -6    2.47    4.99   0
   5   0  -6   27.67    2.49   0
   4   0  -6  144.19    3.94   0
   3   0  -6  891.78    7.04   0
  -2   0   6   41.62    4.22   0
   2   0  -6   37.13    3.22   0
  -1   0   6   91.61    3.93   0
   1   0  -6   86.03    3.53   0
  -1   0   6   93.45    3.17   0
   0   0  -6   53.02    3.32   0
   0   0   6   52.66    3.34   0
   0   0   6   53.11    2.97   0
  -1   0  -6   44.97    3.11   0
   1   0   6   47.03    3.28   0
   1   0   6   40.60    2.69   0
  -2   0  -6    8.61    2.34   0
   2   0   6   11.05    2.82   0
   2   0   6    9.08    2.27   0
   3   0   6   39.44    3.10   0
  -3   0  -6   43.00    2.83   0
   3   0   6   39.94    3.03   0
  -4   0  -6   12.57    2.96   0
   4   0   6   15.88    3.04   0
   4   0   6   11.81    2.90   0
  -5   0  -6    2.04    3.02   0
   5   0   6    0.72    2.36   0
   5   0   6    1.39    2.36   0
   5   0   6    4.52    3.21   0
   6   0   6    0.69    2.52   0
   6   0   6   -0.02    3.26   0
   6   0   6    2.13    2.68   0
   7   0   6    6.90    2.65   0
   7   0   6    7.52    3.55   0
   7   0   6    4.21    2.79   0
   8   0   6    3.01    3.94   0
   8   0   6    2.01    2.87   0
   8   0   6    7.17    3.75   0
   9   0   6    5.38    3.30   0
   9   0   6    4.75    4.70   0
   9   0   6    5.38    3.53   0
  12  -1  -6   -0.51    5.67   0
  12  -1  -6    1.87    4.79   0
  11  -1  -6    0.43    4.68   0
  11  -1  -6   -0.68    4.96   0
  10  -1  -6    2.26    4.37   0
  10  -1  -6    0.73    4.41   0
   9  -1  -6    0.91    3.82   0
   9  -1  -6    0.11    4.51   0
   8  -1  -6    4.51    3.85   0
   8  -1  -6    4.23    3.97   0
   7  -1  -6   50.28    4.88   0
   7  -1  -6   53.58    5.14   0
   6  -1  -6   18.40    4.53   0
   6  -1  -6   17.33    4.56   0
   5  -1  -6    3.60    4.33   0
  -4   1   6  217.86    7.99   0
   4  -1  -6  201.81    4.19   0
   4  -1  -6  206.56    8.09   0
   3  -1  -6  472.91    5.22   0
  -3   1   6  485.00    8.75   0
   3  -1  -6  479.47    9.04   0
  -2   1   6    2.29    3.09   0
   2  -1  -6    4.13    2.41   0
   2  -1  -6    1.92    3.28   0
   1  -1  -6  181.83    4.22   0
  -1   1   6  191.12    4.67   0
  -1   1   6  184.14    4.17   0
   1  -1  -6  192.62    4.78   0
   0   1   6    1.93    2.83   0
   0  -1  -6    2.36    2.23   0
   0   1   6    1.20    2.33   0
   0  -1  -6    0.59    2.91   0
   1   1   6   40.15    2.65   0
  -1  -1  -6   35.54    2.64   0
   1   1   6   37.03    2.58   0
  -2  -1  -6   33.82    3.06   0
   2   1   6   31.33    3.01   0
   2   1   6   36.59    2.93   0
  -3  -1  -6   17.74    2.61   0
   3   1   6   21.28    3.17   0
   3   1   6   25.34    3.09   0
  -4  -1  -6   13.42    3.04   0
   4   1   6   10.69    2.96   0
   4   1   6    8.87    2.67   0
   5   1   6    4.92    3.17   0
  -5  -1  -6    5.31    3.25   0
   5   1   6    6.50    2.52   0
   6   1   6    1.37    3.45   0
   6   1   6    2.03    2.67   0
   7   1   6    7.46    3.80   0
   7   1   6   11.65    2.71   0
   7   1   6    8.21    3.47   0
   8   1   6    9.16    4.03   0
   8   1   6    7.85    3.77   0
   8   1   6    6.56    4.08   0
   9   1   6    8.72    4.39   0
   9   1   6    3.32    4.50   0
   9   1   6    3.96    3.18   0
  12  -2  -6    1.19    4.88   0
  12  -2  -6    2.71    5.24   0
  11  -2  -6    5.22    4.32   0
  11  -2  -6    3.88    4.60   0
  10  -2  -6    1.25    4.33   0
  10  -2  -6    1.67    4.19   0
   9  -2  -6   24.71    4.77   0
   9  -2  -6   20.27    3.93   0
   8  -2  -6    3.38    3.36   0
   7  -2  -6   35.28    4.16   0
  -6   2   6    1.29    3.45   0
   6  -2  -6    0.57    3.57   0
   5  -2  -6   37.25    4.10   0
  -5   2   6   38.16    3.74   0
   4  -2  -6  199.03    5.71   0
  -4   2   6  190.94    5.45   0
   3  -2  -6    9.49    2.95   0
   3  -2  -6    8.66    2.61   0
  -3   2   6   10.00    3.04   0
  -2   2   6  272.47    5.25   0
   2  -2  -6  263.43    4.30   0
   2  -2  -6  264.52    5.18   0
  -1   2   6    2.08    2.77   0
   1  -2  -6    0.15    2.76   0
   1  -2  -6   -1.25    2.84   0
   0  -2  -6   73.75    2.95   0
   0   2   6   76.89    3.41   0
   0  -2  -6   78.38    3.53   0
   0   2   6   73.84    3.46   0
  -1  -2  -6   75.61    3.39   0
   1   2   6   77.29    2.82   0
   1   2   6   70.91    3.30   0
  -1  -2  -6   70.42    2.84   0
   2   2   6    2.63    2.16   0
   2   2   6   -0.87    2.44   0
  -2  -2  -6   -0.63    3.05   0
  -2  -2  -6    1.16    2.31   0
   3   2   6   -0.66    3.07   0
  -3  -2  -6    0.87    2.38   0
   3   2   6    0.80    2.36   0
   4   2   6   13.40    2.42   0
  -4  -2  -6   13.12    3.31   0
   4   2   6   11.37    2.73   0
   5   2   6    4.65    2.58   0
  -5  -2  -6    5.38    3.30   0
   5   2   6    2.55    3.17   0
   6   2   6    0.74    2.91   0
   6   2   6    2.78    3.37   0
   7   2   6   10.12    3.13   0
   7   2   6    8.75    3.68   0
   8   2   6    4.05    4.19   0
   8   2   6    0.24    4.14   0
   8   2   6    3.36    3.86   0
   9   2   6    2.66    4.43   0
   9   2   6    2.56    4.82   0
   9   2   6    3.42    4.24   0
  12  -3  -6    1.04    4.65   0
  12  -3  -6   -1.39    5.27   0
  11  -3  -6    1.91    4.35   0
  11  -3  -6    1.70    4.14   0
  10  -3  -6    2.48    3.85   0
  10  -3  -6    3.26    4.34   0
   9  -3  -6    3.61    3.79   0
   8  -3  -6    0.10    3.47   0
  -7   3   6   79.69    4.45   0
   7  -3  -6   76.22    4.26   0
   6  -3  -6    2.51    3.34   0
  -6   3   6    0.36    3.47   0
   5  -3  -6  175.39    4.69   0
  -5   3   6  177.66    5.17   0
  -4   3   6  181.51    4.52   0
   4  -3  -6  180.54    4.82   0
   3  -3  -6   91.46    3.66   0
   3  -3  -6   99.00    3.66   0
  -3   3   6   98.16    3.81   0
   2  -3  -6  191.21    4.02   0
  -2   3   6  188.29    4.29   0
   2  -3  -6  183.96    3.99   0
  -1   3   6    1.85    2.63   0
   1  -3  -6    2.97    2.21   0
   1  -3  -6    0.64    2.19   0
   0   3   6    6.18    2.77   0
   0  -3  -6    1.49    2.76   0
   0  -3  -6    2.29    2.25   0
  -1  -3  -6   78.24    3.23   0
   1   3   6   77.96    2.82   0
   1   3   6   78.39    3.62   0
  -1  -3  -6   73.80    2.82   0
   2   3   6  107.60    3.18   0
   2   3   6  102.19    3.76   0
  -2  -3  -6  106.26    3.85   0
  -2  -3  -6  103.92    3.22   0
   3   3   6    0.90    2.56   0
   3   3   6    1.54    2.98   0
  -3  -3  -6    4.24    3.03   0
  -3  -3  -6    0.49    2.62   0
   4   3   6   48.20    2.84   0
  -4  -3  -6   48.64    3.72   0
   4   3   6   48.75    3.66   0
  -5  -3  -6    5.03    3.78   0
   5   3   6    5.91    2.71   0
   5   3   6    4.52    3.29   0
   6   3   6   -0.71    3.43   0
   6   3   6    5.70    4.16   0
   7   3   6    4.21    3.15   0
   7   3   6    6.04    3.96   0
   8   3   6    0.22    4.18   0
   8   3   6    5.94    3.09   0
   8   3   6    0.25    4.73   0
  12  -4  -6    1.58    4.91   0
  12  -4  -6    0.12    5.21   0
  11  -4  -6    1.77    4.28   0
  11  -4  -6    2.66    4.18   0
  10  -4  -6    5.21    3.83   0
   9  -4  -6    4.08    3.65   0
  -8   4   6    8.79    3.23   0
   8  -4  -6    6.58    3.58   0
   7  -4  -6   20.39    3.66   0
  -7   4   6   29.16    3.31   0
  -6   4   6    3.06    3.12   0
   6  -4  -6    5.07    3.35   0
   5  -4  -6   39.86    3.33   0
  -5   4   6   43.43    3.93   0
  -4   4   6    9.27    2.90   0
   4  -4  -6   11.18    3.07   0
   3  -4  -6  129.84    3.50   0
  -3   4   6  120.73    3.82   0
   3  -4  -6  123.72    3.78   0
   2  -4  -6    4.26    2.68   0
  -2   4   6   -1.15    2.73   0
   2  -4  -6    0.73    2.14   0
   1  -4  -6    2.13    2.23   0
  -1   4   6    3.01    2.73   0
   1  -4  -6   -0.93    2.81   0
   0  -4  -6  135.75    4.13   0
   0   4   6  144.10    3.70   0
   0  -4  -6  133.21    3.63   0
   1   4   6   38.29    3.28   0
  -1  -4  -6   36.70    2.83   0
  -1  -4  -6   38.49    2.69   0
   2   4   6   24.72    2.65   0
  -2  -4  -6   18.13    3.25   0
   2   4   6   19.60    3.25   0
  -2  -4  -6   27.48    3.28   0
   3   4   6   63.60    2.95   0
   3   4   6   64.22    3.90   0
  -3  -4  -6   58.46    3.84   0
  -3  -4  -6   59.74    3.43   0
   4   4   6    4.68    2.66   0
  -4  -4  -6    3.58    3.73   0
   4   4   6    2.15    3.61   0
  -4  -4  -6    4.30    3.28   0
  -5  -4  -6    2.57    4.17   0
   5   4   6   -1.44    3.41   0
   5   4   6   -1.15    3.44   0
   6   4   6    4.05    3.72   0
   6   4   6    3.39    4.34   0
   7   4   6    1.55    4.08   0
   7   4   6    3.19    4.89   0
   8   4   6   -4.72    4.39   0
   8   4   6    0.42    5.46   0
  12  -5  -6    3.58    4.52   0
  12  -5  -6    3.19    4.11   0
  11  -5  -6    1.49    3.62   0
  10  -5  -6   -0.54    3.33   0
  -9   5   6    7.35    3.43   0
   9  -5  -6    4.47    3.13   0
  -8   5   6    1.07    3.56   0
   8  -5  -6    5.36    3.06   0
  -7   5   6    1.82    3.09   0
   7  -5  -6    1.37    3.46   0
   6  -5  -6   46.17    3.38   0
  -6   5   6   48.62    3.48   0
  -5   5   6   14.96    3.09   0
   5  -5  -6   13.10    2.74   0
  -4   5   6   56.22    3.47   0
   4  -5  -6   56.11    3.44   0
   3  -5  -6   27.77    3.19   0
   3  -5  -6   27.84    2.91   0
  -3   5   6   28.13    3.17   0
   2  -5  -6   20.28    2.95   0
  -2   5   6   20.59    3.12   0
   2  -5  -6   21.96    3.12   0
   1  -5  -6    1.63    2.76   0
  -1   5   6    2.76    2.89   0
   1  -5  -6    1.31    2.36   0
   0  -5  -6  255.46    4.90   0
   0   5   6  263.34    4.51   0
   0  -5  -6  250.89    4.12   0
   1   5   6   77.44    3.14   0
  -1  -5  -6   80.56    3.78   0
  -1  -5  -6   78.08    3.14   0
  -2  -5  -6  103.95    4.30   0
   2   5   6  114.61    3.82   0
  -2  -5  -6  114.52    3.47   0
  -3  -5  -6   -0.03    3.83   0
   3   5   6    1.16    3.17   0
  -3  -5  -6    1.74    2.58   0
  -4  -5  -6    4.36    4.07   0
   4   5   6    2.97    2.81   0
  -4  -5  -6    4.32    2.82   0
   5   5   6    1.30    2.85   0
   6   5   6    5.82    3.11   0
   7   5   6    2.71    4.22   0
  12  -6  -6    1.61    4.18   0
  11  -6  -6   -0.48    3.89   0
  10  -6  -6    2.13    3.47   0
 -10   6   6    2.10    3.64   0
  -9   6   6    0.11    3.31   0
   9  -6  -6    1.52    3.23   0
   8  -6  -6    1.33    2.98   0
  -8   6   6    3.82    3.11   0
  -7   6   6    0.21    3.11   0
   7  -6  -6    3.01    2.98   0
   6  -6  -6   49.62    3.43   0
  -6   6   6   49.83    3.50   0
   5  -6  -6   26.58    3.21   0
  -5   6   6   37.00    3.14   0
  -4   6   6    7.57    2.39   0
   4  -6  -6    8.15    2.73   0
   3  -6  -6    2.42    2.79   0
   3  -6  -6    4.64    2.84   0
  -3   6   6    2.67    2.16   0
   2  -6  -6   26.24    2.92   0
   2  -6  -6   27.73    3.00   0
  -2   6   6   30.07    2.89   0
   1  -6  -6   51.20    2.66   0
  -1   6   6   49.17    3.16   0
   1  -6  -6   52.88    3.44   0
   0   6   6  128.31    3.62   0
   0  -6  -6  130.10    4.16   0
   0  -6  -6  132.84    4.06   0
  -1  -6  -6  206.73    5.04   0
   1   6   6  211.58    3.85   0
  -1  -6  -6  212.27    3.93   0
  -2  -6  -6   29.69    3.66   0
   2   6   6   26.27    2.72   0
  -2  -6  -6   26.18    2.83   0
  -3  -6  -6    2.13    4.09   0
   3   6   6    2.52    3.28   0
  -3  -6  -6    1.94    2.75   0
   4   6   6   -1.44    3.47   0
  -4  -6  -6    3.92    4.96   0
  -4  -6  -6    4.18    2.84   0
   5   6   6    0.38    3.08   0
  -5  -6  -6   -2.73    3.15   0
   6   6   6    0.61    4.06   0
  12  -7  -6    5.23    4.79   0
  11  -7  -6    0.18    3.90   0
 -10   7   6    0.85    3.71   0
  10  -7  -6    3.18    3.50   0
  -9   7   6    6.88    3.71   0
   9  -7  -6    4.80    3.42   0
  -8   7   6    1.53    3.31   0
   8  -7  -6    0.90    2.97   0
   7  -7  -6   -0.20    3.09   0
  -7   7   6    3.22    3.14   0
   6  -7  -6   -0.43    2.86   0
  -6   7   6   -0.63    3.04   0
  -5   7   6   14.11    2.98   0
   5  -7  -6   13.12    2.89   0
  -4   7   6   44.05    2.67   0
   4  -7  -6   48.64    3.10   0
   3  -7  -6    6.56    2.81   0
   3  -7  -6    4.82    2.29   0
  -3   7   6    2.44    2.77   0
   2  -7  -6   10.33    2.94   0
   2  -7  -6   12.09    3.09   0
  -2   7   6   10.68    2.94   0
   1  -7  -6   10.04    3.03   0
   1  -7  -6    7.68    3.18   0
  -1   7   6   11.34    2.54   0
   0  -7  -6   -0.18    3.30   0
   0   7   6    2.11    2.49   0
   0  -7  -6   -0.15    3.18   0
  -1  -7  -6    2.37    3.86   0
   1   7   6    2.64    3.10   0
  -1  -7  -6    0.87    2.53   0
  -2  -7  -6   18.50    4.35   0
   2   7   6   18.90    3.40   0
  -2  -7  -6   21.59    3.41   0
  -3  -7  -6    1.49    4.94   0
   3   7   6   -0.41    3.43   0
  -3  -7  -6    4.57    2.85   0
  -4  -7  -6   -0.59    4.95   0
   4   7   6    2.94    2.92   0
  -4  -7  -6    2.91    3.05   0
   5   7   6    6.71    4.09   0
  -5  -7  -6    0.62    3.49   0
   6   7   6   -0.41    4.44   0
  12  -8  -6    1.84    4.26   0
  11  -8  -6    3.06    3.91   0
 -11   8   6    2.22    4.06   0
 -10   8   6    2.12    3.80   0
  10  -8  -6    1.23    3.77   0
   9  -8  -6   12.03    3.74   0
  -9   8   6    9.20    3.66   0
  -8   8   6   22.81    3.51   0
   8  -8  -6   23.91    3.58   0
   7  -8  -6    6.62    3.30   0
  -7   8   6    7.67    3.38   0
   6  -8  -6    3.20    2.88   0
  -6   8   6    2.69    3.08   0
  -5   8   6   -0.38    2.92   0
   5  -8  -6    3.38    2.95   0
  -4   8   6    6.75    2.94   0
   4  -8  -6    2.22    2.40   0
   3  -8  -6    8.19    2.49   0
   3  -8  -6    6.15    3.04   0
  -3   8   6    9.89    3.12   0
   2  -8  -6    1.67    3.06   0
   2  -8  -6    4.36    3.12   0
  -2   8   6    3.37    2.54   0
   1  -8  -6   79.46    3.55   0
   1  -8  -6   80.11    3.85   0
  -1   8   6   81.72    3.51   0
   0  -8  -6   57.36    4.37   0
   0   8   6   56.49    3.06   0
   0  -8  -6   58.61    2.99   0
  -1  -8  -6    4.16    4.21   0
   1   8   6    0.87    3.46   0
  -1  -8  -6    0.54    3.45   0
  -2  -8  -6    4.68    4.59   0
   2   8   6    7.34    2.78   0
  -2  -8  -6    3.72    2.79   0
   3   8   6    6.13    3.08   0
  -3  -8  -6    3.71    5.60   0
  -3  -8  -6    4.54    3.13   0
   4   8   6   -2.49    3.97   0
  -4  -8  -6    2.34    3.41   0
   5   8   6   -0.86    3.60   0
  -5  -8  -6    0.00    3.61   0
 -11   9   6    2.64    4.27   0
  11  -9  -6    1.14    4.16   0
 -10   9   6    0.87    3.21   0
  10  -9  -6    2.32    3.76   0
  -9   9   6   -2.25    3.05   0
   9  -9  -6    1.58    2.92   0
  -8   9   6    5.62    3.49   0
   8  -9  -6    4.03    3.40   0
   7  -9  -6    1.45    3.27   0
  -7   9   6    1.82    3.32   0
   6  -9  -6   -0.33    3.13   0
  -6   9   6    0.11    3.27   0
  -5   9   6    2.89    2.89   0
   5  -9  -6    2.02    2.73   0
  -4   9   6    3.66    3.07   0
   4  -9  -6    5.35    2.89   0
   3  -9  -6    2.23    2.50   0
   3  -9  -6    4.24    3.25   0
  -3   9   6    4.02    2.53   0
   2  -9  -6   -2.15    3.19   0
   2  -9  -6    4.96    3.30   0
  -2   9   6    2.39    3.17   0
   1  -9  -6    4.97    2.80   0
   1  -9  -6   -0.04    3.38   0
  -1   9   6    1.97    3.42   0
   0  -9  -6    3.24    4.24   0
   0   9   6    2.02    3.28   0
   0  -9  -6    2.43    2.78   0
  -1  -9  -6    1.09    4.72   0
   1   9   6    5.13    3.45   0
  -1  -9  -6    5.27    3.48   0
  -2  -9  -6    2.07    5.28   0
   2   9   6    1.64    3.03   0
  -2  -9  -6   -0.24    3.04   0
   3   9   6    3.84    3.43   0
  -3  -9  -6    6.61    3.42   0
   4   9   6    2.68    3.56   0
  -4  -9  -6   -0.39    3.67   0
 -11  10   6    1.83    4.56   0
  11 -10  -6    1.74    4.49   0
  10 -10  -6    0.57    4.04   0
 -10  10   6    5.43    3.47   0
  -9  10   6    4.74    3.83   0
   9 -10  -6    6.80    3.74   0
   8 -10  -6    0.29    3.77   0
  -8  10   6    2.57    2.97   0
   7 -10  -6    2.28    2.78   0
  -7  10   6   -2.76    3.62   0
   6 -10  -6   -0.20    2.69   0
  -6  10   6    0.58    2.79   0
  -5  10   6    9.24    3.24   0
   5 -10  -6    2.78    3.30   0
  -4  10   6    4.63    2.68   0
   4 -10  -6    2.71    3.34   0
   3 -10  -6   -0.40    3.31   0
   3 -10  -6    1.87    3.45   0
  -3  10   6   -0.26    2.67   0
   2 -10  -6    8.68    3.34   0
   2 -10  -6    6.76    3.57   0
  -2  10   6    5.82    2.75   0
   1 -10  -6    2.48    3.35   0
   1 -10  -6    0.36    3.54   0
  -1  10   6    2.36    2.93   0
   0 -10  -6    4.19    4.47   0
   0  10   6    3.98    3.07   0
   0 -10  -6    3.24    2.96   0
  -1 -10  -6    2.93    5.53   0
   1  10   6   -0.81    3.05   0
  -1 -10  -6    3.14    3.14   0
  -2 -10  -6    1.76    7.22   0
   2  10   6    4.10    3.24   0
  -2 -10  -6    0.72    3.28   0
   3  10   6    2.67    3.54   0
  -3 -10  -6    3.47    3.62   0
  10 -11  -6    3.17    4.41   0
 -10  11   6   -0.55    3.30   0
  -9  11   6    3.06    4.07   0
   9 -11  -6    0.18    4.04   0
   8 -11  -6    4.98    3.75   0
  -8  11   6   -0.70    3.74   0
   7 -11  -6    1.40    3.67   0
  -7  11   6    3.72    2.94   0
   6 -11  -6    8.10    3.58   0
  -6  11   6   10.70    3.53   0
   5 -11  -6   -0.36    2.67   0
  -5  11   6    3.05    2.73   0
  -4  11   6    4.57    3.46   0
   4 -11  -6   -1.24    3.61   0
   4 -11  -6    1.19    2.87   0
  -3  11   6   -1.68    2.88   0
   3 -11  -6    0.77    3.02   0
   3 -11  -6    0.06    3.86   0
   2 -11  -6    2.75    3.05   0
   2 -11  -6    2.17    3.80   0
  -2  11   6    2.16    3.60   0
   1 -11  -6    3.63    3.69   0
   1 -11  -6    0.67    4.70   0
  -1  11   6    2.65    3.07   0
   0 -11  -6    1.57    5.18   0
   0  11   6   -2.43    3.82   0
   0 -11  -6    0.74    3.95   0
  -1 -11  -6    0.64    7.48   0
   1  11   6    1.94    3.35   0
  -1 -11  -6    0.40    4.12   0
   2  11   6    2.70    3.70   0
  -2 -11  -6   -0.51    4.51   0
  -9  12   6    3.15    4.43   0
   9 -12  -6    5.19    4.26   0
   8 -12  -6   -1.52    3.28   0
  -8  12   6   -0.87    3.34   0
   7 -12  -6   -0.07    3.91   0
  -7  12   6    2.38    3.18   0
  -6  12   6    0.45    3.03   0
   6 -12  -6    0.77    3.05   0
   5 -12  -6    1.50    2.93   0
  -5  12   6    0.60    2.91   0
   4 -12  -6    1.66    3.06   0
  -4  12   6    1.41    3.05   0
   4 -12  -6    1.07    3.89   0
  -3  12   6   -5.45    3.97   0
   3 -12  -6    4.04    3.87   0
   3 -12  -6    0.18    4.71   0
   2 -12  -6    3.42    3.33   0
   2 -12  -6    2.39    4.86   0
  -2  12   6    0.59    3.39   0
   1 -12  -6    1.15    3.35   0
   1 -12  -6    1.16    5.27   0
  -1  12   6   -1.97    3.31   0
   0 -12  -6    1.94    6.71   0
   0  12   6    0.40    3.48   0
   0 -12  -6   -3.44    4.33   0
   7 -13  -6    0.33    3.63   0
  -7  13   6   -0.27    3.73   0
   6 -13  -6    6.96    4.10   0
  -6  13   6   -2.84    4.10   0
  -5  13   6   -4.69    4.02   0
   5 -13  -6    4.18    4.38   0
   5 -13  -6    2.28    4.11   0
   4 -13  -6    2.58    4.19   0
  -4  13   6    2.89    3.47   0
   4 -13  -6    0.65    5.13   0
   3 -13  -6   -1.63    4.27   0
  -3  13   6   -0.71    4.37   0
   3 -13  -6    0.66    5.14   0
   2 -13  -6   -2.34    3.68   0
   2 -13  -6   -2.01    5.67   0
  -2  14  -7   -1.53    4.62   0
   2 -14   7   -5.02    4.84   0
   3 -14   7    5.39    4.59   0
  -3  14  -7    7.74    4.29   0
  -2 -13   7    1.12    4.64   0
   2  13  -7    2.85    4.28   0
  -1 -13   7   -1.64    4.59   0
   1  13  -7   -1.00    4.16   0
   0 -13   7   -0.08    3.42   0
   0 -13   7   -0.09    5.27   0
   0  13  -7   -1.83    4.02   0
  -1  13  -7    4.12    4.07   0
   1 -13   7   -0.58    4.23   0
   1 -13   7    6.23    4.36   0
  -2  13  -7    2.02    3.05   0
   2 -13   7    1.00    4.37   0
   2 -13   7    0.91    3.25   0
   3 -13   7   -0.37    4.38   0
  -3  13  -7    1.97    3.85   0
   3 -13   7    2.15    4.04   0
   4 -13   7   -0.42    3.38   0
   4 -13   7    1.97    3.21   0
  -4  13  -7    2.31    3.91   0
  -5  13  -7    2.35    3.31   0
   5 -13   7    0.26    4.48   0
   5 -13   7    2.92    3.24   0
   6 -13   7   -2.13    4.68   0
  -6  13  -7   -1.06    3.38   0
   6 -13   7    6.90    4.47   0
  -3 -12   7    0.37    4.39   0
   3  12  -7    3.02    4.78   0
  -2 -12   7    1.88    4.31   0
   2  12  -7    2.52    3.79   0
  -1 -12   7    3.25    4.03   0
  -1 -12   7    2.19    5.68   0
   1  12  -7    2.40    3.04   0
   0 -12   7    3.08    3.35   0
   0 -12   7    1.55    4.76   0
   0  12  -7    2.92    3.82   0
  -1  12  -7   -1.10    3.64   0
   1 -12   7    4.91    4.59   0
   1 -12   7    7.44    3.68   0
  -2  12  -7    4.72    3.69   0
   2 -12   7    1.58    4.01   0
   2 -12   7    3.14    3.57   0
   3 -12   7    0.23    4.09   0
  -3  12  -7   -1.56    3.88   0
   3 -12   7   -1.68    3.75   0
   4 -12   7    2.82    4.11   0
   4 -12   7    1.65    3.21   0
  -4  12  -7    4.15    2.89   0
  -5  12  -7   -0.23    2.93   0
   5 -12   7    0.02    4.03   0
   5 -12   7   -0.75    3.16   0
   6 -12   7    0.41    3.41   0
   6 -12   7   -1.98    3.88   0
  -6  12  -7    3.90    3.91   0
  -7  12  -7    1.53    4.19   0
   7 -12   7    3.16    3.49   0
   7 -12   7    0.56    3.39   0
   5  11  -7    5.88    5.05   0
  -5 -11   7   -0.57    5.36   0
  -4 -11   7    0.38    4.23   0
   4  11  -7    0.26    4.44   0
  -3 -11   7    1.70    4.10   0
   3  11  -7    4.26    4.41   0
  -2 -11   7    3.08    3.68   0
   2  11  -7    2.78    3.54   0
  -1 -11   7   11.00    3.18   0
  -1 -11   7    5.09    4.77   0
   1  11  -7    7.86    2.91   0
   0 -11   7    4.20    3.47   0
   0 -11   7    4.10    4.51   0
   0  11  -7    5.10    2.81   0
  -1  11  -7    3.33    3.37   0
   1 -11   7    5.92    2.94   0
   1 -11   7    5.90    3.60   0
  -2  11  -7    3.69    3.34   0
   2 -11   7    5.13    3.47   0
   2 -11   7   -1.94    3.75   0
   3 -11   7    2.97    2.98   0
  -3  11  -7    4.83    2.69   0
   3 -11   7   -0.98    3.59   0
  -4  11  -7    4.97    3.45   0
   4 -11   7   -2.27    3.82   0
   4 -11   7    4.34    3.41   0
   5 -11   7   -0.53    3.94   0
  -5  11  -7    3.00    2.87   0
   5 -11   7   -0.06    3.55   0
   6 -11   7    2.89    3.75   0
  -6  11  -7   -0.49    2.98   0
   6 -11   7    5.28    3.14   0
   7 -11   7   -0.16    3.20   0
   7 -11   7    2.97    3.49   0
  -7  11  -7   -2.42    3.90   0
   8 -11   7    2.14    3.54   0
   8 -11   7    2.99    3.72   0
   6  10  -7    3.20    5.05   0
  -6 -10   7    1.73    4.67   0
   5  10  -7    2.65    4.67   0
  -5 -10   7    0.11    4.26   0
  -4 -10   7    2.31    3.92   0
   4  10  -7    0.55    4.19   0
  -3 -10   7   -0.56    4.18   0
   3  10  -7    1.24    3.70   0
  -2 -10   7    3.24    3.60   0
   2  10  -7    0.49    3.46   0
  -2 -10   7    4.50    4.96   0
  -1 -10   7    0.98    3.38   0
  -1 -10   7    2.35    4.16   0
   1  10  -7    4.08    3.30   0
   0  10  -7    1.35    2.69   0
   0 -10   7    4.49    3.63   0
   0 -10   7    3.97    3.38   0
  -1  10  -7    1.09    3.41   0
   1 -10   7    1.89    3.48   0
   1 -10   7    2.10    2.78   0
   2 -10   7    0.89    3.58   0
  -2  10  -7    1.84    2.91   0
   2 -10   7    1.53    2.74   0
   3 -10   7    0.80    3.43   0
  -3  10  -7    0.94    2.61   0
   3 -10   7    3.95    2.62   0
  -4  10  -7    3.91    3.21   0
   4 -10   7    1.31    3.46   0
   4 -10   7    1.08    2.75   0
   5 -10   7   -0.03    2.69   0
   5 -10   7   -1.51    3.50   0
  -5  10  -7   -1.40    2.66   0
   6 -10   7    4.07    3.00   0
   6 -10   7    0.67    3.69   0
  -6  10  -7    4.39    3.54   0
   7 -10   7    1.95    3.12   0
  -7  10  -7   -2.65    2.92   0
   7 -10   7    0.06    3.13   0
   8 -10   7   -0.04    3.27   0
   8 -10   7    0.52    3.42   0
   7   9  -7    2.44    4.95   0
   6   9  -7    2.05    4.61   0
  -6  -9   7    0.55    5.02   0
   5   9  -7    1.06    3.58   0
  -5  -9   7    3.06    4.12   0
  -4  -9   7    2.26    3.50   0
   4   9  -7    4.05    3.89   0
  -3  -9   7    9.06    4.03   0
   3   9  -7    7.28    3.45   0
  -2  -9   7    0.62    3.22   0
  -2  -9   7    1.36    4.69   0
   2   9  -7    2.65    3.21   0
  -1  -9   7    9.86    3.18   0
  -1  -9   7    8.39    4.10   0
   1   9  -7   10.26    3.21   0
   0  -9   7    3.65    3.23   0
   0  -9   7    1.98    2.50   0
   0   9  -7    0.23    3.11   0
  -1   9  -7    4.03    3.13   0
   1  -9   7    2.89    3.22   0
   1  -9   7    0.98    3.15   0
   2  -9   7    7.98    3.44   0
  -2   9  -7    5.89    3.07   0
   2  -9   7    4.52    2.45   0
   3  -9   7    3.85    2.36   0
  -3   9  -7    3.60    3.08   0
   3  -9   7    2.49    2.67   0
   4  -9   7   -1.79    2.61   0
   4  -9   7    3.90    2.54   0
  -4   9  -7    4.35    3.04   0
   5  -9   7    2.10    3.27   0
   5  -9   7    0.59    2.86   0
  -5   9  -7    0.19    2.60   0
   6  -9   7    1.04    2.87   0
  -6   9  -7    0.31    3.29   0
   6  -9   7    3.23    3.27   0
   7  -9   7   -0.03    3.14   0
   7  -9   7    2.81    3.68   0
   8  -9   7    3.67    3.42   0
   8  -9   7    3.22    3.27   0
   9  -9   7    1.12    4.45   0
   9  -9   7    1.11    4.24   0
   8   8  -7    0.44    5.15   0
   7   8  -7    1.10    5.09   0
   6   8  -7    0.61    4.45   0
  -6  -8   7    3.54    4.52   0
   5   8  -7    4.91    4.12   0
  -5  -8   7    5.56    4.38   0
  -4  -8   7    3.50    4.17   0
   4   8  -7    1.68    4.00   0
   3   8  -7    1.93    4.39   0
  -3  -8   7    1.62    3.74   0
   3   8  -7    3.51    3.52   0
   2   8  -7    4.53    3.30   0
  -2  -8   7    4.15    3.13   0
  -2  -8   7    5.35    3.36   0
   2   8  -7    5.63    3.01   0
   1   8  -7    5.44    3.17   0
  -1  -8   7    6.01    3.15   0
  -1  -8   7    4.70    3.29   0
   1   8  -7    2.08    3.08   0
   0   8  -7    0.05    3.00   0
   0   8  -7    3.95    3.14   0
   0  -8   7    1.64    3.19   0
   0  -8   7    2.39    3.11   0
   1  -8   7    5.56    3.13   0
  -1   8  -7    5.71    3.06   0
   1  -8   7    4.27    2.97   0
   2  -8   7    2.73    3.00   0
   2  -8   7    8.46    3.13   0
  -2   8  -7    5.23    2.48   0
   3  -8   7    5.91    3.08   0
   3  -8   7    5.14    2.54   0
  -3   8  -7    1.48    2.25   0
  -4   8  -7    6.15    2.41   0
   4  -8   7    4.48    2.54   0
   4  -8   7    2.54    2.55   0
   5  -8   7    3.21    3.34   0
   5  -8   7    2.37    3.26   0
  -5   8  -7    0.96    3.15   0
   6  -8   7    6.77    3.46   0
   6  -8   7    6.48    2.82   0
   7  -8   7    1.32    3.10   0
   7  -8   7   -1.07    2.95   0
   8  -8   7    1.70    3.90   0
   8  -8   7    2.71    3.71   0
   9  -8   7    0.74    3.53   0
   9  -8   7    1.64    3.32   0
   9   7  -7    0.72    5.61   0
   9   7  -7   -0.16    5.65   0
   8   7  -7    2.27    5.23   0
   7   7  -7    2.30    4.41   0
   6   7  -7    0.69    4.20   0
  -6  -7   7    1.95    5.22   0
   5   7  -7    2.70    4.99   0
   5   7  -7    2.27    3.93   0
  -5  -7   7    1.75    4.24   0
  -4  -7   7    3.54    3.90   0
   4   7  -7    4.00    4.45   0
   4   7  -7    3.65    3.71   0
   3   7  -7   16.65    3.86   0
  -3  -7   7   13.60    3.31   0
   3   7  -7   14.73    3.64   0
   2   7  -7    1.40    3.77   0
  -2  -7   7    3.11    3.21   0
  -2  -7   7    2.68    3.77   0
   2   7  -7    3.19    3.63   0
   1   7  -7   -0.75    3.09   0
  -1  -7   7    0.26    3.06   0
   1   7  -7   -0.81    2.90   0
  -1  -7   7    1.00    2.90   0
   0   7  -7   23.99    3.23   0
   0  -7   7   22.61    3.09   0
   0   7  -7   22.32    3.10   0
   0  -7   7   22.45    3.17   0
   1  -7   7    6.14    2.43   0
   1  -7   7    8.34    3.00   0
  -1   7  -7    8.29    2.96   0
  -1   7  -7    5.50    2.39   0
   2  -7   7    5.25    2.83   0
  -2   7  -7    4.79    2.46   0
   2  -7   7    2.79    2.38   0
  -2   7  -7    3.97    2.87   0
   3  -7   7   -1.44    2.45   0
   3  -7   7    3.95    2.89   0
  -3   7  -7    3.00    2.29   0
  -4   7  -7   86.87    3.20   0
   4  -7   7   96.64    3.88   0
   4  -7   7   91.05    3.23   0
   5  -7   7    8.86    2.71   0
   5  -7   7    5.56    2.69   0
   6  -7   7    2.32    2.96   0
   6  -7   7    6.35    2.99   0
   7  -7   7   -0.83    2.97   0
   7  -7   7    4.75    2.74   0
   8  -7   7    3.90    3.09   0
   8  -7   7    0.76    3.72   0
   9  -7   7    1.16    3.40   0
   9  -7   7    5.47    4.03   0
   9   6  -7    0.12    5.50   0
   9   6  -7    2.23    5.99   0
   8   6  -7    0.89    4.28   0
   8   6  -7   -1.90    4.75   0
   7   6  -7    0.70    4.73   0
   7   6  -7    0.91    6.09   0
   6   6  -7    0.91    4.21   0
   6   6  -7    1.73    4.75   0
   5   6  -7    6.53    4.50   0
   5   6  -7    4.44    3.69   0
  -5  -6   7    5.53    4.45   0
  -4  -6   7    7.93    3.62   0
   4   6  -7    8.36    3.62   0
   4   6  -7    7.41    3.42   0
  -3  -6   7   57.71    4.10   0
   3   6  -7   56.70    4.20   0
   3   6  -7   51.10    4.37   0
   2   6  -7   15.38    3.21   0
   2   6  -7   15.94    3.69   0
  -2  -6   7   14.51    3.07   0
  -2  -6   7   15.89    3.33   0
   1   6  -7    3.08    3.00   0
  -1  -6   7    1.14    3.01   0
   1   6  -7    3.87    3.10   0
  -1  -6   7    2.69    3.01   0
   0   6  -7    5.28    2.42   0
   0  -6   7    4.18    2.84   0
   0   6  -7    4.51    2.92   0
   0  -6   7    1.97    3.29   0
  -1   6  -7    2.22    2.36   0
   1  -6   7    0.78    2.81   0
  -1   6  -7    0.64    2.74   0
   1  -6   7    1.58    2.83   0
  -2   6  -7    1.88    2.68   0
   2  -6   7    1.43    2.84   0
   2  -6   7    4.39    2.80   0
  -2   6  -7    3.57    2.32   0
  -3   6  -7    6.76    2.76   0
   3  -6   7    4.09    2.70   0
   3  -6   7    6.37    2.48   0
  -3   6  -7    5.50    2.85   0
   4  -6   7   38.56    3.53   0
   4  -6   7   39.98    2.92   0
   5  -6   7    9.63    2.59   0
   5  -6   7    9.32    3.19   0
   6  -6   7    2.09    2.78   0
   6  -6   7    3.12    2.73   0
   7  -6   7    0.64    2.83   0
   7  -6   7    0.84    3.38   0
   8  -6   7    3.01    3.83   0
   8  -6   7    3.32    3.66   0
   9  -6   7    2.55    3.93   0
   9  -6   7   -0.54    3.40   0
   9  -6   7   -0.62    3.25   0
  10  -6   7    0.45    3.66   0
  10   5  -7    1.45    5.67   0
  10   5  -7    1.17    6.08   0
   9   5  -7   -0.22    4.95   0
   9   5  -7    0.41    6.62   0
   9   5  -7    1.33    5.53   0
   8   5  -7    3.54    4.97   0
   8   5  -7   -0.51    5.46   0
   8   5  -7   -0.19    4.44   0
   7   5  -7    3.30    4.54   0
   7   5  -7    3.18    4.73   0
   6   5  -7    1.33    4.50   0
   6   5  -7    2.65    4.59   0
   5   5  -7    1.38    3.74   0
   5   5  -7    0.92    4.22   0
  -5  -5   7    2.12    4.48   0
   4   5  -7   12.81    3.28   0
   4   5  -7   12.42    3.74   0
  -4  -5   7   14.21    4.00   0
   3   5  -7    9.86    3.94   0
  -3  -5   7    9.26    3.95   0
   3   5  -7   11.70    3.72   0
   2   5  -7   22.68    3.30   0
   2   5  -7   20.11    4.04   0
  -2  -5   7   20.67    3.62   0
  -2  -5   7   22.29    3.21   0
   1   5  -7    1.00    2.99   0
  -1  -5   7    1.08    3.00   0
  -1  -5   7    0.82    3.38   0
   1   5  -7    1.12    2.90   0
   0   5  -7  111.45    3.85   0
   0  -5   7  109.28    3.83   0
   0  -5   7  105.60    3.94   0
   0   5  -7  104.99    3.93   0
  -1   5  -7   20.95    3.07   0
   1  -5   7   18.79    2.57   0
   1  -5   7   21.23    3.13   0
  -1   5  -7   16.80    2.92   0
  -2   5  -7   97.01    3.68   0
   2  -5   7  100.29    3.40   0
  -2   5  -7   99.44    3.19   0
   2  -5   7  107.32    3.82   0
  -3   5  -7   85.08    3.22   0
   3  -5   7   81.00    3.31   0
   3  -5   7   79.34    3.03   0
   4  -5   7  300.50    4.86   0
  -4   5  -7  329.36    4.87   0
   4  -5   7  340.35    4.47   0
   5  -5   7    0.03    2.63   0
   5  -5   7    0.46    3.09   0
   6  -5   7    6.09    2.70   0
   6  -5   7    8.08    3.44   0
   7  -5   7    1.22    3.53   0
   7  -5   7    1.59    2.77   0
   8  -5   7    0.02    3.56   0
   8  -5   7   -2.37    3.18   0
   8  -5   7   -1.62    3.01   0
   9  -5   7    5.29    3.87   0
   9  -5   7    0.06    3.16   0
   9  -5   7    3.28    3.34   0
  10  -5   7    1.00    3.71   0
  10  -5   7    0.84    4.68   0
  10  -5   7    0.81    3.57   0
  10   4  -7    0.72    5.92   0
  10   4  -7    0.77    5.66   0
  10   4  -7    1.42    5.90   0
   9   4  -7   -0.82    4.64   0
   9   4  -7    1.48    5.13   0
   9   4  -7    1.26    5.17   0
   8   4  -7    3.00    4.23   0
   8   4  -7    4.16    4.87   0
   8   4  -7    1.10    5.30   0
   7   4  -7    3.70    5.06   0
   7   4  -7    3.08    4.10   0
   7   4  -7    2.86    4.75   0
   6   4  -7    9.62    5.10   0
   6   4  -7    7.95    3.32   0
   6   4  -7    9.66    5.48   0
   5   4  -7   63.92    4.27   0
   5   4  -7   62.67    6.28   0
   4   4  -7   49.83    3.67   0
   4   4  -7   49.24    5.90   0
  -4  -4   7   52.08    6.56   0
   3   4  -7    1.07    4.21   0
  -3  -4   7   -0.19    4.19   0
   3   4  -7    3.02    3.03   0
   2   4  -7    2.93    2.96   0
   2   4  -7    1.16    3.03   0
  -2  -4   7    2.25    2.97   0
  -2  -4   7    1.53    3.16   0
  -1  -4   7    1.01    3.33   0
   1   4  -7    0.15    2.82   0
   1   4  -7    0.02    3.14   0
  -1  -4   7    0.33    2.33   0
   0   4  -7    4.12    2.78   0
   0  -4   7   -0.38    2.75   0
   0  -4   7    2.09    2.96   0
   0   4  -7    0.69    2.82   0
  -1   4  -7    6.86    2.33   0
   1  -4   7    8.53    2.28   0
   1  -4   7   11.30    2.62   0
   2  -4   7    7.49    2.63   0
  -2   4  -7    7.89    2.50   0
   2  -4   7    6.60    2.33   0
  -3   4  -7   98.97    3.85   0
   3  -4   7  103.63    3.63   0
   3  -4   7   90.39    3.29   0
  -4   4  -7    2.94    2.56   0
   4  -4   7    1.56    2.41   0
   4  -4   7    5.07    3.11   0
  -5   4  -7   -1.42    2.66   0
   5  -4   7    0.24    3.15   0
   5  -4   7    1.68    3.08   0
   6  -4   7   -0.21    2.72   0
   6  -4   7    0.73    3.11   0
   6  -4   7    0.79    2.63   0
   7  -4   7    1.38    2.80   0
   7  -4   7    1.98    2.81   0
   7  -4   7    2.90    3.49   0
   8  -4   7    0.58    2.92   0
   8  -4   7   -0.48    3.56   0
   8  -4   7    3.18    3.11   0
   9  -4   7   -0.65    3.26   0
   9  -4   7    1.01    4.03   0
   9  -4   7    0.73    3.42   0
  10  -4   7    0.68    3.54   0
  10  -4   7    4.51    4.05   0
  10  -4   7    1.22    4.55   0
  11   3  -7   -0.98    5.57   0
  11   3  -7    0.29    6.93   0
  11   3  -7    0.05    6.29   0
  10   3  -7    0.12    4.83   0
  10   3  -7    0.94    6.05   0
  10   3  -7    0.44    5.56   0
   9   3  -7    1.05    5.31   0
   9   3  -7    1.22    3.80   0
   9   3  -7    0.05    5.26   0
   8   3  -7    0.52    5.27   0
   8   3  -7    2.80    4.08   0
   8   3  -7    1.00    5.33   0
   7   3  -7   12.81    6.86   0
   7   3  -7   12.78    6.66   0
   7   3  -7   13.41    3.44   0
   6   3  -7   40.87    3.74   0
   5   3  -7   42.61    3.52   0
   4   3  -7   10.51    3.10   0
   3   3  -7   58.42    3.46   0
   2   3  -7   65.04    3.37   0
  -2  -3   7   64.19    3.27   0
  -2  -3   7   70.22    4.75   0
   1   3  -7   21.83    2.54   0
  -1  -3   7   22.93    3.35   0
  -1  -3   7   24.87    2.99   0
   0   3  -7  107.53    3.13   0
   0  -3   7  104.18    3.11   0
   0  -3   7  108.23    3.80   0
  -1   3  -7   76.97    3.44   0
   1  -3   7   84.12    3.61   0
   1  -3   7   84.82    3.33   0
  -2   3  -7  382.62    4.70   0
   2  -3   7  374.84    5.09   0
   2  -3   7  401.14    5.37   0
  -3   3  -7    0.65    2.55   0
   3  -3   7    1.45    2.50   0
   3  -3   7   -0.63    2.34   0
  -4   3  -7    4.03    3.27   0
   4  -3   7    8.19    3.19   0
   4  -3   7   10.65    2.58   0
   4  -3   7    6.25    2.60   0
   5  -3   7   18.80    2.74   0
  -5   3  -7   24.40    2.77   0
   5  -3   7   20.94    3.40   0
   5  -3   7   16.56    2.72   0
   6  -3   7    7.80    3.30   0
   6  -3   7    8.07    2.67   0
   6  -3   7    2.90    3.33   0
   7  -3   7   -0.29    3.48   0
   7  -3   7    1.76    2.62   0
   7  -3   7    1.82    3.35   0
   8  -3   7    3.05    3.01   0
   8  -3   7    0.51    3.71   0
   8  -3   7    2.03    3.77   0
   9  -3   7    4.09    4.28   0
   9  -3   7    1.57    3.32   0
   9  -3   7    3.71    4.19   0
  11   2  -7    0.49    6.15   0
  11   2  -7    0.75    6.47   0
  11   2  -7    1.16    4.49   0
  10   2  -7    1.49    5.72   0
  10   2  -7    1.47    5.62   0
  10   2  -7    0.65    3.82   0
   9   2  -7    0.38    5.21   0
   9   2  -7    0.93    4.02   0
   9   2  -7    1.17    5.26   0
   8   2  -7   15.16    6.33   0
   8   2  -7   19.16    3.55   0
   8   2  -7   17.28    6.12   0
   7   2  -7   11.65    3.34   0
   6   2  -7    2.02    3.09   0
   5   2  -7    6.28    2.51   0
   4   2  -7   33.71    2.84   0
   3   2  -7    5.33    2.32   0
  -2  -2   7   18.83    4.43   0
   2   2  -7   18.59    2.44   0
  -2  -2   7   14.42    2.91   0
  -2  -2   7   17.50    4.64   0
  -1  -2   7   38.83    3.60   0
   1   2  -7   38.87    2.66   0
  -1  -2   7   38.60    2.66   0
  -1  -2   7   40.11    3.23   0
   0   2  -7   25.44    2.58   0
   0  -2   7   24.92    2.64   0
   0  -2   7   32.10    3.13   0
   0  -2   7   27.53    3.19   0
   1  -2   7   -0.44    3.11   0
   1  -2   7    2.27    2.82   0
   1  -2   7    1.06    2.32   0
  -1   2  -7   -1.46    2.60   0
   2  -2   7   36.63    2.67   0
   2  -2   7   45.27    3.34   0
  -2   2  -7   41.93    3.23   0
   2  -2   7   42.42    2.88   0
  -3   2  -7   13.81    3.11   0
   3  -2   7   11.72    2.58   0
   3  -2   7   15.95    2.42   0
   3  -2   7   14.31    2.86   0
  -4   2  -7    0.34    2.35   0
   4  -2   7    4.25    3.00   0
   4  -2   7   -0.26    2.41   0
   4  -2   7   -0.93    3.07   0
  -5   2  -7    2.23    3.20   0
   5  -2   7    5.36    2.55   0
   5  -2   7    3.67    2.40   0
   5  -2   7    2.75    3.16   0
   6  -2   7    5.07    3.21   0
   6  -2   7    3.31    3.16   0
   6  -2   7    3.96    2.82   0
   7  -2   7   -1.23    2.63   0
   7  -2   7    2.66    3.48   0
   7  -2   7    8.36    3.31   0
   8  -2   7    4.80    3.77   0
   8  -2   7    2.45    3.83   0
   8  -2   7    5.18    3.01   0
   9  -2   7    1.09    4.24   0
   9  -2   7   -1.78    4.03   0
   9  -2   7    3.09    3.44   0
  11   1  -7    1.76    5.89   0
  11   1  -7    0.36    6.18   0
  11   1  -7    0.15    4.12   0
  10   1  -7    0.28    5.50   0
  10   1  -7    3.28    5.27   0
  10   1  -7   -0.71    3.64   0
   9   1  -7    0.49    5.48   0
   9   1  -7    1.94    5.59   0
   9   1  -7    1.59    2.98   0
   8   1  -7    1.56    6.82   0
   8   1  -7    1.89    6.45   0
   8   1  -7    0.51    3.33   0
   7   1  -7    0.09    3.11   0
   6   1  -7    0.70    2.80   0
   5   1  -7   11.08    2.53   0
   4   1  -7  199.18    3.90   0
   3   1  -7    0.94    2.73   0
  -2  -1   7    4.67    3.66   0
   2   1  -7    5.04    2.76   0
  -2  -1   7    6.97    3.98   0
  -2  -1   7    6.93    2.72   0
   1   1  -7   64.74    2.86   0
  -1  -1   7   64.93    3.48   0
  -1  -1   7   66.86    3.58   0
  -1  -1   7   72.36    3.86   0
   0   1  -7    4.81    2.43   0
   0  -1   7    1.72    2.49   0
   0  -1   7    3.99    2.81   0
   0  -1   7    1.74    3.37   0
  -1   1  -7    7.87    2.98   0
   1  -1   7    7.43    3.06   0
   1  -1   7   11.06    2.89   0
   1  -1   7   13.55    2.41   0
  -2   1  -7    0.89    2.26   0
   2  -1   7   -0.02    2.70   0
   2  -1   7    1.24    2.61   0
   2  -1   7    2.88    2.70   0
   3  -1   7    0.66    2.76   0
  -3   1  -7    1.15    2.46   0
   3  -1   7   -2.19    2.25   0
   3  -1   7    0.61    2.35   0
  -4   1  -7    4.88    2.53   0
   4  -1   7    6.72    2.92   0
   4  -1   7    5.72    2.55   0
   4  -1   7    2.02    2.67   0
   5  -1   7    4.13    3.01   0
   5  -1   7    3.75    2.46   0
  -5   1  -7    3.16    2.53   0
   5  -1   7    4.35    2.51   0
   6  -1   7    1.33    3.26   0
   6  -1   7    2.39    3.18   0
   6  -1   7    5.45    3.33   0
   7  -1   7    2.73    3.54   0
   7  -1   7    1.02    2.75   0
   7  -1   7    2.81    2.77   0
   8  -1   7   -1.37    2.98   0
   8  -1   7    1.65    3.73   0
   8  -1   7    2.43    3.12   0
   9  -1   7    3.20    4.35   0
   9  -1   7    2.68    3.51   0
   9  -1   7    1.49    3.30   0
  12   0  -7    1.88    6.17   0
  12   0  -7   -0.34    6.39   0
  11   0  -7    1.11    5.44   0
  11   0  -7    1.52    5.65   0
  10   0  -7    2.43    5.05   0
  10   0  -7    2.39    4.98   0
   9   0  -7   -0.04    4.64   0
   9   0  -7    1.14    5.24   0
   8   0  -7    5.32    5.90   0
   8   0  -7    5.74    5.79   0
   6   0  -7   18.02    2.87   0
   5   0  -7   80.56    3.50   0
   4   0  -7  119.63    3.53   0
   3   0  -7   -0.75    2.67   0
  -3   0   7    0.97    5.13   0
  -3   0   7    2.57    5.17   0
  -2   0   7   35.12    3.70   0
   2   0  -7   35.95    2.58   0
  -1   0   7   82.09    3.79   0
   1   0  -7   87.45    3.22   0
  -1   0   7   88.87    3.25   0
   0   0  -7    3.42    2.89   0
   0   0   7    5.02    2.95   0
   0   0   7    1.66    2.86   0
  -1   0  -7    5.11    2.28   0
   1   0   7    5.95    2.24   0
   1   0   7    6.12    2.24   0
  -2   0  -7    1.58    2.74   0
   2   0   7    1.31    2.71   0
   2   0   7    2.26    2.89   0
  -3   0  -7    2.14    2.23   0
   3   0   7    0.99    2.86   0
   3   0   7    5.38    2.38   0
  -4   0  -7    0.05    2.97   0
   4   0   7    2.60    2.40   0
   4   0   7    0.04    2.55   0
  -5   0  -7    4.21    3.19   0
   5   0   7    6.76    2.98   0
   5   0   7    6.98    3.18   0
   5   0   7    6.93    2.49   0
   6   0   7   -0.99    2.80   0
   6   0   7    1.07    2.70   0
   6   0   7    0.23    2.83   0
   7   0   7    2.26    2.83   0
   7   0   7    2.30    2.94   0
   7   0   7    1.73    2.94   0
   8   0   7    5.36    4.11   0
   8   0   7    7.52    3.18   0
   8   0   7    6.01    3.31   0
   9   0   7    4.82    4.44   0
   9   0   7    1.13    3.49   0
   9   0   7    4.18    4.57   0
  12  -1  -7    2.33    5.61   0
  12  -1  -7   -1.09    5.69   0
  11  -1  -7    2.15    5.58   0
  11  -1  -7    2.28    5.84   0
  10  -1  -7    0.54    4.51   0
  10  -1  -7   -0.41    4.75   0
   9  -1  -7    5.73    5.14   0
   9  -1  -7    6.65    4.52   0
   8  -1  -7   30.76    5.23   0
   8  -1  -7   34.55    5.57   0
   7  -1  -7   12.66    5.34   0
   7  -1  -7   15.41    5.89   0
   5  -1  -7    6.12    2.66   0
   4  -1  -7    0.01    2.75   0
  -4   1   7    0.93    5.10   0
   4  -1  -7    1.50    4.76   0
   3  -1  -7  166.88    3.54   0
  -3   1   7  166.05    5.60   0
   3  -1  -7  176.20    5.89   0
  -2   1   7    9.57    3.04   0
   2  -1  -7    9.51    2.61   0
   2  -1  -7    9.20    2.73   0
  -1   1   7    9.87    2.94   0
   1  -1  -7    9.62    2.99   0
  -1   1   7    9.55    2.29   0
   1  -1  -7   11.65    3.40   0
   0   1   7   54.85    3.23   0
   0  -1  -7   51.04    3.11   0
   0   1   7   47.10    3.05   0
   1   1   7   73.17    3.46   0
  -1  -1  -7   59.49    3.18   0
   1   1   7   69.50    3.23   0
  -2  -1  -7   14.74    3.01   0
   2   1   7   12.19    2.93   0
   2   1   7    9.50    2.30   0
   3   1   7    4.41    2.34   0
  -3  -1  -7    4.70    2.85   0
   3   1   7    3.55    2.54   0
  -4  -1  -7   11.08    2.60   0
   4   1   7   13.21    3.12   0
   4   1   7   15.19    2.68   0
  -5  -1  -7   10.33    2.85   0
   5   1   7   13.66    2.83   0
   5   1   7   12.85    2.68   0
   6   1   7    2.80    3.39   0
   6   1   7    0.27    2.63   0
   6   1   7    0.69    2.81   0
   7   1   7    2.19    2.99   0
   7   1   7    3.01    2.90   0
   7   1   7    0.56    3.68   0
   8   1   7    0.36    3.25   0
   8   1   7   -0.60    4.36   0
   8   1   7    0.44    3.83   0
  12  -2  -7    0.72    5.74   0
  12  -2  -7   -0.25    4.94   0
  11  -2  -7    1.14    5.10   0
  11  -2  -7    1.11    4.83   0
  10  -2  -7    2.53    4.96   0
  10  -2  -7   -0.17    4.62   0
   9  -2  -7    8.19    4.40   0
   9  -2  -7    6.19    4.12   0
   8  -2  -7    5.82    4.30   0
   8  -2  -7    7.97    4.38   0
   7  -2  -7    5.90    3.95   0
   6  -2  -7   14.24    4.22   0
  -6   2   7   13.92    4.55   0
   5  -2  -7   23.06    4.18   0
  -5   2   7   26.03    4.37   0
   5  -2  -7   21.91    2.46   0
   4  -2  -7    1.49    3.44   0
  -4   2   7    2.39    3.14   0
   4  -2  -7    0.67    2.24   0
   3  -2  -7    6.83    2.50   0
  -3   2   7    6.54    3.15   0
   3  -2  -7    5.60    3.23   0
  -2   2   7  163.33    4.32   0
   2  -2  -7  156.69    3.44   0
   2  -2  -7  168.77    4.70   0
  -1   2   7  237.92    4.19   0
   1  -2  -7  237.60    4.25   0
   1  -2  -7  235.57    4.71   0
   0   2   7   92.29    3.49   0
   0  -2  -7  100.41    3.05   0
   0   2   7   93.46    3.40   0
   0  -2  -7   97.44    3.64   0
   1   2   7    6.29    2.52   0
  -1  -2  -7    4.52    2.98   0
   1   2   7    6.23    2.46   0
  -1  -2  -7    5.06    2.83   0
   2   2   7    1.60    2.26   0
  -2  -2  -7    1.65    2.34   0
   2   2   7    2.64    2.91   0
   3   2   7   16.00    2.81   0
  -3  -2  -7   12.81    3.30   0
   3   2   7   14.07    2.53   0
   4   2   7    2.88    2.56   0
  -4  -2  -7    5.54    3.31   0
   4   2   7    5.35    3.22   0
   5   2   7    3.74    3.34   0
   5   2   7   -0.13    2.74   0
  -5  -2  -7    3.97    3.42   0
   6   2   7    2.00    2.83   0
   6   2   7    0.83    3.61   0
   7   2   7    8.89    3.94   0
   7   2   7    3.32    2.90   0
   7   2   7    8.19    3.99   0
   8   2   7   -1.24    3.55   0
   8   2   7    0.78    4.35   0
   8   2   7    4.58    3.40   0
  12  -3  -7   -1.22    5.30   0
  12  -3  -7   -0.17    5.60   0
  11  -3  -7    0.23    5.07   0
  11  -3  -7   -0.51    4.72   0
  10  -3  -7    7.47    5.16   0
  10  -3  -7    6.23    4.89   0
   9  -3  -7    4.22    4.11   0
   8  -3  -7   11.89    4.02   0
  -7   3   7   10.18    3.91   0
   7  -3  -7   11.66    3.63   0
   6  -3  -7    0.38    3.61   0
  -6   3   7    4.05    3.49   0
   5  -3  -7    2.72    3.39   0
  -5   3   7    2.47    3.51   0
  -4   3   7    1.52    3.33   0
   4  -3  -7   -0.59    3.20   0
   4  -3  -7   -0.80    2.33   0
   3  -3  -7   71.91    3.67   0
   3  -3  -7   68.55    2.86   0
  -3   3   7   68.17    3.62   0
  -2   3   7    9.67    2.82   0
   2  -3  -7    6.11    2.28   0
   2  -3  -7    5.27    2.82   0
  -1   3   7  324.83    4.76   0
   1  -3  -7  327.57    4.79   0
   1  -3  -7  324.60    4.78   0
   0   3   7   93.89    3.22   0
   0  -3  -7   88.78    3.25   0
   0  -3  -7   88.97    3.58   0
   1   3   7   79.89    3.40   0
  -1  -3  -7   75.74    3.06   0
   1   3   7   78.53    3.50   0
  -1  -3  -7   73.13    3.27   0
   2   3   7   60.98    3.65   0
  -2  -3  -7   52.43    2.94   0
   2   3   7   60.13    2.89   0
  -2  -3  -7   60.34    3.03   0
   3   3   7    3.64    2.59   0
  -3  -3  -7    4.09    2.65   0
   3   3   7    4.74    3.15   0
   4   3   7   10.46    2.76   0
  -4  -3  -7   13.85    3.42   0
   4   3   7   10.48    3.42   0
   5   3   7    0.54    2.80   0
  -5  -3  -7    2.31    3.55   0
   5   3   7    0.35    3.54   0
   6   3   7    1.12    3.83   0
   6   3   7    3.54    3.76   0
   7   3   7   12.14    4.18   0
   7   3   7    5.79    4.00   0
   8   3   7   -0.46    4.32   0
   8   3   7   -0.49    3.74   0
   8   3   7    3.41    5.44   0
  12  -4  -7    0.95    5.21   0
  12  -4  -7    2.80    4.85   0
  11  -4  -7    2.89    4.76   0
  11  -4  -7    1.32    4.38   0
  10  -4  -7    2.42    4.61   0
   9  -4  -7    2.84    3.86   0
  -8   4   7    4.56    3.83   0
   8  -4  -7    4.58    3.74   0
   7  -4  -7   11.75    3.39   0
  -7   4   7    9.66    3.67   0
   6  -4  -7    5.25    2.94   0
  -6   4   7    4.12    3.52   0
   5  -4  -7   14.07    3.07   0
  -5   4   7   15.37    3.68   0
  -4   4   7   20.20    3.17   0
   4  -4  -7   18.98    3.10   0
   4  -4  -7   18.96    2.93   0
   3  -4  -7  208.25    4.62   0
   3  -4  -7  213.67    4.14   0
  -3   4   7  208.27    4.59   0
   2  -4  -7  269.07    4.83   0
  -2   4   7  259.94    4.74   0
   2  -4  -7  252.96    3.98   0
   1  -4  -7    3.58    2.97   0
  -1   4   7    3.08    2.49   0
   1  -4  -7    2.78    3.06   0
   0   4   7    3.16    2.29   0
   0  -4  -7    4.92    2.48   0
   0  -4  -7    7.29    2.88   0
   1   4   7   11.56    3.05   0
  -1  -4  -7    9.56    3.14   0
  -1  -4  -7    9.78    2.43   0
   2   4   7    8.59    3.16   0
  -2  -4  -7   12.50    3.23   0
   2   4   7   13.52    3.18   0
  -2  -4  -7   14.47    2.82   0
   3   4   7   12.48    3.04   0
  -3  -4  -7    8.45    3.27   0
   3   4   7   14.45    3.29   0
  -3  -4  -7   18.07    3.20   0
  -4  -4  -7    1.57    3.39   0
   4   4   7   -2.27    3.37   0
   4   4   7   -1.48    3.86   0
  -5  -4  -7    3.18    4.37   0
   5   4   7    2.41    2.95   0
   5   4   7    5.06    3.61   0
   6   4   7    1.96    3.88   0
   6   4   7    0.23    4.12   0
   7   4   7   -1.52    3.44   0
   7   4   7    1.75    5.32   0
  12  -5  -7    0.78    4.50   0
  12  -5  -7    0.36    4.28   0
  11  -5  -7    0.32    4.43   0
  10  -5  -7    0.48    4.16   0
   9  -5  -7    1.42    3.37   0
  -9   5   7    2.68    4.04   0
  -8   5   7    0.59    3.80   0
   8  -5  -7    1.92    3.67   0
  -7   5   7    3.22    3.10   0
   7  -5  -7    3.61    3.10   0
   6  -5  -7   12.37    3.10   0
  -6   5   7    9.67    3.13   0
  -5   5   7  120.17    4.03   0
   5  -5  -7  119.14    4.00   0
   4  -5  -7    1.80    2.86   0
   4  -5  -7    1.82    2.43   0
  -4   5   7    1.74    2.82   0
   3  -5  -7   60.66    3.26   0
   3  -5  -7   55.97    2.77   0
  -3   5   7   61.68    2.82   0
   2  -5  -7   88.35    3.49   0
  -2   5   7   90.75    3.45   0
   2  -5  -7   85.67    3.44   0
  -1   5   7   18.18    2.90   0
   1  -5  -7   14.24    2.45   0
   1  -5  -7   19.31    2.42   0
   0   5   7  165.64    3.54   0
   0  -5  -7  169.31    4.27   0
   0  -5  -7  163.06    3.95   0
   1   5   7   74.05    3.61   0
  -1  -5  -7   75.61    3.86   0
  -1  -5  -7   73.33    3.10   0
   2   5   7    6.83    2.55   0
  -2  -5  -7    5.41    3.23   0
  -2  -5  -7    4.63    2.62   0
  -3  -5  -7    2.75    3.41   0
   3   5   7    3.63    2.69   0
  -3  -5  -7    0.50    2.79   0
  -4  -5  -7    0.24    3.61   0
   4   5   7    0.67    2.72   0
  -4  -5  -7    6.24    3.43   0
  -5  -5  -7   14.22    4.32   0
   5   5   7    9.73    3.16   0
   6   5   7    1.79    4.14   0
   7   5   7    1.77    3.68   0
  12  -6  -7    3.37    4.38   0
  11  -6  -7    1.47    4.44   0
  10  -6  -7    1.50    3.44   0
 -10   6   7    2.80    3.68   0
  -9   6   7    1.20    3.36   0
   9  -6  -7    3.65    3.32   0
   8  -6  -7   10.49    3.17   0
  -8   6   7   12.01    3.84   0
   7  -6  -7    1.58    3.04   0
  -7   6   7    3.63    3.03   0
   6  -6  -7   12.09    3.14   0
  -6   6   7    9.33    3.22   0
  -5   6   7   84.06    3.66   0
   5  -6  -7   79.39    3.76   0
   4  -6  -7    6.47    2.88   0
   4  -6  -7    4.87    2.88   0
  -4   6   7    6.22    2.87   0
   3  -6  -7   29.84    2.58   0
   3  -6  -7   32.57    2.61   0
  -3   6   7   32.56    3.08   0
   2  -6  -7    8.89    2.84   0
   2  -6  -7    7.63    2.79   0
  -2   6   7    5.47    2.36   0
   1  -6  -7   30.65    2.97   0
  -1   6   7   33.41    3.09   0
   1  -6  -7   30.83    2.65   0
   0  -6  -7    1.96    3.22   0
   0   6   7    0.25    2.96   0
   0  -6  -7   -0.13    2.43   0
  -1  -6  -7   59.95    3.68   0
   1   6   7   65.52    3.37   0
  -1  -6  -7   54.24    2.87   0
  -2  -6  -7    8.62    3.58   0
   2   6   7   10.40    3.37   0
  -2  -6  -7   10.27    2.82   0
   3   6   7    0.75    2.80   0
  -3  -6  -7    1.77    2.83   0
  -3  -6  -7    0.14    4.20   0
  -4  -6  -7   -1.00    4.64   0
   4   6   7    3.01    3.71   0
  -4  -6  -7    3.53    3.08   0
   5   6   7    1.91    3.31   0
   6   6   7   -0.18    3.58   0
  12  -7  -7   -0.29    4.23   0
  11  -7  -7    2.34    4.43   0
  10  -7  -7   -0.67    3.49   0
 -10   7   7   -2.20    3.64   0
   9  -7  -7    8.27    3.52   0
  -9   7   7    7.45    4.16   0
  -8   7   7    5.81    3.45   0
   8  -7  -7    5.13    3.24   0
   7  -7  -7    5.47    3.16   0
  -7   7   7    4.01    3.35   0
   6  -7  -7    3.45    3.09   0
  -6   7   7    3.74    3.10   0
  -5   7   7    5.68    3.00   0
   5  -7  -7    2.97    2.99   0
   4  -7  -7    4.88    2.49   0
   4  -7  -7    6.24    2.47   0
  -4   7   7    4.33    2.86   0
   3  -7  -7    0.37    2.44   0
   3  -7  -7    0.49    2.94   0
  -3   7   7    0.41    3.11   0
   2  -7  -7    2.35    2.89   0
   2  -7  -7    3.68    2.55   0
  -2   7   7    0.91    2.99   0
   1  -7  -7    1.21    2.57   0
   1  -7  -7    1.24    3.21   0
  -1   7   7    1.18    2.46   0
   0  -7  -7   12.51    3.79   0
   0   7   7    7.29    3.23   0
   0  -7  -7    8.08    3.21   0
  -1  -7  -7   33.18    3.95   0
   1   7   7   29.16    2.96   0
  -1  -7  -7   35.31    3.01   0
  -2  -7  -7    7.45    3.60   0
   2   7   7    1.44    2.70   0
  -2  -7  -7    3.24    2.76   0
   3   7   7    0.86    3.72   0
  -3  -7  -7    2.86    4.73   0
  -3  -7  -7    1.06    3.06   0
  -4  -7  -7    2.95    4.94   0
   4   7   7    0.31    3.20   0
  -4  -7  -7   -0.18    3.91   0
   5   7   7    0.75    3.53   0
  11  -8  -7    1.52    4.15   0
 -11   8   7    2.80    4.15   0
 -10   8   7    3.11    3.88   0
  10  -8  -7    2.79    4.00   0
   9  -8  -7   19.37    3.96   0
  -9   8   7   21.42    3.84   0
  -8   8   7    4.25    3.35   0
   8  -8  -7    2.55    3.37   0
   7  -8  -7   10.45    2.82   0
  -7   8   7    9.11    3.35   0
   6  -8  -7    2.09    3.30   0
  -6   8   7    5.95    3.34   0
  -5   8   7    6.38    3.21   0
   5  -8  -7    3.37    3.19   0
  -4   8   7    4.23    3.06   0
   4  -8  -7   -1.80    2.34   0
   4  -8  -7   -1.20    2.38   0
   3  -8  -7    3.28    2.38   0
   3  -8  -7    1.86    3.06   0
  -3   8   7    0.86    2.94   0
   2  -8  -7   73.26    3.63   0
   2  -8  -7   77.09    4.06   0
  -2   8   7   84.27    3.53   0
   1  -8  -7   41.63    3.01   0
   1  -8  -7   44.13    3.70   0
  -1   8   7   41.04    3.54   0
   0  -8  -7    0.02    3.47   0
   0   8   7   -1.00    2.66   0
   0  -8  -7   -3.61    2.72   0
  -1  -8  -7    0.68    3.59   0
   1   8   7    1.42    2.77   0
  -1  -8  -7    1.59    2.76   0
  -2  -8  -7    2.95    4.81   0
   2   8   7   -1.27    3.62   0
  -2  -8  -7    0.12    3.04   0
  -3  -8  -7    0.48    5.49   0
   3   8   7    0.15    3.34   0
  -3  -8  -7    0.74    3.23   0
   4   8   7    0.94    4.18   0
  -4  -8  -7    2.23    3.47   0
 -11   9   7    1.40    4.88   0
  11  -9  -7    3.03    4.40   0
  10  -9  -7    0.38    3.85   0
 -10   9   7    0.01    3.89   0
  -9   9   7    3.56    3.77   0
   9  -9  -7   -1.01    3.06   0
   8  -9  -7   -1.33    3.47   0
  -8   9   7    0.93    2.97   0
   7  -9  -7    8.65    2.83   0
  -7   9   7    8.92    3.51   0
   6  -9  -7   -0.28    3.29   0
  -6   9   7    1.22    3.28   0
  -5   9   7    7.63    2.78   0
   5  -9  -7    5.34    2.66   0
  -4   9   7   -0.20    2.48   0
   4  -9  -7    1.20    2.46   0
   4  -9  -7    0.31    3.28   0
   3  -9  -7    4.73    2.61   0
   3  -9  -7    1.46    3.48   0
  -3   9   7    1.66    3.10   0
   2  -9  -7    5.05    2.76   0
   2  -9  -7    4.44    3.48   0
  -2   9   7    6.61    2.73   0
   1  -9  -7   19.35    2.90   0
   1  -9  -7   23.17    3.67   0
  -1   9   7   19.55    3.50   0
   0  -9  -7   -0.09    3.41   0
   0   9   7    2.03    2.96   0
   0  -9  -7    1.47    2.89   0
  -1  -9  -7    2.12    4.64   0
   1   9   7    0.86    2.97   0
  -1  -9  -7    0.59    3.02   0
  -2  -9  -7    0.88    5.02   0
   2   9   7    2.70    3.92   0
  -2  -9  -7   -0.33    3.32   0
  -3  -9  -7    1.99    7.29   0
   3   9   7   -0.83    3.49   0
  -3  -9  -7    1.19    4.18   0
  10 -10  -7   -1.27    3.48   0
 -10  10   7    0.71    4.28   0
  -9  10   7    0.07    3.13   0
   9 -10  -7    0.85    3.82   0
   8 -10  -7    6.53    3.77   0
  -8  10   7    8.64    3.61   0
   7 -10  -7   -0.64    3.74   0
  -7  10   7    1.09    3.65   0
   6 -10  -7    4.05    3.42   0
  -6  10   7    1.23    3.60   0
  -5  10   7    2.10    3.46   0
   5 -10  -7    0.81    3.35   0
  -4  10   7   20.54    3.52   0
   4 -10  -7   17.35    3.58   0
   4 -10  -7   17.01    2.83   0
   3 -10  -7    7.35    2.73   0
   3 -10  -7    5.92    3.92   0
  -3  10   7    8.31    2.79   0
   2 -10  -7    7.58    3.39   0
   2 -10  -7    0.52    3.90   0
  -2  10   7    2.64    2.77   0
   1 -10  -7    1.90    3.73   0
   1 -10  -7    1.17    4.52   0
  -1  10   7   -0.67    3.05   0
   0 -10  -7   -1.90    4.71   0
   0  10   7    0.26    3.78   0
   0 -10  -7    3.06    3.74   0
  -1 -10  -7    0.98    5.70   0
   1  10   7    1.78    4.02   0
  -1 -10  -7   -0.49    3.23   0
  -2 -10  -7    2.18    6.89   0
   2  10   7   -1.75    4.35   0
  -2 -10  -7    2.71    3.48   0
  10 -11  -7    3.12    4.28   0
  -9  11   7    0.12    4.26   0
   9 -11  -7    0.34    4.10   0
   8 -11  -7    1.54    3.90   0
  -8  11   7    2.15    4.00   0
   7 -11  -7    2.45    3.80   0
  -7  11   7   -0.85    3.86   0
  -6  11   7    3.22    3.52   0
   6 -11  -7    4.12    3.83   0
   5 -11  -7   -0.97    3.55   0
  -5  11   7    4.63    3.54   0
   5 -11  -7    1.75    3.74   0
  -4  11   7    4.00    3.00   0
   4 -11  -7    1.41    3.58   0
   4 -11  -7    6.88    3.91   0
   3 -11  -7    3.02    3.02   0
   3 -11  -7    1.58    3.84   0
  -3  11   7    0.94    2.98   0
   2 -11  -7    0.05    3.01   0
   2 -11  -7    3.23    4.01   0
  -2  11   7    6.89    3.76   0
   1 -11  -7    0.87    4.99   0
  -1  11   7   -1.62    3.30   0
   1 -11  -7    2.23    4.04   0
   0 -11  -7    0.95    5.17   0
   0  11   7   -0.81    3.36   0
   0 -11  -7    2.36    3.43   0
  -1 -11  -7   -0.91    7.06   0
   1  11   7   -0.91    3.56   0
  -1 -11  -7    4.83    4.40   0
   8 -12  -7    4.14    3.98   0
  -8  12   7   -0.23    4.43   0
   7 -12  -7    4.49    3.33   0
  -7  12   7    2.06    4.09   0
   6 -12  -7    0.73    3.96   0
  -6  12   7    3.10    4.11   0
   5 -12  -7   -1.36    4.01   0
  -5  12   7    0.84    3.28   0
   5 -12  -7   -0.67    3.98   0
   4 -12  -7   -2.94    3.85   0
  -4  12   7    2.14    3.13   0
   4 -12  -7    5.91    4.25   0
  -3  12   7    4.20    4.05   0
   3 -12  -7    1.64    3.99   0
   3 -12  -7    1.14    5.01   0
   2 -12  -7    2.24    3.41   0
   2 -12  -7    2.90    5.24   0
  -2  12   7    4.23    4.12   0
   1 -12  -7    0.15    5.55   0
  -1  12   7    4.44    3.45   0
   1 -12  -7    1.71    4.23   0
   6 -13  -7   -2.82    4.48   0
   5 -13  -7    0.17    4.23   0
   5 -13  -7   -0.14    4.55   0
   4 -13  -7   -0.80    3.58   0
   1  13  -8    2.60    4.37   0
  -1 -13   8    0.15    4.62   0
   0  13  -8    4.04    4.16   0
   0 -13   8   -0.18    4.45   0
   0 -13   8    0.85    6.20   0
  -1  13  -8   -2.89    3.98   0
   1 -13   8    1.27    3.34   0
   1 -13   8    1.46    4.61   0
   2 -13   8    2.41    4.55   0
   2 -13   8   -0.06    4.25   0
  -2  13  -8    3.78    3.20   0
   3 -13   8   -0.71    4.67   0
   3 -13   8    4.77    4.29   0
  -3  13  -8    5.38    4.11   0
  -4  13  -8   -0.73    3.37   0
   4 -13   8    2.44    3.59   0
   4 -13   8   -1.03    4.08   0
  -5  13  -8    1.66    3.55   0
   5 -13   8    4.38    4.46   0
  -3 -12   8    9.05    5.29   0
   3  12  -8    1.67    4.49   0
  -2 -12   8   -0.01    4.33   0
   2  12  -8    0.12    4.67   0
   1  12  -8    2.22    4.12   0
  -1 -12   8    0.60    4.24   0
  -1 -12   8   -1.32    5.77   0
   0  12  -8   -0.12    3.69   0
   0 -12   8   -2.08    4.13   0
   0 -12   8    0.14    4.95   0
  -1  12  -8    1.11    3.13   0
   1 -12   8    0.57    4.11   0
   1 -12   8    3.76    3.97   0
   2 -12   8    2.80    4.09   0
   2 -12   8    2.96    3.19   0
  -2  12  -8    0.21    3.54   0
  -3  12  -8   -1.18    3.82   0
   3 -12   8   -0.24    4.08   0
   3 -12   8    2.82    3.84   0
   4 -12   8    0.78    4.15   0
  -4  12  -8    2.88    3.73   0
   4 -12   8   -0.04    3.94   0
   5 -12   8    3.11    4.23   0
   5 -12   8   -0.28    4.04   0
  -5  12  -8    0.64    3.92   0
   6 -12   8   -1.10    3.52   0
  -6  12  -8   -2.85    4.09   0
   6 -12   8   -0.28    4.27   0
   5  11  -8    1.71    5.14   0
  -4 -11   8    0.74    5.20   0
   4  11  -8   -0.09    4.15   0
  -3 -11   8    0.66    4.04   0
   3  11  -8    5.20    4.39   0
  -2 -11   8    4.16    4.05   0
   2  11  -8    4.67    4.42   0
  -1 -11   8   10.42    3.82   0
  -1 -11   8   12.45    4.78   0
   1  11  -8   10.37    3.81   0
   0  11  -8    3.60    3.53   0
   0 -11   8    1.85    2.93   0
   0 -11   8    0.89    4.49   0
   1 -11   8    0.03    3.99   0
  -1  11  -8    1.20    2.83   0
   1 -11   8    0.61    3.50   0
   2 -11   8    5.43    3.69   0
   2 -11   8    3.16    3.57   0
  -2  11  -8    1.65    2.87   0
  -3  11  -8    1.39    2.76   0
   3 -11   8    0.31    3.64   0
   3 -11   8    1.92    2.91   0
   4 -11   8    3.81    3.02   0
  -4  11  -8    3.11    2.76   0
   4 -11   8    2.51    3.09   0
  -5  11  -8    1.85    3.80   0
   5 -11   8   -1.42    4.09   0
   5 -11   8    1.37    3.99   0
   6 -11   8    1.40    3.13   0
   6 -11   8    2.74    3.45   0
  -6  11  -8   -5.05    3.71   0
   7 -11   8    2.21    3.48   0
   7 -11   8    0.08    4.20   0
   6  10  -8    2.37    5.00   0
  -6 -10   8    1.50    6.17   0
   5  10  -8    0.80    4.55   0
  -5 -10   8    0.94    4.48   0
  -4 -10   8    3.81    4.13   0
   4  10  -8    3.02    4.41   0
  -3 -10   8    1.17    3.85   0
   3  10  -8    1.28    4.18   0
  -2 -10   8    0.38    3.75   0
  -2 -10   8    1.57    5.19   0
   2  10  -8    1.15    3.48   0
   1  10  -8    4.93    3.44   0
  -1 -10   8    0.54    3.62   0
  -1 -10   8    3.34    3.41   0
   0  10  -8    0.17    3.15   0
   0 -10   8   -1.17    3.69   0
   0 -10   8    3.85    3.48   0
   1 -10   8   -0.59    3.69   0
  -1  10  -8    2.72    3.31   0
   1 -10   8    4.49    2.81   0
   2 -10   8   -1.50    3.54   0
   2 -10   8    1.07    2.77   0
  -2  10  -8    0.15    2.69   0
   3 -10   8   -0.98    3.51   0
  -3  10  -8    4.60    3.40   0
   3 -10   8    3.15    3.46   0
   4 -10   8    5.31    3.38   0
   4 -10   8    0.57    3.00   0
  -4  10  -8    3.81    3.34   0
   5 -10   8   -1.76    2.65   0
   5 -10   8    2.31    2.96   0
  -5  10  -8    0.24    3.27   0
   6 -10   8    1.75    3.03   0
  -6  10  -8   -0.95    2.92   0
   6 -10   8    1.16    3.20   0
   7 -10   8    1.64    3.25   0
   7 -10   8    1.10    3.36   0
   8 -10   8    5.49    4.34   0
   8 -10   8    0.35    3.79   0
   7   9  -8    2.15    5.53   0
   6   9  -8    4.02    5.11   0
  -6  -9   8    0.19    5.73   0
   5   9  -8    2.73    4.33   0
  -5  -9   8    2.93    4.60   0
  -4  -9   8    0.29    4.38   0
   4   9  -8    0.17    4.07   0
  -3  -9   8   17.31    4.25   0
   3   9  -8   18.98    4.15   0
   2   9  -8    2.66    3.78   0
  -2  -9   8    5.58    4.06   0
  -2  -9   8    3.13    4.17   0
   1   9  -8    2.01    3.16   0
  -1  -9   8    1.03    3.30   0
  -1  -9   8    2.69    4.16   0
   0  -9   8    2.27    3.08   0
   0   9  -8    1.50    3.23   0
   0  -9   8    1.29    3.44   0
   1  -9   8    2.70    2.86   0
   1  -9   8    2.73    3.35   0
  -1   9  -8    2.69    3.25   0
  -2   9  -8    3.07    3.35   0
   2  -9   8    4.31    3.29   0
   2  -9   8    2.89    2.65   0
   3  -9   8   12.11    3.39   0
   3  -9   8   11.34    3.38   0
  -3   9  -8   14.14    2.64   0
   4  -9   8   -0.43    3.35   0
   4  -9   8    1.89    3.46   0
  -4   9  -8   -0.39    3.19   0
   5  -9   8    1.25    2.74   0
   5  -9   8   -0.98    2.77   0
  -5   9  -8   -0.47    3.23   0
   6  -9   8    4.93    3.64   0
   6  -9   8    6.53    3.81   0
   7  -9   8   -0.92    3.27   0
   7  -9   8    0.78    3.11   0
   8  -9   8    1.29    3.54   0
   8  -9   8    4.78    4.24   0
   8   8  -8   -1.60    5.77   0
   7   8  -8   -1.23    5.21   0
   6   8  -8   -0.45    4.74   0
  -6  -8   8    1.75    5.22   0
   5   8  -8    4.32    5.76   0
   5   8  -8    4.13    4.78   0
  -5  -8   8    5.96    4.49   0
  -4  -8   8    0.24    4.15   0
   4   8  -8   -0.46    4.52   0
   4   8  -8   -2.19    4.32   0
   3   8  -8    4.27    4.09   0
  -3  -8   8    1.65    4.01   0
   3   8  -8    4.11    3.89   0
   2   8  -8    1.21    3.35   0
   2   8  -8    0.45    3.60   0
  -2  -8   8   -0.32    3.69   0
  -2  -8   8    0.71    3.20   0
   1   8  -8    2.81    3.23   0
   1   8  -8    3.39    3.02   0
  -1  -8   8    2.72    3.11   0
  -1  -8   8    1.65    3.04   0
   0   8  -8    3.22    3.26   0
   0  -8   8    2.76    3.25   0
   0  -8   8    2.71    3.10   0
   0   8  -8    2.34    2.99   0
  -1   8  -8    5.28    3.09   0
  -1   8  -8    4.24    3.25   0
   1  -8   8    8.89    3.26   0
   1  -8   8    2.99    3.09   0
   2  -8   8    7.32    3.24   0
   2  -8   8    3.56    3.12   0
  -2   8  -8    5.32    3.06   0
   3  -8   8   -0.54    3.09   0
  -3   8  -8   -0.34    2.93   0
   3  -8   8    3.65    3.38   0
   4  -8   8   -1.14    3.09   0
  -4   8  -8   -0.78    2.38   0
   4  -8   8    0.59    2.77   0
   5  -8   8    7.20    2.77   0
   5  -8   8    7.85    2.93   0
   6  -8   8    0.10    3.06   0
   6  -8   8    3.81    2.90   0
   7  -8   8    0.19    3.81   0
   7  -8   8   -0.14    3.72   0
   8  -8   8    0.52    3.36   0
   8  -8   8   -3.04    3.28   0
   9  -8   8   -0.07    4.55   0
   9  -8   8    1.85    4.38   0
   8   7  -8    0.02    5.98   0
   8   7  -8    0.79    6.33   0
   7   7  -8    1.51    5.32   0
   6   7  -8    1.57    5.77   0
   6   7  -8    1.87    5.03   0
   5   7  -8    0.30    4.53   0
   5   7  -8    2.29    4.07   0
  -5  -7   8   -0.25    4.51   0
  -4  -7   8   -0.13    4.44   0
   4   7  -8    1.82    3.96   0
   4   7  -8    0.92    4.23   0
   3   7  -8   -0.60    3.59   0
   3   7  -8    1.62    3.25   0
  -3  -7   8    1.29    3.69   0
   2   7  -8    1.78    3.24   0
   2   7  -8   -0.96    3.43   0
  -2  -7   8   -0.46    3.48   0
  -2  -7   8    3.43    3.18   0
   1   7  -8    2.91    3.20   0
  -1  -7   8   -0.97    3.24   0
  -1  -7   8    2.32    3.13   0
   1   7  -8    3.80    3.55   0
   0   7  -8    2.30    3.09   0
   0  -7   8    3.16    3.02   0
   0   7  -8    4.97    2.55   0
   0  -7   8    1.65    3.17   0
   1  -7   8   39.84    3.45   0
   1  -7   8   35.71    3.45   0
  -1   7  -8   36.10    3.41   0
  -1   7  -8   35.34    2.88   0
  -2   7  -8   13.26    3.30   0
   2  -7   8   11.08    3.11   0
  -2   7  -8   14.94    3.01   0
   2  -7   8   13.44    3.15   0
  -3   7  -8    6.45    2.70   0
   3  -7   8    3.10    2.65   0
   3  -7   8    9.33    3.15   0
  -3   7  -8    3.26    2.42   0
   4  -7   8   22.78    2.84   0
   4  -7   8   29.69    2.71   0
   5  -7   8    8.37    3.56   0
   5  -7   8    7.49    2.67   0
   6  -7   8    3.06    3.42   0
   6  -7   8   -1.25    3.39   0
   7  -7   8    1.37    3.66   0
   7  -7   8    4.74    3.76   0
   8  -7   8    1.20    4.13   0
   8  -7   8    3.23    3.31   0
   9  -7   8    1.91    4.50   0
   9  -7   8    1.43    3.50   0
   9  -7   8   -0.12    3.68   0
   9   6  -8    1.41    8.07   0
   9   6  -8    0.62    8.04   0
   8   6  -8    0.95    6.44   0
   8   6  -8    0.43    6.20   0
   8   6  -8   -0.12    6.55   0
   7   6  -8    6.71    5.49   0
   7   6  -8    6.51    4.95   0
   7   6  -8    6.68    5.79   0
   6   6  -8   -0.74    4.17   0
   6   6  -8    1.25    4.87   0
   5   6  -8    5.17    4.06   0
  -5  -6   8    3.49    4.63   0
   5   6  -8    3.41    4.46   0
  -4  -6   8    0.78    4.44   0
   4   6  -8    0.08    4.36   0
   4   6  -8   -0.28    3.20   0
   3   6  -8   36.41    4.19   0
   3   6  -8   35.71    3.84   0
  -3  -6   8   39.91    4.36   0
   2   6  -8    7.46    3.12   0
  -2  -6   8    8.46    3.54   0
  -2  -6   8    5.93    3.27   0
   2   6  -8    8.77    3.43   0
   1   6  -8    8.27    2.49   0
   1   6  -8    8.69    3.54   0
  -1  -6   8    8.59    3.11   0
  -1  -6   8    5.91    3.11   0
   0  -6   8    4.31    2.98   0
   0   6  -8    2.97    2.40   0
   0  -6   8    5.70    2.90   0
   0   6  -8    3.10    2.90   0
  -1   6  -8   21.95    2.67   0
   1  -6   8   20.26    3.30   0
   1  -6   8   22.35    2.62   0
  -1   6  -8   19.29    2.59   0
  -2   6  -8    5.80    2.56   0
   2  -6   8    8.88    2.49   0
  -2   6  -8    8.11    2.32   0
   2  -6   8    7.22    3.03   0
  -3   6  -8    3.82    2.67   0
   3  -6   8    8.53    3.18   0
   3  -6   8    5.71    3.04   0
  -4   6  -8   14.85    2.75   0
   4  -6   8   13.70    2.64   0
   4  -6   8   12.90    2.67   0
   5  -6   8   10.81    3.51   0
   5  -6   8   14.50    2.82   0
   6  -6   8    0.92    2.77   0
   6  -6   8    1.69    3.37   0
   7  -6   8    1.13    3.77   0
   7  -6   8    4.14    3.02   0
   8  -6   8    4.47    3.32   0
   8  -6   8   -0.27    3.27   0
   8  -6   8    1.04    3.13   0
   9  -6   8    5.63    3.53   0
   9  -6   8    1.29    3.64   0
   9  -6   8    1.09    3.51   0
  10   5  -8    0.58    7.34   0
  10   5  -8    0.60    7.71   0
   9   5  -8    0.30    5.71   0
   8   5  -8    1.20    5.27   0
   7   5  -8    1.29    4.88   0
   6   5  -8   -1.80    4.17   0
   5   5  -8   -3.32    3.28   0
   5   5  -8    0.01    6.20   0
   4   5  -8    3.02    5.00   0
   4   5  -8    1.92    3.38   0
  -4  -5   8    1.98    5.54   0
  -3  -5   8    7.57    3.85   0
   3   5  -8    7.15    3.18   0
   3   5  -8    7.04    4.08   0
   2   5  -8    0.63    2.94   0
  -2  -5   8    1.79    3.60   0
  -2  -5   8   -1.37    2.94   0
   2   5  -8    1.21    3.21   0
   1   5  -8    1.47    2.92   0
  -1  -5   8    2.00    2.32   0
   1   5  -8   -0.35    3.39   0
  -1  -5   8   -0.07    3.49   0
   0   5  -8   17.19    2.53   0
   0  -5   8   19.90    3.20   0
   0   5  -8   23.43    3.08   0
   0  -5   8   23.22    3.06   0
  -1   5  -8   27.40    2.54   0
   1  -5   8   24.58    2.55   0
   1  -5   8   30.22    3.33   0
   2  -5   8   17.16    3.29   0
  -2   5  -8   13.57    3.27   0
   2  -5   8   14.30    2.58   0
  -3   5  -8    2.93    3.41   0
   3  -5   8    5.28    2.73   0
   3  -5   8    0.64    3.00   0
   4  -5   8    5.47    2.54   0
  -4   5  -8    3.24    2.60   0
   4  -5   8    4.26    2.61   0
   5  -5   8    1.99    3.14   0
   5  -5   8   -0.70    2.64   0
   6  -5   8    0.15    2.79   0
   6  -5   8    2.69    3.53   0
   7  -5   8    2.66    3.57   0
   7  -5   8    0.90    3.06   0
   7  -5   8   -2.23    2.93   0
   8  -5   8   -1.09    3.76   0
   8  -5   8   -0.80    3.20   0
   8  -5   8    6.40    3.99   0
   9  -5   8    3.17    4.25   0
   9  -5   8    0.43    4.31   0
   9  -5   8    4.30    3.60   0
  10   4  -8    0.65    5.32   0
   9   4  -8   -0.02    4.83   0
   8   4  -8   -0.12    4.31   0
   7   4  -8    2.59    4.20   0
   6   4  -8   10.45    3.86   0
   5   4  -8  110.20    4.32   0
   4   4  -8   50.92    3.56   0
  -3  -4   8    0.52    5.10   0
   3   4  -8    1.16    2.93   0
  -2  -4   8    8.34    2.96   0
  -2  -4   8    8.12    3.75   0
   2   4  -8    7.82    2.56   0
  -1  -4   8   11.28    3.03   0
   1   4  -8   13.29    3.06   0
  -1  -4   8   13.24    2.97   0
   0   4  -8    4.48    2.83   0
   0  -4   8    4.67    2.39   0
   0  -4   8    3.12    3.12   0
  -1   4  -8   -0.17    2.54   0
   1  -4   8   -0.77    2.41   0
   1  -4   8    0.53    2.82   0
   2  -4   8   81.30    3.05   0
  -2   4  -8   86.85    3.64   0
   2  -4   8   87.06    3.68   0
  -3   4  -8    7.41    2.76   0
   3  -4   8    7.65    2.48   0
   3  -4   8    5.19    2.60   0
  -4   4  -8   27.05    3.42   0
   4  -4   8   28.24    2.85   0
   4  -4   8   29.51    2.82   0
  -5   4  -8   10.69    3.38   0
   5  -4   8   10.28    2.67   0
   5  -4   8   14.81    3.18   0
   5  -4   8    7.14    3.36   0
   6  -4   8   -0.66    3.42   0
   6  -4   8    3.36    3.36   0
   6  -4   8    2.42    3.46   0
   7  -4   8    3.78    2.96   0
   7  -4   8    0.39    3.40   0
   7  -4   8    1.65    3.72   0
   8  -4   8    3.62    3.04   0
   8  -4   8    4.38    3.23   0
   8  -4   8    0.66    3.88   0
   9  -4   8   -2.55    4.24   0
   9  -4   8    4.19    3.45   0
   9  -4   8    1.50    3.60   0
  11   3  -8    2.50    5.52   0
  10   3  -8    2.40    4.96   0
   9   3  -8   -0.42    3.96   0
   8   3  -8    3.65    4.03   0
   7   3  -8    3.38    3.44   0
   6   3  -8   31.78    3.53   0
   5   3  -8   80.16    3.74   0
   4   3  -8    4.83    2.49   0
   3   3  -8   30.67    2.79   0
  -2  -3   8    2.54    3.89   0
   2   3  -8    2.35    2.99   0
  -2  -3   8    2.76    2.43   0
  -2  -3   8    1.28    4.00   0
   1   3  -8    6.46    2.83   0
  -1  -3   8   10.32    2.82   0
  -1  -3   8    6.95    3.29   0
   0  -3   8   69.68    4.14   0
   0   3  -8   66.75    2.77   0
   0  -3   8   64.41    2.68   0
  -1   3  -8   48.57    2.80   0
   1  -3   8   45.84    3.52   0
   1  -3   8   47.87    3.24   0
   2  -3   8  342.99    4.63   0
   2  -3   8  355.24    4.65   0
   2  -3   8  357.87    5.21   0
  -2   3  -8  344.28    4.55   0
  -3   3  -8    5.99    2.41   0
   3  -3   8    4.83    3.32   0
   3  -3   8    7.06    3.03   0
   3  -3   8    6.33    2.41   0
  -4   3  -8   -0.31    2.64   0
   4  -3   8   -0.34    2.59   0
   4  -3   8    1.41    2.44   0
   4  -3   8   -0.48    2.93   0
  -5   3  -8    3.13    3.15   0
   5  -3   8    6.44    2.58   0
   5  -3   8    0.90    2.57   0
   5  -3   8    1.49    3.03   0
   6  -3   8    1.02    2.80   0
   6  -3   8    0.96    2.64   0
   6  -3   8   -1.40    3.41   0
   7  -3   8    5.20    3.58   0
   7  -3   8    3.09    3.75   0
   7  -3   8    1.24    2.85   0
   8  -3   8    6.56    4.04   0
   8  -3   8    5.31    3.18   0
   8  -3   8   10.18    3.39   0
   9  -3   8    1.96    3.56   0
   9  -3   8   -1.73    4.18   0
   9  -3   8   -2.43    3.64   0
  11   2  -8   -0.73    4.32   0
  10   2  -8    1.65    4.01   0
   9   2  -8   -0.36    3.64   0
   8   2  -8   28.45    3.59   0
   7   2  -8   32.83    3.65   0
   6   2  -8    3.83    3.16   0
   5   2  -8    3.98    2.82   0
   4   2  -8   42.07    2.82   0
   3   2  -8   13.05    3.08   0
   2   2  -8  113.79    3.55   0
  -2  -2   8  113.76    5.58   0
  -2  -2   8  113.79    3.15   0
  -2  -2   8  118.31    5.38   0
   1   2  -8    7.91    2.36   0
  -1  -2   8    2.92    2.31   0
  -1  -2   8    6.54    3.44   0
  -1  -2   8    5.99    3.41   0
   0   2  -8  102.44    3.54   0
   0  -2   8  103.66    3.20   0
   0  -2   8  106.79    4.14   0
   0  -2   8  108.53    4.08   0
   1  -2   8   18.57    2.57   0
  -1   2  -8   14.42    2.61   0
   1  -2   8   16.47    3.14   0
   1  -2   8   19.32    3.29   0
  -2   2  -8   16.48    2.69   0
   2  -2   8   16.13    2.50   0
   2  -2   8   15.87    2.61   0
   2  -2   8   17.96    3.12   0
  -3   2  -8    5.33    3.16   0
   3  -2   8    8.37    3.49   0
   3  -2   8    7.87    2.92   0
   3  -2   8    6.97    2.96   0
   4  -2   8   10.87    2.50   0
   4  -2   8    8.81    3.30   0
   4  -2   8    6.22    2.46   0
  -4   2  -8   13.62    2.71   0
   5  -2   8    4.32    2.50   0
   5  -2   8    1.69    2.52   0
   5  -2   8    4.24    2.59   0
  -5   2  -8    1.93    2.51   0
   6  -2   8    2.52    2.79   0
   6  -2   8    3.71    3.34   0
   6  -2   8    3.52    2.86   0
   7  -2   8    0.37    3.81   0
   7  -2   8    3.85    3.20   0
   7  -2   8    1.23    2.89   0
   8  -2   8    3.14    3.30   0
   8  -2   8    2.69    3.24   0
   8  -2   8    0.88    3.36   0
   9  -2   8    5.02    3.75   0
   9  -2   8    5.32    3.56   0
   9  -2   8    1.57    4.55   0
  11   1  -8    1.81    4.27   0
  10   1  -8    1.79    3.80   0
   9   1  -8    2.78    3.61   0
   8   1  -8   21.29    3.60   0
   7   1  -8   90.96    3.91   0
   6   1  -8    5.67    2.84   0
   5   1  -8    8.32    2.40   0
   4   1  -8   38.44    3.24   0
   3   1  -8   16.05    2.43   0
  -2  -1   8   95.20    4.83   0
   2   1  -8   87.32    3.41   0
  -2  -1   8   91.62    3.34   0
  -2  -1   8   92.37    4.84   0
   1   1  -8   52.81    3.37   0
  -1  -1   8   54.20    2.84   0
  -1  -1   8   50.43    3.85   0
  -1  -1   8   55.84    3.95   0
   0   1  -8  320.05    4.74   0
   0  -1   8  339.66    5.41   0
   0  -1   8  328.85    4.65   0
   0  -1   8  342.88    5.52   0
  -1   1  -8   50.29    2.86   0
   1  -1   8   45.06    2.74   0
   1  -1   8   49.94    2.84   0
   1  -1   8   48.68    3.44   0
  -2   1  -8    2.89    2.40   0
   2  -1   8    3.26    2.93   0
   2  -1   8    7.90    2.41   0
   2  -1   8    1.35    2.34   0
  -3   1  -8    3.76    2.47   0
   3  -1   8    0.51    2.48   0
   3  -1   8    4.35    2.89   0
   3  -1   8   -0.48    2.47   0
  -4   1  -8    9.55    2.59   0
   4  -1   8    8.09    2.56   0
   4  -1   8    8.97    2.66   0
   4  -1   8    9.73    2.65   0
   5  -1   8    8.91    3.29   0
  -5   1  -8   10.85    2.73   0
   5  -1   8    9.64    3.14   0
   5  -1   8   13.76    3.40   0
   6  -1   8    3.65    2.84   0
   6  -1   8    6.39    3.34   0
   6  -1   8    6.63    2.87   0
   7  -1   8    8.67    3.08   0
   7  -1   8    4.91    3.08   0
   7  -1   8    6.42    3.24   0
   8  -1   8   -2.83    3.17   0
   8  -1   8    4.26    4.17   0
   8  -1   8    0.80    4.07   0
   9  -1   8    0.75    3.89   0
  12   0  -8    2.35    4.83   0
  11   0  -8    2.37    4.28   0
  10   0  -8    4.15    3.75   0
   9   0  -8    1.97    3.34   0
   8   0  -8    5.36    3.33   0
   7   0  -8    6.89    2.55   0
   6   0  -8    2.08    2.38   0
   5   0  -8    3.44    2.85   0
   4   0  -8   32.09    2.92   0
   3   0  -8    1.29    2.23   0
  -3   0   8    3.51    4.27   0
  -3   0   8    4.31    4.42   0
  -2   0   8   89.49    4.62   0
   2   0  -8   90.42    3.44   0
  -1   0   8   13.64    3.36   0
   1   0  -8   13.55    2.56   0
  -1   0   8   10.22    2.96   0
   0   0   8   -0.32    2.97   0
   0   0  -8    2.00    2.93   0
   0   0   8   -1.62    2.30   0
  -1   0  -8    2.47    2.22   0
   1   0   8   -1.68    2.37   0
   1   0   8    0.20    2.39   0
  -2   0  -8    1.94    2.38   0
   2   0   8    1.39    2.96   0
   2   0   8    0.01    2.70   0
  -3   0  -8   12.00    3.06   0
   3   0   8   14.73    3.00   0
   3   0   8   15.69    2.58   0
  -4   0  -8   33.07    2.75   0
   4   0   8   31.96    3.23   0
   4   0   8   39.87    3.24   0
   4   0   8   35.66    2.81   0
   5   0   8   -1.01    2.65   0
  -5   0  -8   -0.53    2.81   0
   5   0   8    0.42    2.72   0
   5   0   8   -0.05    2.72   0
  -6   0  -8    1.94    3.06   0
   6   0   8    1.09    3.26   0
   6   0   8    1.74    3.66   0
   6   0   8    4.12    3.59   0
   7   0   8    0.88    3.71   0
   7   0   8    2.93    2.84   0
   7   0   8    4.18    3.03   0
   8   0   8    2.56    3.33   0
   8   0   8    5.18    4.42   0
   8   0   8    3.83    3.44   0
  12  -1  -8    2.01    9.35   0
  12  -1  -8    3.63    3.47   0
  12  -1  -8    1.45    9.30   0
  11  -1  -8    0.28    7.97   0
  11  -1  -8    1.14    7.80   0
  10  -1  -8    1.72    8.51   0
  10  -1  -8    1.87    8.18   0
   8  -1  -8   20.47    2.74   0
   7  -1  -8    1.33    2.88   0
   6  -1  -8    4.26    2.87   0
   5  -1  -8    0.44    2.25   0
  -4   1   8  135.65    6.82   0
   4  -1  -8  128.18    3.08   0
   3  -1  -8    2.81    2.26   0
  -3   1   8    1.08    3.47   0
   3  -1  -8   -0.12    3.65   0
  -2   1   8   37.55    3.35   0
   2  -1  -8   37.83    3.19   0
  -1   1   8   12.07    3.05   0
   1  -1  -8   12.58    2.40   0
  -1   1   8    8.87    2.98   0
   0   1   8  265.07    4.81   0
   0  -1  -8  263.29    4.44   0
   0   1   8  253.59    4.36   0
   1   1   8  166.79    4.03   0
  -1  -1  -8  151.15    3.46   0
   1   1   8  160.47    3.84   0
   2   1   8    5.89    2.39   0
  -2  -1  -8    3.92    2.39   0
   2   1   8    4.38    2.94   0
  -3  -1  -8  102.14    3.33   0
   3   1   8   93.63    3.69   0
   3   1   8  102.81    3.26   0
  -4  -1  -8   16.58    2.72   0
   4   1   8   14.81    2.74   0
   4   1   8   20.91    2.56   0
   5   1   8    6.01    3.37   0
  -5  -1  -8    2.63    3.54   0
   5   1   8    1.38    3.53   0
   6   1   8    2.48    3.67   0
   6   1   8    3.64    3.50   0
   6   1   8    1.23    3.42   0
   7   1   8    0.97    3.21   0
   7   1   8    1.64    4.11   0
   7   1   8    5.95    3.70   0
   8   1   8   -0.20    3.58   0
   8   1   8    5.00    4.41   0
   8   1   8    3.30    3.39   0
  12  -2  -8    0.69    6.84   0
  12  -2  -8    0.62    7.08   0
  11  -2  -8    1.14    6.59   0
  11  -2  -8    0.27    6.22   0
  10  -2  -8    2.53    5.98   0
  10  -2  -8    2.82    5.75   0
   9  -2  -8    2.61    5.47   0
   9  -2  -8    3.73    5.90   0
   8  -2  -8   18.92    6.01   0
   8  -2  -8   22.45    6.37   0
   7  -2  -8   11.59    5.72   0
   6  -2  -8   34.22    5.31   0
  -6   2   8   37.27    5.52   0
   6  -2  -8   36.59    2.68   0
   5  -2  -8    3.19    2.97   0
  -5   2   8    3.29    4.32   0
   5  -2  -8    2.81    4.12   0
  -4   2   8   34.63    4.13   0
   4  -2  -8   32.96    3.06   0
   4  -2  -8   32.46    4.08   0
   3  -2  -8   36.72    2.62   0
  -3   2   8   38.72    3.64   0
   3  -2  -8   39.02    3.32   0
  -2   2   8    2.44    3.26   0
   2  -2  -8    0.19    2.24   0
   2  -2  -8    3.19    3.50   0
  -1   2   8   41.86    2.92   0
   1  -2  -8   41.66    3.23   0
   1  -2  -8   39.80    3.45   0
   0   2   8   60.44    3.39   0
   0  -2  -8   60.83    3.29   0
   0   2   8   55.73    3.27   0
   0  -2  -8   57.66    3.59   0
   1   2   8   11.33    2.29   0
  -1  -2  -8   11.41    2.40   0
   1   2   8   11.78    2.45   0
   2   2   8    7.80    2.96   0
  -2  -2  -8    4.25    2.93   0
   2   2   8    6.19    2.29   0
   3   2   8    3.44    3.11   0
  -3  -2  -8    3.84    3.29   0
   3   2   8    0.05    2.60   0
   4   2   8    2.90    2.56   0
  -4  -2  -8   -2.04    3.48   0
   4   2   8    1.00    3.36   0
   5   2   8    3.49    2.70   0
  -5  -2  -8    3.04    3.12   0
   5   2   8    2.41    3.51   0
   6   2   8    1.48    2.95   0
   6   2   8    0.80    3.80   0
   7   2   8    6.05    3.26   0
   7   2   8    2.97    3.08   0
   7   2   8    3.15    4.25   0
   8   2   8    3.46    3.53   0
   8   2   8   -0.46    4.63   0
  12  -3  -8   -0.38    6.06   0
  12  -3  -8    0.21    6.35   0
  11  -3  -8    1.24    5.05   0
  11  -3  -8    1.24    5.32   0
  10  -3  -8    1.76    5.04   0
  10  -3  -8    2.07    5.32   0
   9  -3  -8    3.83    4.65   0
   8  -3  -8    4.80    4.27   0
  -7   3   8    4.93    4.06   0
   7  -3  -8    4.19    3.81   0
   6  -3  -8   59.89    4.41   0
  -6   3   8   61.24    4.48   0
   6  -3  -8   61.04    3.07   0
   5  -3  -8   22.30    3.63   0
  -5   3   8   22.23    3.78   0
   5  -3  -8   22.50    3.09   0
   4  -3  -8   47.99    3.84   0
   4  -3  -8   44.04    3.19   0
  -4   3   8   44.30    3.56   0
   3  -3  -8   16.45    2.58   0
  -3   3   8   16.60    3.13   0
   3  -3  -8   20.78    3.18   0
  -2   3   8   36.67    3.31   0
   2  -3  -8   35.67    2.88   0
   2  -3  -8   32.97    3.25   0
  -1   3   8  321.38    5.02   0
   1  -3  -8  325.94    4.43   0
   1  -3  -8  335.94    5.14   0
   0   3   8  181.38    4.02   0
   0  -3  -8  173.10    3.68   0
   0  -3  -8  178.99    3.71   0
   1   3   8   71.04    3.36   0
  -1  -3  -8   68.21    2.82   0
   1   3   8   63.74    3.43   0
  -1  -3  -8   70.19    3.50   0
   2   3   8   56.69    3.57   0
  -2  -3  -8   52.48    2.91   0
   2   3   8   56.75    3.46   0
  -2  -3  -8   61.54    3.42   0
   3   3   8    1.86    2.54   0
  -3  -3  -8   -0.13    3.49   0
   3   3   8   -0.07    2.65   0
   4   3   8   10.39    3.47   0
  -4  -3  -8    6.47    3.60   0
   4   3   8    7.97    2.84   0
   5   3   8   19.44    3.07   0
  -5  -3  -8   14.44    3.95   0
   5   3   8   11.83    3.85   0
   6   3   8    3.59    3.20   0
   6   3   8    1.46    3.92   0
   7   3   8    3.90    4.27   0
   7   3   8    0.69    5.14   0
  12  -4  -8    1.74    5.59   0
  12  -4  -8    2.77    5.95   0
  11  -4  -8    0.52    5.05   0
  11  -4  -8    0.48    5.36   0
  10  -4  -8    2.20    4.77   0
   9  -4  -8    6.42    4.29   0
  -8   4   8   19.15    4.69   0
   8  -4  -8   15.93    4.03   0
   7  -4  -8    2.87    3.36   0
  -7   4   8    0.49    3.60   0
   6  -4  -8    4.38    3.52   0
  -6   4   8    7.62    3.54   0
   5  -4  -8   20.33    3.49   0
  -5   4   8   19.06    3.69   0
   5  -4  -8   22.76    3.00   0
   4  -4  -8    2.95    3.51   0
   4  -4  -8    0.99    2.44   0
  -4   4   8    2.56    3.43   0
   3  -4  -8    2.90    2.41   0
  -3   4   8    1.84    3.03   0
   3  -4  -8   -0.46    3.04   0
  -2   4   8   46.60    3.25   0
   2  -4  -8   47.32    2.71   0
   2  -4  -8   55.03    3.29   0
  -1   4   8   35.79    3.05   0
   1  -4  -8   38.74    3.26   0
   1  -4  -8   40.57    3.09   0
   0   4   8    9.52    2.49   0
   0  -4  -8   13.98    2.85   0
   0  -4  -8   10.09    2.47   0
   1   4   8   25.49    2.70   0
  -1  -4  -8   25.18    3.35   0
  -1  -4  -8   26.42    3.40   0
   2   4   8    7.25    2.52   0
  -2  -4  -8    6.40    2.73   0
  -2  -4  -8    3.79    2.63   0
   3   4   8    2.73    3.32   0
  -3  -4  -8   -0.88    3.34   0
   3   4   8    1.93    3.11   0
  -3  -4  -8   -4.05    2.83   0
   4   4   8    1.57    3.42   0
  -4  -4  -8    2.66    4.14   0
   4   4   8    4.28    3.67   0
  -5  -4  -8   14.48    4.06   0
   5   4   8   17.24    3.21   0
   5   4   8   17.32    4.47   0
   6   4   8    0.50    4.05   0
   6   4   8    0.97    4.82   0
   7   4   8    3.98    5.41   0
  12  -5  -8    2.51    5.01   0
  12  -5  -8    3.25    6.07   0
  11  -5  -8    2.20    4.59   0
  10  -5  -8    2.47    4.33   0
   9  -5  -8   -0.78    3.93   0
  -9   5   8    2.39    4.05   0
   8  -5  -8    2.30    3.86   0
  -8   5   8    5.45    3.38   0
  -7   5   8    3.94    3.75   0
   7  -5  -8    6.96    3.57   0
   6  -5  -8   51.20    4.02   0
  -6   5   8   57.37    3.55   0
   5  -5  -8    3.77    3.43   0
  -5   5   8    0.55    3.54   0
   5  -5  -8    6.73    3.07   0
   4  -5  -8    4.58    2.92   0
   4  -5  -8    8.30    3.12   0
  -4   5   8    5.01    3.00   0
   3  -5  -8   -0.67    2.95   0
   3  -5  -8    1.33    2.91   0
  -3   5   8    2.83    2.94   0
   2  -5  -8   -0.60    2.81   0
  -2   5   8    0.38    2.58   0
   2  -5  -8   -0.55    2.63   0
  -1   5   8    1.38    2.86   0
   1  -5  -8    1.09    2.96   0
   1  -5  -8    2.64    2.36   0
   0   5   8   20.10    3.12   0
   0  -5  -8   21.13    3.32   0
   0  -5  -8   18.48    2.67   0
   1   5   8    0.25    2.43   0
  -1  -5  -8   -0.30    3.26   0
  -1  -5  -8    1.30    2.52   0
   2   5   8    9.23    2.74   0
  -2  -5  -8   10.67    3.53   0
  -2  -5  -8   13.10    3.45   0
  -3  -5  -8    1.25    3.66   0
   3   5   8    2.26    3.39   0
  -3  -5  -8    3.31    2.75   0
   4   5   8    3.19    3.68   0
  -4  -5  -8    0.55    3.89   0
  -5  -5  -8    5.84    4.94   0
   5   5   8    2.61    3.34   0
   6   5   8   -0.35    4.34   0
  12  -6  -8    0.81    5.16   0
  11  -6  -8    1.48    4.00   0
  10  -6  -8    5.85    4.45   0
 -10   6   8    1.40    4.00   0
  -9   6   8    2.36    4.11   0
   9  -6  -8    1.17    3.39   0
   8  -6  -8    4.95    3.38   0
  -8   6   8    3.91    3.50   0
   7  -6  -8    4.04    3.19   0
  -7   6   8    6.79    3.15   0
   6  -6  -8    4.04    3.00   0
  -6   6   8    6.75    3.04   0
  -5   6   8   23.09    3.34   0
   5  -6  -8   26.11    3.27   0
   5  -6  -8   21.54    3.17   0
   4  -6  -8   13.70    3.09   0
   4  -6  -8   12.98    3.17   0
  -4   6   8   11.72    2.55   0
   3  -6  -8   13.68    3.08   0
   3  -6  -8   13.64    3.02   0
  -3   6   8    9.75    3.10   0
   2  -6  -8    4.16    3.11   0
  -2   6   8    1.37    2.98   0
   2  -6  -8    3.16    2.44   0
   1  -6  -8   21.56    3.20   0
  -1   6   8   20.89    3.10   0
   1  -6  -8   20.00    2.60   0
   0  -6  -8    3.78    3.23   0
   0   6   8    1.97    2.56   0
   0  -6  -8    0.53    2.57   0
  -1  -6  -8   40.39    3.59   0
   1   6   8   44.10    3.59   0
  -1  -6  -8   34.85    2.99   0
  -2  -6  -8    1.45    3.70   0
   2   6   8    2.55    2.75   0
  -2  -6  -8    2.94    3.46   0
  -3  -6  -8    4.61    3.79   0
   3   6   8    2.61    3.03   0
  -3  -6  -8    3.97    3.05   0
  -4  -6  -8    6.36    4.83   0
   4   6   8    5.65    3.27   0
   5   6   8    1.93    3.35   0
  11  -7  -8    1.30    4.32   0
  10  -7  -8   -1.79    4.46   0
 -10   7   8    2.44    4.74   0
   9  -7  -8    2.44    3.68   0
  -9   7   8    5.45    3.73   0
   8  -7  -8   30.41    4.30   0
  -8   7   8   27.56    3.92   0
   7  -7  -8    2.22    3.17   0
  -7   7   8   -0.51    3.17   0
   6  -7  -8    1.80    3.30   0
  -6   7   8    4.75    3.17   0
  -5   7   8    0.88    3.29   0
   5  -7  -8   -2.42    3.21   0
   5  -7  -8    0.42    3.07   0
   4  -7  -8   23.78    3.33   0
   4  -7  -8   25.34    3.14   0
  -4   7   8   20.67    2.76   0
   3  -7  -8   10.43    3.22   0
   3  -7  -8   11.44    2.70   0
  -3   7   8   10.77    3.24   0
   2  -7  -8    5.77    2.53   0
   2  -7  -8    3.12    2.61   0
  -2   7   8    3.91    3.03   0
   1  -7  -8    0.99    3.59   0
  -1   7   8    5.32    2.99   0
   1  -7  -8    4.12    2.61   0
   0  -7  -8   15.40    3.51   0
   0   7   8   17.12    2.76   0
   0  -7  -8   14.89    2.80   0
  -1  -7  -8   11.78    3.70   0
   1   7   8   14.06    2.91   0
  -1  -7  -8   10.77    3.47   0
  -2  -7  -8   -0.70    3.69   0
   2   7   8    4.81    3.67   0
  -2  -7  -8    2.41    3.01   0
   3   7   8   -2.56    3.89   0
  -3  -7  -8    2.00    3.09   0
  -3  -7  -8    1.15    4.90   0
  -4  -7  -8   -1.49    5.27   0
   4   7   8   -0.20    4.08   0
  -4  -7  -8    0.65    3.42   0
  11  -8  -8    4.96    4.90   0
 -11   8   8    0.49    4.45   0
 -10   8   8    0.93    3.92   0
  10  -8  -8   -0.73    3.88   0
   9  -8  -8    0.81    3.71   0
  -9   8   8    2.92    3.78   0
   8  -8  -8    1.08    3.65   0
  -8   8   8    3.68    3.86   0
   7  -8  -8    9.90    3.51   0
  -7   8   8    9.29    3.34   0
   6  -8  -8   -0.26    2.72   0
  -6   8   8    1.07    3.35   0
  -5   8   8    5.16    3.29   0
   5  -8  -8    8.02    3.20   0
   5  -8  -8   10.03    3.19   0
   4  -8  -8    5.60    3.20   0
   4  -8  -8    6.21    3.23   0
  -4   8   8    1.82    2.67   0
   3  -8  -8   -1.21    3.07   0
   3  -8  -8    4.34    3.35   0
  -3   8   8    1.46    3.07   0
   2  -8  -8   14.59    3.31   0
   2  -8  -8   10.99    2.96   0
  -2   8   8   13.50    3.37   0
   1  -8  -8   78.36    4.23   0
  -1   8   8   77.71    3.24   0
   1  -8  -8   83.43    3.35   0
   0  -8  -8    4.36    3.54   0
   0   8   8    4.37    2.85   0
   0  -8  -8    5.37    2.92   0
  -1  -8  -8    3.04    4.42   0
   1   8   8    3.98    3.09   0
  -1  -8  -8   -1.10    3.15   0
  -2  -8  -8    3.25    4.14   0
   2   8   8    2.60    3.89   0
  -2  -8  -8   -0.01    3.93   0
  -3  -8  -8   -0.71    5.34   0
   3   8   8   -3.22    3.44   0
  -3  -8  -8    1.54    3.45   0
  -4  -8  -8    1.40    4.62   0
  11  -9  -8    3.48    4.40   0
  10  -9  -8    1.29    4.31   0
 -10   9   8   -1.07    4.30   0
  -9   9   8   -0.41    3.83   0
   9  -9  -8    0.58    3.90   0
   8  -9  -8    1.94    3.65   0
  -8   9   8    1.65    3.78   0
   7  -9  -8    6.44    3.58   0
  -7   9   8    5.47    3.03   0
   6  -9  -8   -2.01    3.50   0
  -6   9   8   -1.26    2.85   0
  -5   9   8    2.92    3.42   0
   5  -9  -8    5.49    3.39   0
   5  -9  -8    2.13    3.49   0
  -4   9   8    4.96    3.41   0
   4  -9  -8    1.83    2.84   0
   4  -9  -8   -0.74    2.85   0
   3  -9  -8    8.83    2.89   0
   3  -9  -8    8.30    3.58   0
  -3   9   8    7.79    3.58   0
   2  -9  -8    1.47    3.42   0
   2  -9  -8    3.62    3.66   0
  -2   9   8    4.06    3.33   0
   1  -9  -8   20.40    3.99   0
  -1   9   8   15.88    2.96   0
   1  -9  -8   16.97    3.25   0
   0  -9  -8    1.52    3.92   0
   0   9   8    1.60    3.60   0
   0  -9  -8    1.57    3.03   0
  -1  -9  -8    2.02    4.95   0
   1   9   8    0.58    3.21   0
  -1  -9  -8    4.95    4.03   0
  -2  -9  -8    0.38    5.89   0
   2   9   8    0.78    4.16   0
  -2  -9  -8    1.17    3.48   0
  10 -10  -8    2.90    4.39   0
 -10  10   8    0.43    4.47   0
  -9  10   8    4.58    4.25   0
   9 -10  -8    2.31    4.00   0
   8 -10  -8    2.97    3.81   0
  -8  10   8    0.66    3.84   0
   7 -10  -8   -0.09    3.75   0
  -7  10   8   -0.31    3.82   0
   6 -10  -8    0.09    3.65   0
  -6  10   8   -0.41    2.89   0
   6 -10  -8   -2.41    3.78   0
   5 -10  -8    4.19    3.57   0
  -5  10   8    2.04    3.52   0
   5 -10  -8    0.95    3.60   0
  -4  10   8    7.13    2.96   0
   4 -10  -8    3.79    2.95   0
   4 -10  -8    9.99    3.71   0
   3 -10  -8   26.37    3.91   0
   3 -10  -8   23.20    3.98   0
  -3  10   8   21.93    3.07   0
   2 -10  -8   14.94    3.12   0
   2 -10  -8   17.05    4.76   0
  -2  10   8   18.78    3.08   0
   1 -10  -8    2.93    4.67   0
  -1  10   8    0.31    3.01   0
   1 -10  -8    1.38    3.65   0
   0 -10  -8    1.79    5.06   0
   0  10   8    1.11    3.29   0
   0 -10  -8    0.24    3.24   0
  -1 -10  -8    0.19    5.45   0
   1  10   8    4.46    4.29   0
  -1 -10  -8    3.39    4.30   0
  -9  11   8   -0.20    4.49   0
   9 -11  -8    2.03    4.38   0
   8 -11  -8    1.66    4.09   0
  -8  11   8   -0.32    3.26   0
   7 -11  -8    0.33    4.03   0
  -7  11   8    2.50    3.27   0
   6 -11  -8    1.30    3.94   0
  -6  11   8    0.39    3.88   0
   6 -11  -8    2.22    3.97   0
   5 -11  -8    4.79    3.33   0
  -5  11   8    6.26    3.84   0
   5 -11  -8    9.66    4.00   0
  -4  11   8    0.82    3.17   0
   4 -11  -8   -0.37    3.06   0
   4 -11  -8    1.22    3.93   0
   3 -11  -8    3.22    3.93   0
   3 -11  -8    7.98    4.11   0
  -3  11   8    0.38    3.18   0
   2 -11  -8    5.42    4.09   0
   2 -11  -8    6.33    4.43   0
  -2  11   8    6.89    3.39   0
   1 -11  -8    2.18    4.58   0
  -1  11   8    1.41    4.24   0
   1 -11  -8    3.26    3.34   0
   0 -11  -8    3.31    5.57   0
   0  11   8    1.38    4.46   0
   0 -11  -8    0.86    4.33   0
   7 -12  -8   -0.58    4.76   0
  -7  12   8    0.59    4.47   0
   7 -12  -8    2.25    3.61   0
  -6  12   8    3.56    4.27   0
   6 -12  -8    0.22    3.43   0
   6 -12  -8    1.59    4.42   0
   5 -12  -8    0.51    4.16   0
  -5  12   8    4.14    3.37   0
   5 -12  -8    0.95    4.34   0
   4 -12  -8    0.13    4.28   0
  -4  12   8   -1.18    3.53   0
   4 -12  -8    3.16    4.47   0
  -3  12   8    4.72    4.28   0
   3 -12  -8   -2.97    4.28   0
   3 -12  -8    2.17    4.57   0
   2 -12  -8    4.21    4.37   0
   0 -13   9   -0.13    4.72   0
   0  13  -9    1.19    4.26   0
   0 -13   9   -0.28    5.63   0
   1 -13   9   -1.60    4.50   0
   1 -13   9    5.10    5.54   0
  -1  13  -9   -1.69    4.33   0
   2 -13   9    0.96    4.67   0
   2 -13   9    3.08    4.47   0
  -2  13  -9    1.02    3.18   0
  -3  13  -9    1.42    4.29   0
   3 -13   9    1.85    4.77   0
   3 -13   9    0.67    3.69   0
  -2 -12   9    1.89    4.69   0
   2  12  -9   -0.01    4.34   0
  -1 -12   9    0.97    4.31   0
   1  12  -9    0.83    4.11   0
  -1 -12   9    0.63    5.33   0
   0 -12   9    3.00    4.21   0
   0 -12   9    1.69    5.11   0
   0  12  -9    4.27    4.07   0
   1 -12   9    0.82    4.38   0
   1 -12   9    4.28    3.43   0
  -1  12  -9   -0.38    3.70   0
  -2  12  -9   -0.32    3.31   0
   2 -12   9    1.71    4.42   0
   2 -12   9    1.34    4.10   0
   3 -12   9    2.46    4.31   0
  -3  12  -9    5.27    4.01   0
   3 -12   9    4.18    3.39   0
   4 -12   9   -1.08    4.32   0
   4 -12   9   -1.16    4.07   0
  -4  12  -9   -1.01    3.17   0
   5 -12   9   -1.33    4.48   0
  -5  12  -9   -0.25    3.26   0
   5 -12   9    3.24    4.62   0
  -4 -11   9    3.93    5.36   0
   4  11  -9    3.24    4.38   0
  -3 -11   9    2.13    4.41   0
   3  11  -9    0.40    4.18   0
  -2 -11   9    0.61    4.71   0
   2  11  -9   -1.11    3.77   0
  -1 -11   9    3.36    4.15   0
   1  11  -9    5.27    3.84   0
  -1 -11   9    5.55    4.80   0
   0 -11   9    1.48    3.89   0
   0 -11   9    0.23    4.14   0
   0  11  -9    1.40    3.67   0
   1 -11   9    3.63    3.98   0
   1 -11   9   -1.05    3.74   0
  -1  11  -9    4.33    3.59   0
  -2  11  -9    0.44    3.66   0
   2 -11   9   -0.97    4.16   0
   2 -11   9   -0.45    3.88   0
   3 -11   9   -2.11    3.81   0
  -3  11  -9   -0.43    3.40   0
   3 -11   9    0.32    3.72   0
  -4  11  -9    2.33    2.98   0
   4 -11   9    0.81    3.24   0
   4 -11   9    0.53    3.48   0
   5 -11   9   -0.82    3.98   0
   5 -11   9    0.80    3.33   0
  -5  11  -9   -0.74    3.11   0
   6 -11   9    0.41    4.03   0
   6 -11   9    0.99    4.38   0
   5  10  -9    1.84    4.67   0
  -5 -10   9   -0.19    6.02   0
  -4 -10   9    1.61    4.86   0
   4  10  -9    2.03    4.58   0
  -3 -10   9    0.93    4.72   0
   3  10  -9   -0.56    4.40   0
  -2 -10   9    3.38    3.80   0
   2  10  -9    1.10    3.65   0
  -2 -10   9    0.39    4.60   0
  -1 -10   9    4.08    4.63   0
  -1 -10   9    6.11    4.45   0
   1  10  -9    5.41    4.11   0
   0 -10   9    1.50    3.82   0
   0 -10   9   -0.52    3.81   0
   0  10  -9   -0.78    3.79   0
  -1  10  -9   -0.68    3.48   0
   1 -10   9   -2.01    3.58   0
   1 -10   9    1.79    3.60   0
   2 -10   9    0.93    3.61   0
  -2  10  -9    0.55    2.74   0
   2 -10   9    2.78    3.50   0
  -3  10  -9    2.02    3.51   0
   3 -10   9    5.92    3.76   0
   3 -10   9    3.58    3.00   0
   4 -10   9    9.29    3.74   0
  -4  10  -9    3.32    3.63   0
   4 -10   9    4.59    3.79   0
   5 -10   9    2.58    2.85   0
   5 -10   9    1.76    3.81   0
  -5  10  -9    2.56    3.01   0
   6 -10   9    1.68    3.26   0
   6 -10   9    0.91    3.41   0
   7 -10   9    3.77    4.30   0
   7 -10   9    1.74    3.69   0
   6   9  -9   -0.41    5.41   0
  -6  -9   9    3.28    6.44   0
   5   9  -9    2.12    5.02   0
  -5  -9   9    2.17    5.56   0
  -4  -9   9    4.83    4.58   0
   4   9  -9    4.60    4.94   0
   3   9  -9   11.60    4.63   0
  -3  -9   9   13.29    4.42   0
   3   9  -9   11.04    4.43   0
   2   9  -9    2.09    4.14   0
  -2  -9   9    2.90    3.43   0
   2   9  -9    0.99    3.82   0
  -2  -9   9    0.32    3.48   0
   1   9  -9    6.34    3.51   0
  -1  -9   9    1.57    4.01   0
  -1  -9   9    1.72    3.50   0
   1   9  -9    1.49    3.34   0
   0   9  -9    4.01    3.21   0
   0   9  -9   -0.74    3.46   0
   0  -9   9    2.71    2.83   0
   0  -9   9   -0.69    3.43   0
   1  -9   9    0.26    3.46   0
  -1   9  -9    1.82    3.26   0
   1  -9   9    4.75    3.46   0
   2  -9   9    2.03    3.45   0
  -2   9  -9   -0.64    2.61   0
   2  -9   9    3.84    3.27   0
   3  -9   9    9.22    2.91   0
   3  -9   9    5.90    2.98   0
  -3   9  -9    8.18    3.32   0
   4  -9   9    3.84    3.35   0
   4  -9   9    2.73    2.85   0
  -4   9  -9    0.96    3.49   0
   5  -9   9    4.65    3.73   0
   5  -9   9    5.13    3.12   0
   6  -9   9    1.49    3.06   0
   6  -9   9    1.46    3.29   0
   7  -9   9    5.31    4.26   0
   7  -9   9   -1.77    3.26   0
   8  -9   9   -3.51    3.71   0
   7   8  -9    0.71    6.94   0
   6   8  -9    1.27    6.44   0
   6   8  -9    1.70    5.91   0
   5   8  -9    0.54    5.04   0
   5   8  -9    0.12    4.93   0
  -5  -8   9   -0.61    5.31   0
  -4  -8   9    2.23    4.98   0
   4   8  -9    0.81    4.27   0
   4   8  -9    1.21    4.64   0
   3   8  -9    3.28    3.63   0
   3   8  -9    2.02    3.95   0
  -3  -8   9    1.19    4.07   0
   2   8  -9    1.61    3.37   0
  -2  -8   9   -0.51    3.56   0
  -2  -8   9    3.81    3.35   0
   2   8  -9    2.44    3.83   0
   1   8  -9    4.95    3.11   0
   1   8  -9    7.77    3.39   0
  -1  -8   9    4.24    3.55   0
  -1  -8   9    5.93    3.30   0
   0   8  -9    1.86    2.81   0
   0   8  -9    2.87    3.07   0
   0  -8   9    1.36    3.53   0
   0  -8   9    3.23    3.19   0
  -1   8  -9    9.90    3.44   0
   1  -8   9    8.37    2.91   0
  -1   8  -9    9.57    3.28   0
   1  -8   9    6.54    3.43   0
  -2   8  -9   -1.79    2.36   0
   2  -8   9    1.24    2.72   0
   2  -8   9    1.75    3.05   0
  -2   8  -9    0.52    3.28   0
   3  -8   9    1.10    3.25   0
   3  -8   9    0.45    2.77   0
  -3   8  -9   -0.46    3.08   0
   4  -8   9    2.34    3.41   0
   4  -8   9    3.79    2.90   0
   5  -8   9    2.48    3.73   0
   5  -8   9    5.06    3.39   0
   6  -8   9    0.35    3.84   0
   6  -8   9    3.84    3.73   0
   7  -8   9    3.21    3.51   0
   7  -8   9    2.69    3.20   0
   8  -8   9    1.63    3.82   0
   8  -8   9    8.72    4.48   0
   7   7  -9    3.08    6.46   0
   6   7  -9    2.50    5.23   0
   6   7  -9    0.71    6.33   0
   5   7  -9    7.61    4.30   0
   5   7  -9    6.34    5.79   0
  -5  -7   9    5.32    5.68   0
  -4  -7   9    2.09    4.65   0
   4   7  -9    1.90    4.17   0
   4   7  -9    6.01    3.98   0
   3   7  -9    0.20    3.42   0
  -3  -7   9    0.87    3.81   0
   3   7  -9    0.86    4.18   0
   2   7  -9    2.75    3.30   0
   2   7  -9    3.06    3.65   0
  -2  -7   9    2.92    3.90   0
  -2  -7   9    1.23    3.16   0
   1   7  -9   14.27    2.77   0
  -1  -7   9   19.02    3.46   0
   1   7  -9   17.78    3.25   0
  -1  -7   9   18.32    3.72   0
   0   7  -9   13.10    2.74   0
   0   7  -9    7.71    3.53   0
   0  -7   9   11.20    2.87   0
   0  -7   9   10.03    3.21   0
  -1   7  -9    2.08    3.08   0
  -1   7  -9    2.40    3.22   0
   1  -7   9   -0.37    3.07   0
   1  -7   9    1.26    3.11   0
  -2   7  -9   14.23    3.24   0
   2  -7   9   13.12    3.25   0
   2  -7   9   14.45    3.18   0
  -2   7  -9   16.91    2.68   0
  -3   7  -9   12.66    2.83   0
   3  -7   9   19.20    2.95   0
   3  -7   9   22.64    3.35   0
   4  -7   9    2.04    2.78   0
   4  -7   9    2.71    2.65   0
   5  -7   9    1.05    2.99   0
   5  -7   9    0.97    3.37   0
   6  -7   9   -0.52    3.07   0
   6  -7   9    0.91    2.85   0
   7  -7   9    6.38    3.45   0
   7  -7   9   -0.20    2.98   0
   8  -7   9    3.22    3.66   0
   8  -7   9    6.09    3.53   0
   8  -7   9    1.95    3.45   0
   9   6  -9    1.01    7.78   0
   8   6  -9   -1.45    5.54   0
   7   6  -9   -0.18    4.51   0
   6   6  -9    1.31    4.26   0
   5   6  -9    2.65    3.65   0
   4   6  -9    1.19    4.97   0
   4   6  -9    1.38    3.25   0
  -4  -6   9    0.86    5.41   0
   3   6  -9    9.37    4.04   0
   3   6  -9    8.42    3.34   0
  -3  -6   9    9.39    4.75   0
   2   6  -9    1.19    3.20   0
   2   6  -9    0.94    3.73   0
  -2  -6   9    1.42    3.48   0
  -2  -6   9   -0.44    2.56   0
   1   6  -9    0.58    3.00   0
   1   6  -9    3.03    3.15   0
  -1  -6   9    3.44    3.17   0
  -1  -6   9    3.29    3.10   0
   0  -6   9   17.40    3.32   0
   0   6  -9   18.32    3.14   0
   0   6  -9   15.71    3.19   0
   0  -6   9   16.15    3.13   0
  -1   6  -9    2.65    3.17   0
   1  -6   9    4.97    3.16   0
   1  -6   9   -1.07    2.52   0
   2  -6   9   -0.42    3.31   0
   2  -6   9    3.27    2.51   0
  -2   6  -9    2.36    3.26   0
  -3   6  -9    6.11    3.26   0
   3  -6   9    0.68    2.60   0
   3  -6   9    5.58    3.14   0
  -4   6  -9    4.39    2.79   0
   4  -6   9    2.13    2.70   0
   4  -6   9    4.27    3.40   0
   5  -6   9    4.59    2.76   0
   5  -6   9    4.08    3.31   0
   6  -6   9   -2.65    3.64   0
   6  -6   9    0.57    3.35   0
   7  -6   9   -1.35    3.33   0
   7  -6   9    4.12    3.79   0
   7  -6   9    0.21    3.13   0
   8  -6   9    3.01    4.32   0
   8  -6   9   -0.63    4.20   0
   8  -6   9   -0.26    3.41   0
   9   5  -9    0.22    5.86   0
   8   5  -9   -0.13    4.76   0
   7   5  -9    2.31    4.37   0
   6   5  -9    3.55    4.27   0
   5   5  -9   14.24    3.47   0
   4   5  -9   14.89    3.45   0
  -3  -5   9    3.03    4.98   0
   3   5  -9    4.61    3.19   0
   2   5  -9   14.61    3.21   0
  -2  -5   9   18.25    3.13   0
  -2  -5   9   13.88    3.77   0
  -1  -5   9   38.62    3.86   0
   1   5  -9   33.27    2.67   0
  -1  -5   9   36.43    3.19   0
   0   5  -9    1.97    2.98   0
   0  -5   9    1.10    3.45   0
   0  -5   9   -0.79    2.91   0
  -1   5  -9    1.34    2.42   0
   1  -5   9    0.57    2.53   0
   1  -5   9   -0.49    3.09   0
  -2   5  -9    4.40    3.19   0
   2  -5   9    2.80    2.67   0
   2  -5   9    6.78    2.56   0
  -3   5  -9    5.57    2.59   0
   3  -5   9   10.18    3.10   0
   3  -5   9    9.96    3.23   0
   4  -5   9   12.35    2.63   0
  -4   5  -9   11.51    2.86   0
   4  -5   9   14.91    2.79   0
  -5   5  -9    4.47    3.52   0
   5  -5   9    2.91    3.30   0
   5  -5   9   -0.85    2.89   0
   5  -5   9    4.93    3.16   0
   6  -5   9    4.62    2.88   0
   6  -5   9    0.98    2.98   0
   6  -5   9    2.37    3.57   0
   7  -5   9    1.82    3.16   0
   7  -5   9   -3.78    3.13   0
   7  -5   9   -0.23    3.95   0
   8  -5   9   -2.43    3.38   0
   8  -5   9    0.37    3.43   0
   8  -5   9    2.83    4.27   0
  10   4  -9    3.55    5.50   0
   9   4  -9    1.79    4.90   0
   8   4  -9    2.56    4.03   0
   7   4  -9    3.92    3.64   0
   6   4  -9    0.14    3.24   0
   5   4  -9   18.55    3.48   0
   4   4  -9    8.42    2.72   0
  -3  -4   9    7.91    6.24   0
   3   4  -9    4.87    3.08   0
  -3  -4   9    7.76    6.38   0
   2   4  -9    0.32    2.83   0
  -2  -4   9    1.32    2.79   0
  -2  -4   9    1.69    3.65   0
   1   4  -9    1.26    2.88   0
  -1  -4   9    2.36    3.34   0
  -1  -4   9    3.40    2.84   0
   0   4  -9    1.21    2.98   0
   0  -4   9    1.00    2.49   0
   0  -4   9    2.14    3.14   0
  -1   4  -9    4.64    2.64   0
   1  -4   9    4.03    2.54   0
   1  -4   9    4.34    3.05   0
   2  -4   9   24.07    3.27   0
  -2   4  -9   21.87    2.83   0
   2  -4   9   22.03    3.51   0
  -3   4  -9   -1.39    2.51   0
   3  -4   9    0.63    2.53   0
   3  -4   9    0.55    3.14   0
   3  -4   9    1.21    2.57   0
  -4   4  -9    2.04    2.58   0
   4  -4   9    0.46    2.94   0
   4  -4   9    2.12    2.66   0
   4  -4   9    1.82    2.64   0
  -5   4  -9   -2.34    3.57   0
   5  -4   9    1.56    2.71   0
   5  -4   9   -0.31    2.86   0
   5  -4   9    1.08    3.37   0
   6  -4   9   -2.15    2.64   0
   6  -4   9   -1.35    3.00   0
   6  -4   9   -0.40    2.75   0
   7  -4   9    3.50    3.73   0
   7  -4   9   -0.28    3.17   0
   7  -4   9    3.46    3.20   0
   8  -4   9    3.40    4.00   0
   8  -4   9    0.55    4.20   0
   8  -4   9    4.10    4.26   0
  10   3  -9    0.24    5.34   0
   9   3  -9    1.95    4.62   0
   8   3  -9    5.90    3.66   0
   7   3  -9    2.93    3.45   0
   6   3  -9    2.10    3.33   0
   5   3  -9   13.37    3.28   0
   4   3  -9   11.35    3.11   0
   3   3  -9   14.25    2.95   0
  -2  -3   9    1.72    4.13   0
   2   3  -9    2.67    2.79   0
  -2  -3   9    0.80    2.78   0
  -2  -3   9    0.48    4.22   0
   1   3  -9   58.71    3.44   0
  -1  -3   9   62.70    3.20   0
  -1  -3   9   64.45    4.16   0
  -1  -3   9   63.54    4.23   0
   0  -3   9   77.61    3.92   0
   0   3  -9   78.27    3.52   0
   0  -3   9   74.24    3.03   0
   0  -3   9   82.54    3.93   0
   1  -3   9    1.50    3.13   0
   1  -3   9    0.08    2.56   0
  -1   3  -9    3.90    2.64   0
   1  -3   9    0.65    3.09   0
   2  -3   9  142.50    3.59   0
  -2   3  -9  134.52    3.40   0
   2  -3   9  136.71    3.49   0
   2  -3   9  140.02    4.17   0
  -3   3  -9    5.54    3.27   0
   3  -3   9    3.73    2.62   0
   3  -3   9    9.64    3.01   0
   3  -3   9    4.57    2.62   0
  -4   3  -9    2.51    2.62   0
   4  -3   9    2.35    3.15   0
   4  -3   9   -0.39    2.51   0
   4  -3   9    2.56    3.09   0
  -5   3  -9    4.20    3.54   0
   5  -3   9    0.87    2.84   0
   5  -3   9   -2.06    2.62   0
   5  -3   9    1.88    3.34   0
   6  -3   9    5.68    3.58   0
   6  -3   9    7.86    2.88   0
   6  -3   9    7.74    2.89   0
   7  -3   9    2.83    3.97   0
   7  -3   9    5.19    2.98   0
   7  -3   9    2.90    3.10   0
   8  -3   9    0.83    3.41   0
   8  -3   9    0.27    3.90   0
   8  -3   9   -0.10    3.52   0
  11   2  -9    0.88    5.37   0
  10   2  -9    0.98    4.12   0
   9   2  -9    5.36    3.80   0
   8   2  -9    4.97    3.67   0
   7   2  -9   18.56    3.35   0
   6   2  -9   22.38    3.45   0
   5   2  -9    0.72    2.41   0
   4   2  -9   -0.85    2.90   0
   3   2  -9   14.72    2.36   0
  -2  -2   9    3.14    3.71   0
   2   2  -9    3.57    2.84   0
  -2  -2   9    3.67    2.82   0
  -2  -2   9    3.62    4.12   0
   1   2  -9   16.43    3.12   0
  -1  -2   9   19.46    3.84   0
  -1  -2   9   17.73    2.95   0
  -1  -2   9   17.00    3.66   0
   0   2  -9   65.73    3.51   0
   0  -2   9   58.26    3.47   0
   0  -2   9   67.39    3.80   0
   0  -2   9   62.14    4.11   0
   1  -2   9   24.19    3.23   0
  -1   2  -9   32.17    3.29   0
   1  -2   9   30.27    3.29   0
   1  -2   9   32.06    3.43   0
  -2   2  -9   11.64    2.77   0
   2  -2   9    2.53    2.39   0
   2  -2   9    7.10    3.15   0
   2  -2   9    8.76    3.06   0
  -3   2  -9    0.16    2.63   0
   3  -2   9    0.08    2.93   0
   3  -2   9   -0.39    3.15   0
   3  -2   9    1.09    2.50   0
  -4   2  -9    1.73    2.65   0
   4  -2   9    2.98    2.45   0
   4  -2   9    2.98    3.13   0
   4  -2   9   -1.22    3.15   0
  -5   2  -9   -1.51    2.78   0
   5  -2   9    0.23    2.64   0
   5  -2   9   -0.22    2.81   0
   5  -2   9    2.97    2.71   0
   6  -2   9    5.69    2.90   0
  -6   2  -9    4.86    3.01   0
   6  -2   9    2.47    3.42   0
   6  -2   9    2.12    3.03   0
   7  -2   9    1.72    4.05   0
   7  -2   9    2.36    3.21   0
   7  -2   9    6.83    3.03   0
   8  -2   9    0.01    4.36   0
   8  -2   9    3.26    3.41   0
   8  -2   9   -0.02    3.47   0
  11   1  -9    1.26    4.40   0
  10   1  -9    0.81    4.04   0
   9   1  -9   12.85    4.03   0
   8   1  -9   15.11    3.67   0
   7   1  -9   -2.64    2.65   0
   6   1  -9    1.03    2.48   0
   5   1  -9   11.86    2.96   0
   4   1  -9   27.65    2.96   0
   3   1  -9   24.87    2.57   0
  -3  -1   9   23.11    6.36   0
  -3  -1   9   23.87    6.49   0
  -2  -1   9    4.18    3.86   0
   2   1  -9    7.78    3.07   0
  -2  -1   9    4.15    2.36   0
  -2  -1   9    5.29    3.88   0
  -1  -1   9    2.58    3.05   0
   1   1  -9    3.59    2.98   0
  -1  -1   9    2.61    3.08   0
  -1  -1   9    4.23    2.97   0
   0  -1   9   60.50    3.51   0
   0   1  -9   62.74    2.91   0
   0  -1   9   57.22    2.92   0
   0  -1   9   63.65    3.56   0
  -1   1  -9    2.44    2.45   0
   1  -1   9    0.74    2.85   0
   1  -1   9    1.31    2.56   0
   1  -1   9   -1.76    2.79   0
  -2   1  -9   78.40    3.95   0
   2  -1   9   69.95    3.23   0
   2  -1   9   67.97    3.30   0
   2  -1   9   77.91    3.44   0
  -3   1  -9    1.89    2.60   0
   3  -1   9    1.84    2.41   0
   3  -1   9    1.40    2.44   0
   3  -1   9    0.11    3.06   0
   4  -1   9   15.30    3.07   0
  -4   1  -9   17.08    3.30   0
   4  -1   9   14.81    2.70   0
   4  -1   9   17.01    2.67   0
  -5   1  -9    4.96    2.78   0
   5  -1   9    4.64    2.80   0
   5  -1   9    5.68    2.67   0
   5  -1   9    2.85    2.79   0
  -6   1  -9    2.30    3.98   0
   6  -1   9    1.63    2.99   0
   6  -1   9    2.07    2.80   0
   6  -1   9    4.82    3.66   0
   7  -1   9    3.59    3.03   0
   7  -1   9    0.77    4.01   0
   7  -1   9    6.63    3.97   0
   8  -1   9    8.21    3.45   0
   8  -1   9    3.67    3.66   0
   8  -1   9    5.19    4.37   0
  11   0  -9    1.02    4.33   0
  10   0  -9    8.70    4.02   0
   9   0  -9    9.92    2.98   0
   8   0  -9   -0.43    2.80   0
   7   0  -9   -1.04    2.44   0
   6   0  -9    4.37    2.42   0
   5   0  -9    3.24    2.99   0
   4   0  -9   18.34    2.46   0
  -3   0   9    3.80    4.47   0
   3   0  -9    5.65    2.49   0
  -3   0   9    4.57    4.08   0
  -2   0   9    2.00    3.43   0
   2   0  -9    3.44    2.38   0
  -1   0   9   59.79    3.59   0
   1   0  -9   66.00    3.41   0
  -1   0   9   49.58    2.82   0
   0   0   9   10.71    3.14   0
   0   0  -9   10.30    3.12   0
   0   0   9   10.27    2.51   0
  -1   0  -9   11.62    3.29   0
   1   0   9   13.85    3.24   0
   1   0   9    8.72    2.89   0
  -2   0  -9   -1.34    3.04   0
   2   0   9    1.38    2.41   0
   2   0   9   -0.49    2.34   0
  -3   0  -9    2.57    3.17   0
   3   0   9    0.70    2.56   0
   3   0   9    3.29    3.02   0
   3   0   9   -0.25    3.13   0
  -4   0  -9   17.14    3.48   0
   4   0   9   16.87    2.72   0
   4   0   9   15.11    2.69   0
   4   0   9   15.48    3.44   0
  -5   0  -9    0.49    3.61   0
   5   0   9    0.90    2.76   0
   5   0   9    0.60    3.21   0
   5   0   9    4.42    3.44   0
   6   0   9    1.00    3.02   0
  -6   0  -9    3.85    3.97   0
   6   0   9    2.35    3.83   0
   6   0   9   -0.43    3.83   0
   7   0   9    2.13    4.09   0
   7   0   9    2.16    3.83   0
   7   0   9    4.62    3.29   0
   8   0   9   -2.86    3.66   0
   8   0   9    2.29    3.50   0
   8   0   9   -1.85    4.66   0
  11  -1  -9    1.63    4.18   0
  10  -1  -9    5.83    3.14   0
   9  -1  -9    7.98    3.54   0
   8  -1  -9    4.04    3.14   0
   7  -1  -9   -0.54    2.42   0
   6  -1  -9    9.92    3.07   0
   5  -1  -9   16.30    2.56   0
  -4   1   9    2.98    4.63   0
   4  -1  -9    4.54    2.48   0
   3  -1  -9   10.45    2.49   0
  -3   1   9    9.80    3.44   0
  -2   1   9  140.19    4.37   0
   2  -1  -9  131.75    3.46   0
  -1   1   9   74.86    3.81   0
   1  -1  -9   75.78    3.10   0
  -1   1   9   74.74    3.55   0
   0   1   9   43.66    3.41   0
   0  -1  -9   44.97    2.97   0
   0   1   9   49.07    2.90   0
   1   1   9   51.63    3.24   0
  -1  -1  -9   50.16    3.28   0
   1   1   9   52.29    2.83   0
   2   1   9    1.42    2.91   0
  -2  -1  -9    0.55    2.48   0
   2   1   9    0.22    2.92   0
   3   1   9    1.55    3.05   0
  -3  -1  -9    2.49    3.22   0
   3   1   9    0.80    3.06   0
   4   1   9   -2.23    2.78   0
  -4  -1  -9    2.30    2.88   0
   4   1   9    3.51    3.24   0
   5   1   9    0.12    3.56   0
  -5  -1  -9   -0.76    3.79   0
   5   1   9    0.55    3.50   0
   5   1   9    0.13    3.38   0
   6   1   9    5.72    3.74   0
   6   1   9    4.44    2.94   0
  -6  -1  -9    1.88    4.09   0
   6   1   9    2.18    3.05   0
   7   1   9    2.68    3.50   0
   7   1   9    3.20    3.32   0
   7   1   9    4.01    4.38   0
  12  -2  -9    0.75    3.70   0
  11  -2  -9    0.90    4.07   0
  10  -2  -9    1.01    2.94   0
   9  -2  -9   -0.31    2.81   0
   8  -2  -9    1.44    2.58   0
   7  -2  -9    2.34    2.45   0
   6  -2  -9   21.30    2.60   0
   6  -2  -9   22.15    7.13   0
   5  -2  -9   34.46    3.00   0
  -5   2   9   44.31    4.72   0
   5  -2  -9   40.98    4.99   0
   4  -2  -9    8.22    3.08   0
   4  -2  -9    8.58    3.46   0
  -4   2   9    7.88    3.76   0
   3  -2  -9    1.94    2.44   0
  -3   2   9    0.73    3.40   0
   3  -2  -9   -0.41    3.59   0
  -2   2   9    1.55    3.09   0
   2  -2  -9    3.04    2.52   0
   2  -2  -9    3.85    3.72   0
  -1   2   9    6.00    2.96   0
   1  -2  -9    7.33    2.58   0
   1  -2  -9    5.85    3.16   0
   0   2   9   39.32    3.21   0
   0  -2  -9   35.78    3.30   0
   0   2   9   37.44    3.28   0
   1   2   9    0.75    2.92   0
  -1  -2  -9   -0.88    2.39   0
   1   2   9    0.09    2.89   0
   2   2   9   36.21    3.29   0
  -2  -2  -9   32.96    2.86   0
   2   2   9   35.88    2.86   0
   3   2   9    0.69    2.68   0
  -3  -2  -9    1.43    3.42   0
   3   2   9    2.93    3.24   0
   4   2   9    3.26    3.44   0
  -4  -2  -9    0.31    3.60   0
   4   2   9    1.78    3.35   0
   5   2   9   10.60    3.12   0
  -5  -2  -9    6.06    3.93   0
   5   2   9    9.14    3.79   0
   6   2   9    4.04    3.96   0
   6   2   9   -3.60    3.13   0
   6   2   9    0.43    4.10   0
   7   2   9    3.91    4.12   0
   7   2   9    2.81    4.33   0
   7   2   9    3.16    4.58   0
  10  -3  -9   -0.25    6.97   0
  10  -3  -9    0.53    7.24   0
   9  -3  -9    1.63    6.10   0
   9  -3  -9    2.11    6.57   0
   8  -3  -9    2.99    5.14   0
   8  -3  -9    0.68    2.70   0
   7  -3  -9    5.80    4.84   0
  -7   3   9    7.18    4.98   0
   7  -3  -9    8.68    2.43   0
   6  -3  -9    4.76    3.91   0
  -6   3   9    1.71    4.01   0
   6  -3  -9    2.43    2.47   0
  -5   3   9    2.72    3.72   0
   5  -3  -9   -3.18    2.27   0
   5  -3  -9    1.70    3.43   0
   4  -3  -9   25.67    3.19   0
  -4   3   9   29.42    3.42   0
   4  -3  -9   29.68    3.28   0
   3  -3  -9   16.16    2.53   0
  -3   3   9   17.47    3.17   0
   3  -3  -9   14.43    3.21   0
  -2   3   9   94.00    3.81   0
   2  -3  -9   91.01    3.85   0
   2  -3  -9   97.36    3.90   0
  -1   3   9   63.62    3.32   0
   1  -3  -9   66.23    3.38   0
   1  -3  -9   66.24    3.37   0
   0   3   9   56.06    3.32   0
   0  -3  -9   53.75    2.91   0
   0  -3  -9   58.90    3.40   0
   1   3   9    2.77    3.07   0
  -1  -3  -9    2.38    2.58   0
   1   3   9    2.67    3.14   0
  -1  -3  -9    1.49    2.53   0
   2   3   9   11.37    2.46   0
  -2  -3  -9   13.95    3.33   0
   2   3   9   12.47    3.41   0
   3   3   9    2.14    3.32   0
  -3  -3  -9    1.30    3.50   0
   3   3   9    1.17    3.45   0
   4   3   9    4.62    2.81   0
  -4  -3  -9   -0.41    2.86   0
   4   3   9    2.18    3.55   0
  -5  -3  -9    2.85    4.14   0
   5   3   9    3.31    3.13   0
   5   3   9    2.71    4.18   0
   6   3   9    3.61    3.39   0
   6   3   9    3.13    4.26   0
  12  -4  -9    1.34    7.24   0
  12  -4  -9    0.03    7.62   0
  11  -4  -9   -1.48    5.78   0
  11  -4  -9    0.39    6.55   0
  10  -4  -9   -0.07    5.12   0
   9  -4  -9    0.12    4.54   0
   8  -4  -9    6.10    4.19   0
  -8   4   9    4.01    4.37   0
   7  -4  -9    9.41    3.87   0
  -7   4   9    8.96    4.45   0
   7  -4  -9   10.23    2.75   0
   6  -4  -9    0.50    3.47   0
   6  -4  -9   -0.20    2.42   0
  -6   4   9    0.99    3.60   0
   5  -4  -9    7.55    3.52   0
  -5   4   9    7.56    3.55   0
   5  -4  -9    2.27    3.08   0
   4  -4  -9   59.15    3.55   0
  -4   4   9   66.18    3.80   0
   4  -4  -9   60.22    3.65   0
   3  -4  -9   -0.24    2.41   0
  -3   4   9    0.53    2.98   0
   3  -4  -9    1.12    2.94   0
  -2   4   9   15.83    3.07   0
   2  -4  -9   16.04    3.06   0
   2  -4  -9   15.93    3.22   0
  -1   4   9    0.90    3.07   0
   1  -4  -9    5.32    2.96   0
   1  -4  -9    6.08    3.01   0
   0   4   9   19.32    3.12   0
   0  -4  -9   17.42    3.23   0
   0  -4  -9   19.59    3.29   0
   1   4   9    9.95    3.10   0
  -1  -4  -9    9.59    3.30   0
  -1  -4  -9    8.74    3.15   0
   2   4   9    2.09    2.67   0
  -2  -4  -9    1.46    3.51   0
  -2  -4  -9    3.41    3.28   0
   3   4   9   12.89    3.48   0
  -3  -4  -9   14.33    3.59   0
   3   4   9   13.44    3.75   0
  -4  -4  -9    5.53    4.02   0
   4   4   9    2.54    3.75   0
   4   4   9    0.57    3.93   0
  -5  -4  -9    7.07    4.28   0
   5   4   9    9.91    4.01   0
   5   4   9    5.87    4.28   0
   6   4   9    4.59    3.56   0
   6   4   9    2.40    4.55   0
  12  -5  -9    1.56    5.90   0
  12  -5  -9   -0.07    6.68   0
  11  -5  -9    1.88    5.25   0
  10  -5  -9    2.03    4.83   0
   9  -5  -9    4.69    4.24   0
  -9   5   9    2.72    4.37   0
   8  -5  -9    0.95    3.94   0
  -8   5   9    2.09    4.58   0
  -7   5   9   16.01    4.13   0
   7  -5  -9   14.57    4.01   0
   7  -5  -9   13.36    2.73   0
   6  -5  -9    6.70    3.06   0
  -6   5   9    5.34    3.70   0
   6  -5  -9    2.69    2.54   0
   5  -5  -9   -0.27    3.14   0
  -5   5   9    1.11    3.10   0
   5  -5  -9    3.54    2.49   0
   4  -5  -9    2.38    3.09   0
   4  -5  -9    1.11    3.13   0
  -4   5   9   -0.36    3.12   0
   3  -5  -9    5.73    3.19   0
  -3   5   9    7.14    3.08   0
   3  -5  -9    7.00    3.16   0
   2  -5  -9    2.85    2.48   0
  -2   5   9    1.75    2.96   0
   2  -5  -9    0.18    3.10   0
  -1   5   9    4.99    3.04   0
   1  -5  -9    2.73    3.09   0
   1  -5  -9    3.83    2.50   0
   0   5   9    7.54    2.54   0
   0  -5  -9   12.92    3.36   0
   0  -5  -9    7.45    3.10   0
[truncated: 133,886 more chars]
