# Supplementary material for: Crystal structure and Hirshfeld surface analysis of ethyl 2-[5-(3-chloro­benz­yl)-6-oxo-3-phenyl-1,6-di­hydro­pyridazin-1-yl]acetate
Source: Acta Crystallogr E Crystallogr Commun. 2019 May 24;75(Pt 6):892–5. doi: 10.1107/S2056989019007424 (PMC6658951; doi:10.1107/S2056989019007424)
Supplement: Supplementary file 2 [file e-75-00892-Isup2.hkl]

data_I                                                                          
_shelx_title ' shelxt_a.res in P-1'                                             
_shelx_refln_list_code          4                                               
_shelx_F_calc_maximum      134.48                                               
_exptl_crystal_F_000       400.00                                               
_reflns_d_resolution_high  0.8107                                               
                                                                                
loop_                                                                           
 _space_group_symop_operation_xyz                                               
 'x, y, z'                                                                      
 '-x, -y, -z'                                                                   
                                                                                
_cell_length_a     8.8410                                                       
_cell_length_b    10.3043                                                       
_cell_length_c    11.3610                                                       
_cell_angle_alpha  94.801                                                       
_cell_angle_beta  103.596                                                       
_cell_angle_gamma 106.905                                                       
                                                                                
_shelx_F_squared_multiplier     1.000                                           
                                                                                
loop_                                                                           
 _refln_index_h                                                                 
 _refln_index_k                                                                 
 _refln_index_l                                                                 
 _refln_F_squared_calc                                                          
 _refln_F_squared_meas                                                          
 _refln_F_squared_sigma                                                         
 _refln_observed_status                                                         
   2   0   0        291.18        287.02         9.53 o                         
   3   0   0        413.95        441.53         9.14 o                         
   4   0   0          4.23          6.04         4.12 o                         
   5   0   0        339.79        341.45        10.98 o                         
   6   0   0         59.93         54.60         3.88 o                         
   7   0   0         18.87         18.91         2.94 o                         
   8   0   0         23.43         24.33         3.23 o                         
   9   0   0          0.40          3.16         2.97 o                         
  10   0   0          0.73          1.66         3.34 o                         
 -10   1   0          5.66          6.90         3.51 o                         
  -9   1   0         11.54         11.86         3.01 o                         
  -8   1   0         43.48         43.34         2.82 o                         
  -7   1   0          0.99          3.07         2.79 o                         
  -6   1   0         34.19         37.65         3.85 o                         
  -5   1   0          5.62          6.34         4.83 o                         
  -4   1   0         31.40         27.43         5.06 o                         
  -3   1   0       1153.63       1164.96        12.40 o                         
  -2   1   0          1.86          2.84         4.53 o                         
   1   1   0        129.39        118.77         5.36 o                         
   2   1   0       1104.45       1061.20         8.61 o                         
   3   1   0         22.93         19.68         3.27 o                         
   4   1   0         23.52         19.92         3.57 o                         
   5   1   0         13.93         14.74         3.45 o                         
   6   1   0         18.47         20.42         3.77 o                         
   7   1   0        134.58        139.21         3.64 o                         
   8   1   0          0.98          2.11         2.94 o                         
   9   1   0         12.46         12.43         3.56 o                         
 -10   2   0         15.72         18.95         3.51 o                         
  -9   2   0         41.02         46.91         3.15 o                         
  -8   2   0          4.79          5.30         2.54 o                         
  -7   2   0          0.00          3.89         3.47 o                         
  -6   2   0          0.15         -1.70         4.53 o                         
  -5   2   0          8.95          6.84         4.04 o                         
  -4   2   0       1813.58       1805.91        18.81 o                         
  -3   2   0        150.43        135.76         4.70 o                         
  -2   2   0      11513.53      10722.31        27.65 o                         
  -1   2   0       3569.62       3398.71        17.69 o                         
   0   2   0       2700.94       2768.32        33.73 o                         
   1   2   0       2704.89       2745.39        14.93 o                         
   2   2   0         23.95         30.98         3.23 o                         
   3   2   0        580.77        604.80         8.62 o                         
   4   2   0        155.41        160.86         4.48 o                         
   5   2   0         14.33         17.02         3.44 o                         
   6   2   0         31.46         32.63         4.09 o                         
   7   2   0         85.68         92.96         4.58 o                         
   8   2   0          4.15          9.40         3.11 o                         
   9   2   0          0.33          3.90         3.35 o                         
 -10   3   0          6.69          7.97         3.19 o                         
  -9   3   0          8.59         14.43         2.68 o                         
  -8   3   0          0.39          0.63         3.06 o                         
  -7   3   0          0.96         -3.12         4.67 o                         
  -6   3   0         46.37         41.89         4.14 o                         
  -5   3   0          0.22          1.65         2.93 o                         
  -4   3   0         60.05         51.87         3.34 o                         
  -3   3   0          6.13         13.69         2.99 o                         
  -2   3   0        745.58        736.61         7.17 o                         
  -1   3   0        972.73       1056.99        20.81 o                         
   0   3   0        463.18        463.94         6.05 o                         
   1   3   0        213.14        196.24         4.36 o                         
   2   3   0        361.58        385.46         5.23 o                         
   3   3   0        122.96        132.73         3.88 o                         
   4   3   0         51.17         53.48         3.07 o                         
   5   3   0        139.07        140.14         3.63 o                         
   6   3   0          0.41          0.25         3.88 o                         
   7   3   0          0.18          2.54         4.11 o                         
   8   3   0          0.44         -1.07         4.58 o                         
 -10   4   0          1.40          4.42         3.18 o                         
  -9   4   0          1.16         -3.45         3.59 o                         
  -8   4   0         49.55         41.42         3.52 o                         
  -7   4   0         64.10         68.30         5.33 o                         
  -6   4   0        178.74        198.64         4.29 o                         
  -5   4   0         10.89          6.56         2.66 o                         
  -4   4   0        119.72        122.24         9.04 o                         
  -3   4   0        114.42         94.61         3.76 o                         
  -2   4   0        434.18        412.31         5.79 o                         
  -1   4   0       1279.02       1227.84         8.29 o                         
   0   4   0         85.39         87.11         3.68 o                         
   1   4   0        488.99        485.98         6.51 o                         
   2   4   0        143.47        160.82         4.03 o                         
   3   4   0         63.86         59.31         3.35 o                         
   4   4   0         77.53         73.07         3.63 o                         
   5   4   0          0.80          1.74         2.90 o                         
   6   4   0         10.16         12.59         4.62 o                         
   7   4   0         19.19         19.20         4.67 o                         
   8   4   0          0.02          2.23         4.30 o                         
 -10   5   0          0.00          0.51         4.12 o                         
  -9   5   0          8.60          6.13         4.17 o                         
  -8   5   0         70.19         65.56         3.45 o                         
  -7   5   0         40.16         33.80         3.52 o                         
  -6   5   0          2.32          5.18         3.21 o                         
  -5   5   0         69.77         73.13         2.98 o                         
  -4   5   0         80.51         83.73         3.26 o                         
  -3   5   0          0.94          2.81         3.35 o                         
  -2   5   0        304.47        311.70         4.70 o                         
  -1   5   0          0.16          0.75         3.01 o                         
   0   5   0          5.89         10.46         3.23 o                         
   1   5   0        792.81        820.72         5.98 o                         
   2   5   0         22.15         23.94         3.01 o                         
   3   5   0          2.33          4.34         3.59 o                         
   4   5   0          5.28          9.47         3.06 o                         
   5   5   0         51.78         48.24         3.38 o                         
   6   5   0          7.61          6.97         3.34 o                         
   7   5   0          4.73          1.93         5.65 o                         
 -10   6   0          5.19         11.02         4.11 o                         
  -9   6   0         13.40         12.24         5.67 o                         
  -8   6   0         47.91         52.05         3.91 o                         
  -7   6   0          0.03          1.76         3.55 o                         
  -6   6   0          4.96          6.27         2.91 o                         
  -5   6   0          3.34          4.05         2.97 o                         
  -4   6   0        100.31        107.37         3.76 o                         
  -3   6   0          0.22         -0.38         3.80 o                         
  -2   6   0          0.02          1.80         2.86 o                         
  -1   6   0          8.39          7.31         3.10 o                         
   0   6   0          9.16         10.17         4.73 o                         
   1   6   0         13.81         16.88         2.43 o                         
   2   6   0          5.06          3.80         3.11 o                         
   3   6   0         99.25         86.03         3.71 o                         
   4   6   0          4.84          3.89         3.04 o                         
   5   6   0         11.84         13.69         3.36 o                         
   6   6   0          7.64          8.27         5.56 o                         
   7   6   0          0.07          0.00         6.24 o                         
 -10   7   0          0.73          4.52         8.81 o                         
  -9   7   0         18.39         14.69         3.09 o                         
  -8   7   0          4.09          4.03         2.90 o                         
  -7   7   0          0.03          1.21         3.17 o                         
  -6   7   0          1.89          1.19         3.09 o                         
  -5   7   0          5.27          6.02         2.84 o                         
  -4   7   0        119.54        120.43         3.44 o                         
  -3   7   0          0.98         -0.78         3.16 o                         
  -2   7   0         67.88         63.19         3.19 o                         
  -1   7   0        207.48        194.21         6.26 o                         
   0   7   0         31.72         27.98         2.78 o                         
   1   7   0          8.55          6.58         2.60 o                         
   2   7   0          1.79          4.42         3.18 o                         
   3   7   0         40.66         28.57         3.57 o                         
   4   7   0          6.09          2.85         4.33 o                         
   5   7   0          5.36          6.87         3.42 o                         
   6   7   0          1.01          3.53         3.83 o                         
  -9   8   0          1.50          5.25         3.00 o                         
  -8   8   0         23.63         22.29         2.61 o                         
  -7   8   0          0.37          5.84         3.18 o                         
  -6   8   0          0.80         -0.16         3.32 o                         
  -5   8   0        147.58        140.44         4.59 o                         
  -4   8   0         82.36         80.43         3.36 o                         
  -3   8   0         31.36         33.02         4.03 o                         
  -2   8   0          3.51          6.10         2.80 o                         
  -1   8   0         98.88        106.22         7.52 o                         
   0   8   0          0.33          4.72         2.60 o                         
   1   8   0         13.68         14.71         3.25 o                         
   2   8   0          5.08          4.09         3.11 o                         
   3   8   0         87.01         77.56         3.70 o                         
   4   8   0          0.10          2.44         3.23 o                         
   5   8   0          0.00          0.89         3.82 o                         
  -9   9   0          0.09          0.93         2.89 o                         
  -8   9   0          1.30          2.45         2.80 o                         
  -7   9   0         21.16         20.86         3.09 o                         
  -6   9   0         36.57         32.29         3.57 o                         
  -5   9   0          4.75         15.42         5.35 o                         
  -4   9   0          0.18          3.30         3.34 o                         
  -3   9   0          2.85          3.16         3.17 o                         
  -2   9   0         27.76         30.28         5.39 o                         
  -1   9   0         55.76         56.43         3.65 o                         
   0   9   0          0.14         -0.38         2.88 o                         
   1   9   0          6.74          5.44         3.22 o                         
   2   9   0          2.11          2.53         3.63 o                         
   3   9   0          1.37          1.35         3.08 o                         
   4   9   0          0.09          0.91         3.67 o                         
  -8  10   0          0.56          3.17         2.65 o                         
  -7  10   0          1.83          3.26         3.02 o                         
  -6  10   0         11.04         13.74         3.50 o                         
  -5  10   0         56.48         61.69         3.53 o                         
  -4  10   0          0.18          1.56         3.24 o                         
  -3  10   0         33.29         35.91         6.34 o                         
  -2  10   0         30.38         28.87         2.90 o                         
  -1  10   0         18.93         17.96         2.96 o                         
   0  10   0          0.00          0.56         2.99 o                         
   1  10   0          9.49         12.45         3.91 o                         
   2  10   0          0.33         -1.55         3.57 o                         
   3  10   0          0.08          0.95         3.51 o                         
  -7  11   0          0.00          1.27         2.80 o                         
  -6  11   0         11.97         10.31         3.30 o                         
  -5  11   0          8.97         13.22         3.32 o                         
  -4  11   0          5.63          4.19         3.03 o                         
  -3  11   0         82.63         86.30         3.19 o                         
  -2  11   0          4.03          7.08         2.95 o                         
  -1  11   0          1.62          3.57         3.50 o                         
   0  11   0          0.81          4.08         2.95 o                         
   1  11   0          0.01          2.16         3.97 o                         
   2  11   0          0.00          0.11         3.36 o                         
  -6  12   0          0.13          3.39         3.06 o                         
  -5  12   0          0.12          3.01         2.86 o                         
  -4  12   0          0.44          6.23         3.06 o                         
  -3  12   0         15.53         18.19         2.95 o                         
  -2  12   0          1.79          3.31         2.90 o                         
  -1  12   0          0.00          1.45         3.35 o                         
   0 -12   1          0.43          5.03         4.11 o                         
   1 -12   1          0.00         -1.56         2.94 o                         
   2 -12   1          1.37          1.86         2.97 o                         
   3 -12   1         44.08         45.74         3.38 o                         
   4 -12   1         25.84         31.05         2.94 o                         
   5 -12   1          0.49          3.50         3.32 o                         
   6 -12   1          2.11          2.48         3.28 o                         
  -2 -11   1          0.22          4.13         5.10 o                         
  -1 -11   1          1.02          2.48         4.01 o                         
   0 -11   1          3.80          2.46         3.27 o                         
   1 -11   1          3.01          4.68         2.87 o                         
   2 -11   1         13.67         12.88         3.07 o                         
   3 -11   1        113.17        114.45         3.71 o                         
   4 -11   1         41.96         46.41         2.96 o                         
   5 -11   1          1.03         -0.10         2.91 o                         
   6 -11   1          0.75          3.53         2.82 o                         
   7 -11   1          0.50          3.25         2.86 o                         
  -3 -10   1          0.51          4.27         3.66 o                         
  -2 -10   1          7.71         10.40         3.12 o                         
  -1 -10   1          2.38          3.16         4.41 o                         
   0 -10   1         48.45         42.85         3.24 o                         
   1 -10   1         57.33         58.71         2.96 o                         
   2 -10   1         16.69         23.76         3.43 o                         
   3 -10   1         52.26         60.21         4.33 o                         
   4 -10   1         15.75         12.77         2.64 o                         
   5 -10   1          5.09          7.69         2.81 o                         
   6 -10   1          0.00          1.08         2.87 o                         
   7 -10   1          7.13         12.55         3.09 o                         
   8 -10   1          5.17          5.03         2.89 o                         
  -4  -9   1          2.92          0.31         3.63 o                         
  -3  -9   1         14.39         13.23         3.81 o                         
  -2  -9   1          7.80          8.76         3.15 o                         
  -1  -9   1          0.02         -2.39         3.49 o                         
   0  -9   1         13.35         17.95         3.14 o                         
   1  -9   1        124.35        133.16         3.74 o                         
   2  -9   1          6.35         11.21         2.63 o                         
   3  -9   1          1.09          0.41         2.63 o                         
   4  -9   1          1.09          2.84         2.56 o                         
   5  -9   1          7.09         10.04         2.79 o                         
   6  -9   1          0.11          3.63         2.43 o                         
   7  -9   1          6.24          7.41         2.93 o                         
   8  -9   1         19.16         26.12         4.52 o                         
   9  -9   1          0.00          0.65         2.87 o                         
  -5  -8   1          1.62          0.89         3.66 o                         
  -4  -8   1          4.22          2.61         3.39 o                         
  -3  -8   1         73.12         67.46         3.62 o                         
  -2  -8   1         15.77         14.05         3.46 o                         
  -1  -8   1         12.38         10.26         3.03 o                         
   0  -8   1         29.45         29.31         2.92 o                         
   1  -8   1         48.13         46.24         2.78 o                         
   2  -8   1          0.73          2.34         2.54 o                         
   3  -8   1          0.30          5.14         2.53 o                         
   4  -8   1          7.63         15.14         2.51 o                         
   5  -8   1         26.56         30.35         2.80 o                         
   6  -8   1         25.18         25.14         2.66 o                         
   7  -8   1         15.74         21.37         4.89 o                         
   8  -8   1          1.69          0.11         2.76 o                         
   9  -8   1          4.50          5.26         2.89 o                         
  -6  -7   1          1.12          6.91         4.05 o                         
  -5  -7   1          4.39          3.93         3.81 o                         
  -4  -7   1          2.72          7.64         3.70 o                         
  -3  -7   1         66.79         61.60         3.32 o                         
  -2  -7   1          1.26          3.34         2.87 o                         
  -1  -7   1         10.71         10.17         2.51 o                         
   0  -7   1         34.40         33.04         2.64 o                         
   1  -7   1          0.70          1.07         2.52 o                         
   2  -7   1          0.81          2.70         2.66 o                         
   3  -7   1        131.85        135.76         3.60 o                         
   4  -7   1         56.26         62.87         3.37 o                         
   5  -7   1         64.16         70.08         2.85 o                         
   6  -7   1          1.02          2.50         2.57 o                         
   7  -7   1          6.62         10.64         2.68 o                         
   8  -7   1          0.76          2.18         2.47 o                         
   9  -7   1          4.70          7.39         2.79 o                         
  10  -7   1          0.62          4.65         3.50 o                         
  -7  -6   1          0.50          0.05         5.87 o                         
  -6  -6   1          8.25         10.34         4.06 o                         
  -5  -6   1        189.39        175.00         4.02 o                         
  -4  -6   1        156.90        155.56         4.20 o                         
  -3  -6   1         40.85         39.10         4.58 o                         
  -2  -6   1         12.70         16.17         4.00 o                         
  -1  -6   1          1.14          3.19         2.99 o                         
   0  -6   1         23.50         26.84         2.74 o                         
   1  -6   1         38.93         34.23         2.44 o                         
   2  -6   1         13.74         12.12         3.61 o                         
   3  -6   1         22.52         29.46         3.30 o                         
   4  -6   1          0.48          3.04         4.46 o                         
   5  -6   1          0.02         -2.40         2.96 o                         
   6  -6   1         38.42         35.47         2.63 o                         
   7  -6   1        118.08        105.55         5.76 o                         
   8  -6   1         11.03         12.82         2.47 o                         
   9  -6   1          0.25         -0.48         3.31 o                         
  10  -6   1          0.32          4.49         3.74 o                         
  -8  -5   1          0.03          1.83         6.09 o                         
  -7  -5   1          0.03          3.95         5.80 o                         
  -6  -5   1          3.92          2.72         3.37 o                         
  -5  -5   1          5.40          4.13         3.17 o                         
  -4  -5   1          0.15          1.32         2.84 o                         
  -3  -5   1         58.22         59.86         3.32 o                         
  -2  -5   1         96.48         95.08         3.29 o                         
  -1  -5   1         15.16         20.97         2.92 o                         
   0  -5   1        119.27        124.79         3.28 o                         
   1  -5   1         69.01         65.43         2.97 o                         
   2  -5   1        441.43        449.58         5.54 o                         
   3  -5   1        136.45        132.86         3.90 o                         
   4  -5   1        154.84        150.60         3.68 o                         
   5  -5   1          1.97          4.31         2.95 o                         
   6  -5   1          1.28          5.80         2.29 o                         
   7  -5   1          2.25         -0.09         2.52 o                         
   8  -5   1          3.92          4.61         3.03 o                         
   9  -5   1         11.67          7.59         5.63 o                         
  10  -5   1          0.55          1.14         3.18 o                         
  -8  -4   1         27.31         29.44         5.33 o                         
  -7  -4   1         17.33         22.29         4.99 o                         
  -6  -4   1        110.77        112.73         5.36 o                         
  -5  -4   1         15.79         13.60         3.01 o                         
  -4  -4   1         34.90         38.47         3.69 o                         
  -3  -4   1        297.87        300.19         5.95 o                         
  -2  -4   1         54.70         81.60         3.90 o                         
  -1  -4   1        174.63        199.07         4.27 o                         
   0  -4   1          1.52          0.74         2.48 o                         
   1  -4   1        252.75        254.44         5.48 o                         
   2  -4   1        196.77        186.99         4.14 o                         
   3  -4   1        159.98        142.13         3.78 o                         
   4  -4   1          9.39          9.52         3.41 o                         
   5  -4   1          0.49          5.54         2.19 o                         
   6  -4   1        128.36        126.86         2.94 o                         
   7  -4   1          6.04          4.53         3.15 o                         
   8  -4   1          0.03         -0.06         3.64 o                         
   9  -4   1          9.95          8.01         3.50 o                         
  10  -4   1          0.80          0.02         3.01 o                         
  -9  -3   1          7.21          7.65         3.84 o                         
  -8  -3   1          7.57          7.25         4.63 o                         
  -7  -3   1          1.02          5.96         4.11 o                         
  -6  -3   1          5.63          8.59         3.97 o                         
  -5  -3   1         28.09         24.37         3.09 o                         
  -4  -3   1         23.84         23.73         3.16 o                         
  -3  -3   1         61.78         74.57         3.42 o                         
  -2  -3   1        228.03        271.22         5.17 o                         
  -1  -3   1          9.78         11.99         3.37 o                         
   0  -3   1       1429.02       1385.89         9.86 o                         
   1  -3   1        288.11        280.87         4.42 o                         
   2  -3   1        342.51        375.72         5.55 o                         
   3  -3   1        162.22        124.40         4.05 o                         
   4  -3   1        276.17        260.98         3.55 o                         
   5  -3   1          0.56          0.75         2.30 o                         
   6  -3   1         14.73         13.30         2.95 o                         
   7  -3   1          3.40          7.26         2.97 o                         
   8  -3   1          2.37          3.45         3.51 o                         
   9  -3   1         11.57         14.37         2.96 o                         
  10  -3   1          0.46          1.81         2.92 o                         
  -9  -2   1          3.04          7.16         3.23 o                         
  -8  -2   1          0.02          1.71         3.04 o                         
  -7  -2   1          1.65          3.68         3.93 o                         
  -6  -2   1          6.68          7.76         3.89 o                         
  -5  -2   1        184.04        190.94         4.61 o                         
  -4  -2   1        108.91        124.87         4.34 o                         
  -3  -2   1        111.06        138.59         4.68 o                         
  -2  -2   1         80.55         75.81         4.31 o                         
  -1  -2   1      10505.71      10064.43        94.80 o                         
   0  -2   1        647.45        723.01         7.49 o                         
   1  -2   1       3765.42       3517.37        17.43 o                         
   2  -2   1        128.42        116.23         4.04 o                         
   3  -2   1        132.89        146.93         3.63 o                         
   4  -2   1         10.46          8.59         3.50 o                         
   5  -2   1         88.29         97.59         5.01 o                         
   6  -2   1          7.74          7.84         2.94 o                         
   7  -2   1          1.29          3.50         2.38 o                         
   8  -2   1          7.08          5.85         2.82 o                         
   9  -2   1          8.30          8.28         3.01 o                         
  10  -2   1         10.94         12.95         3.36 o                         
  -9  -1   1          0.70          2.98         2.86 o                         
  -8  -1   1          4.97          8.05         2.85 o                         
  -7  -1   1        115.22        111.91         3.22 o                         
  -6  -1   1         48.53         48.09         3.83 o                         
  -5  -1   1          2.41          2.00         4.05 o                         
  -4  -1   1         43.48         43.82         5.53 o                         
  -3  -1   1          9.91         11.89         5.33 o                         
  -2  -1   1          0.98          5.21         4.26 o                         
  -1  -1   1        284.10        301.12         7.77 o                         
   1  -1   1       2939.05       2708.48        12.45 o                         
   2  -1   1        261.19        271.24         6.20 o                         
   3  -1   1         67.87         73.39         4.08 o                         
   4  -1   1         42.21         54.94         3.72 o                         
   5  -1   1          7.03          5.91         2.41 o                         
   6  -1   1          0.36         -1.69         2.38 o                         
   7  -1   1          0.86          0.66         2.62 o                         
   8  -1   1          7.62         10.65         2.90 o                         
   9  -1   1         21.23         16.98         3.28 o                         
  10  -1   1         15.42         18.31         3.38 o                         
 -10   0   1          0.05         -0.91         3.16 o                         
  -9   0   1          3.19          2.99         3.10 o                         
  -8   0   1         11.46         10.96         3.10 o                         
  -7   0   1          2.37          3.48         3.13 o                         
  -6   0   1          4.84          7.09         3.47 o                         
  -5   0   1        150.70        161.65         4.51 o                         
  -4   0   1         76.82         90.41         6.67 o                         
  -3   0   1       1052.82       1006.03        57.32 o                         
  -2   0   1       9935.95       8997.24        48.74 o                         
   1   0   1        203.76        240.16         5.99 o                         
   2   0   1         15.89          6.56         3.05 o                         
   3   0   1         26.87         34.79         3.94 o                         
   4   0   1        105.75        112.51         3.96 o                         
   5   0   1         54.18         52.45         3.74 o                         
   6   0   1         50.79         57.47         2.77 o                         
   7   0   1         94.07         91.14         4.65 o                         
   8   0   1         86.59         79.86         4.20 o                         
   9   0   1         41.15         41.22         3.32 o                         
 -10   1   1          4.32          4.04         3.50 o                         
  -9   1   1         58.50         53.45         3.60 o                         
  -8   1   1         20.94         19.11         2.86 o                         
  -7   1   1         10.01         13.10         3.46 o                         
  -6   1   1         22.62         19.56         3.57 o                         
  -5   1   1        171.02        173.17         6.29 o                         
  -4   1   1         11.97         18.56         5.14 o                         
  -3   1   1        542.42        541.47        17.27 o                         
  -2   1   1       3129.00       3154.19        19.21 o                         
  -1   1   1         72.68        106.28         6.37 o                         
   0   1   1         89.44         98.72         6.19 o                         
   1   1   1        163.82        190.87         4.46 o                         
   2   1   1        263.44        255.81         4.08 o                         
   3   1   1          6.07          6.30         2.79 o                         
   4   1   1          0.27          1.92         3.65 o                         
   5   1   1         63.44         66.82         4.07 o                         
   6   1   1        101.44        100.78         4.98 o                         
   7   1   1        216.68        196.26         5.19 o                         
   8   1   1         63.18         64.15         3.33 o                         
   9   1   1          1.42          0.42         3.50 o                         
 -10   2   1         29.39         21.80         3.26 o                         
  -9   2   1         60.04         53.01         3.33 o                         
  -8   2   1          1.40         -0.24         3.03 o                         
  -7   2   1          4.08          5.94         4.92 o                         
  -6   2   1         48.73         51.83         4.34 o                         
  -5   2   1         65.36         74.13         4.67 o                         
  -4   2   1         74.57         73.57         4.11 o                         
  -3   2   1        617.59        658.87         7.50 o                         
  -2   2   1       6250.38       6121.86        21.95 o                         
  -1   2   1          8.77          9.09         4.27 o                         
   0   2   1       1317.94       1238.05        10.35 o                         
   1   2   1        208.99        235.88         4.43 o                         
   2   2   1       1305.10       1322.95        10.74 o                         
   3   2   1          0.04          0.37         2.62 o                         
   4   2   1         37.58         43.22         2.87 o                         
   5   2   1         15.54         14.66         3.79 o                         
   6   2   1          6.24          7.84         3.63 o                         
   7   2   1        108.06        110.43         4.28 o                         
   8   2   1         29.81         34.46         3.26 o                         
   9   2   1          6.05          9.13         3.82 o                         
 -10   3   1          1.43          3.18         2.96 o                         
  -9   3   1         13.25         15.83         3.49 o                         
  -8   3   1          0.36          4.53         3.95 o                         
  -7   3   1          0.09          0.53         4.95 o                         
  -6   3   1        132.87        136.53         4.61 o                         
  -5   3   1         61.06         58.28         4.85 o                         
  -4   3   1         43.20         30.61         3.56 o                         
  -3   3   1          0.03          1.78         3.20 o                         
  -2   3   1        226.74        252.72         5.34 o                         
  -1   3   1        340.46        366.66         5.52 o                         
   0   3   1        371.26        347.07         5.24 o                         
   1   3   1        466.18        473.21         5.52 o                         
   2   3   1        414.97        435.54         4.47 o                         
   3   3   1         29.46         30.55         2.95 o                         
   4   3   1        229.70        224.46         4.44 o                         
   5   3   1        123.92        115.52         3.42 o                         
   6   3   1         10.49          8.16         3.85 o                         
   7   3   1         17.48         18.68         4.06 o                         
   8   3   1          0.11          3.05         4.08 o                         
 -10   4   1          4.30          5.95         3.53 o                         
  -9   4   1          4.80          6.62         4.28 o                         
  -8   4   1          9.00          8.69         4.89 o                         
  -7   4   1         38.47         38.70         3.01 o                         
  -6   4   1         85.49         90.51         4.42 o                         
  -5   4   1         58.32         57.31         3.45 o                         
  -4   4   1        376.93        398.87         5.18 o                         
  -3   4   1        370.73        362.05         5.33 o                         
  -2   4   1        165.14        159.88         4.12 o                         
  -1   4   1         29.43         37.30         3.16 o                         
   0   4   1        177.46        168.74         4.38 o                         
   1   4   1        352.13        407.57         4.97 o                         
   2   4   1        151.18        171.91         3.66 o                         
   3   4   1        334.58        348.23         4.39 o                         
   4   4   1         11.47         13.34         2.66 o                         
   5   4   1         18.34         17.90         2.98 o                         
   6   4   1          3.25          2.38         3.65 o                         
   7   4   1          8.07          6.23         4.61 o                         
   8   4   1          0.22          2.43         4.48 o                         
 -10   5   1         11.40          7.54         4.14 o                         
  -9   5   1          9.40          5.80         4.34 o                         
  -8   5   1         12.48         12.03         3.12 o                         
  -7   5   1          6.31         11.75         3.00 o                         
  -6   5   1         28.56         29.19         3.32 o                         
  -5   5   1          0.48          5.00         2.88 o                         
  -4   5   1         44.43         39.18         3.19 o                         
  -3   5   1        114.03        109.76         3.63 o                         
  -2   5   1         48.35         37.11         3.03 o                         
  -1   5   1          0.02         -1.35         2.73 o                         
   0   5   1        176.75        168.38         3.67 o                         
   1   5   1         56.93         68.23         2.86 o                         
   2   5   1         77.82         81.76         3.45 o                         
   3   5   1          4.34          5.21         2.57 o                         
   4   5   1         22.13         19.41         2.92 o                         
   5   5   1          0.09          0.12         2.81 o                         
   6   5   1          5.73          4.08         3.72 o                         
   7   5   1          3.60          4.75         5.95 o                         
 -10   6   1          0.14         -3.32         3.32 o                         
  -9   6   1          1.78          7.96         3.62 o                         
  -8   6   1          2.50          3.08         3.54 o                         
  -7   6   1          0.24          1.43         4.22 o                         
  -6   6   1         20.01         19.80         3.10 o                         
  -5   6   1        151.13        150.31         3.44 o                         
  -4   6   1         21.04         21.05         2.74 o                         
  -3   6   1         28.55         33.32         3.14 o                         
  -2   6   1        461.36        454.98         8.38 o                         
  -1   6   1        394.76        435.23         4.96 o                         
   0   6   1       1045.70       1108.54         8.04 o                         
   1   6   1        190.97        199.72         3.59 o                         
   2   6   1          0.81          4.11         2.62 o                         
   3   6   1          0.03         -0.58         4.11 o                         
   4   6   1          0.08          2.43         2.80 o                         
   5   6   1          0.37          1.58         2.95 o                         
   6   6   1          4.56          6.17         3.50 o                         
 -10   7   1          4.08          2.70         3.63 o                         
  -9   7   1          0.00          0.76         2.87 o                         
  -8   7   1          7.08          7.83         3.18 o                         
  -7   7   1          8.86          9.22         2.78 o                         
  -6   7   1         45.76         51.41         3.11 o                         
  -5   7   1          2.21          0.75         3.07 o                         
  -4   7   1        123.03        120.86         5.38 o                         
  -3   7   1          2.26          3.94         3.16 o                         
  -2   7   1         32.78         32.85         3.16 o                         
  -1   7   1          0.17          1.08         3.27 o                         
   0   7   1          1.33          6.32         3.28 o                         
   1   7   1          8.52         11.46         3.20 o                         
   2   7   1         15.72         15.77         3.15 o                         
   3   7   1         13.51         11.37         3.61 o                         
   4   7   1          0.46         -0.75         2.94 o                         
   5   7   1          0.36         -2.76         3.94 o                         
   6   7   1          2.51          5.19         3.77 o                         
 -10   8   1          2.08          3.99         3.18 o                         
  -9   8   1         11.78         14.73         3.93 o                         
  -8   8   1          0.32         -0.56         3.56 o                         
  -7   8   1          2.54          3.58         3.63 o                         
  -6   8   1         31.23         36.43         3.68 o                         
  -5   8   1          2.37          3.97         4.28 o                         
  -4   8   1        238.63        247.04         4.39 o                         
  -3   8   1         33.94         32.46         3.81 o                         
  -2   8   1         59.86         61.79         3.40 o                         
  -1   8   1        180.62        186.31         4.09 o                         
   0   8   1          1.14          1.42         2.84 o                         
   1   8   1        114.91        112.53         3.25 o                         
   2   8   1         37.34         40.40         3.50 o                         
   3   8   1         36.71         32.36         3.38 o                         
   4   8   1          0.19         -0.06         3.21 o                         
   5   8   1          2.13          3.52         3.31 o                         
  -9   9   1          2.01          2.43         3.22 o                         
  -8   9   1          0.86          2.28         3.88 o                         
  -7   9   1         32.71         37.00         3.64 o                         
  -6   9   1         22.28         21.66         3.09 o                         
  -5   9   1         13.17         14.71         3.17 o                         
  -4   9   1          5.23          9.34         3.78 o                         
  -3   9   1         18.57         16.27         3.31 o                         
  -2   9   1         31.70         34.14         3.56 o                         
  -1   9   1         20.07         22.29         3.49 o                         
   0   9   1          0.01         -0.40         2.75 o                         
   1   9   1          8.57          7.55         3.30 o                         
   2   9   1          1.93          5.26         3.73 o                         
   3   9   1          0.94         -0.56         3.93 o                         
   4   9   1          1.31          3.07         3.52 o                         
  -8  10   1          8.13          5.35         3.59 o                         
  -7  10   1          9.88          9.16         3.57 o                         
  -6  10   1          1.12          1.20         3.83 o                         
  -5  10   1         29.86         35.05         3.15 o                         
  -4  10   1          9.72          6.78         5.84 o                         
  -3  10   1          1.58          2.83         4.60 o                         
  -2  10   1          1.72          3.74         3.14 o                         
  -1  10   1          2.78          5.03         3.19 o                         
   0  10   1         28.24         32.67         3.06 o                         
   1  10   1         18.60         20.35         3.73 o                         
   2  10   1          1.28          1.90         3.60 o                         
   3  10   1         12.66         10.08         3.79 o                         
  -7  11   1          0.24          6.30         3.26 o                         
  -6  11   1          0.02          1.20         3.57 o                         
  -5  11   1          6.47          8.33         3.45 o                         
  -4  11   1          5.20          9.22         3.53 o                         
  -3  11   1         33.31         32.52         4.00 o                         
  -2  11   1          2.25          2.48         3.06 o                         
  -1  11   1          0.03         -0.51         3.24 o                         
   0  11   1          2.84          2.60         2.96 o                         
   1  11   1          8.40          9.09         4.07 o                         
  -6  12   1          0.07          2.39         3.44 o                         
  -5  12   1          0.47          1.04         3.33 o                         
  -4  12   1          0.05          2.44         2.87 o                         
  -3  12   1          9.11          9.85         3.10 o                         
  -2  12   1          5.11          3.94         3.35 o                         
  -1  12   1          0.07          3.74         3.20 o                         
   0 -12   2          0.80          4.60         3.11 o                         
   1 -12   2          7.07         11.68         3.58 o                         
   2 -12   2         12.73         13.42         3.06 o                         
   3 -12   2         24.22         20.21         3.14 o                         
   4 -12   2          0.93          2.06         2.85 o                         
   5 -12   2          4.47          4.71         3.20 o                         
   6 -12   2          0.42          1.05         3.49 o                         
  -2 -11   2          0.11          5.24         4.35 o                         
  -1 -11   2          1.58          4.36         3.44 o                         
   0 -11   2          0.10          2.17         3.25 o                         
   1 -11   2         27.92         31.95         3.42 o                         
   2 -11   2          9.94         11.84         3.03 o                         
   3 -11   2         38.11         30.01         3.13 o                         
   4 -11   2          0.41          3.01         2.82 o                         
   5 -11   2         11.99         13.56         3.15 o                         
   6 -11   2          0.00         -0.14         2.94 o                         
   7 -11   2          0.46          3.68         3.13 o                         
  -3 -10   2          1.47          3.28         4.11 o                         
  -2 -10   2          9.57          8.20         3.40 o                         
  -1 -10   2          0.12          5.63         3.23 o                         
   0 -10   2          8.41         10.54         2.84 o                         
   1 -10   2        180.37        171.49         3.72 o                         
   2 -10   2          0.42          2.55         2.67 o                         
   3 -10   2          4.18          5.30         2.64 o                         
   4 -10   2         13.48         13.79         2.47 o                         
   5 -10   2          0.01         -1.86         2.45 o                         
   6 -10   2          0.17          4.70         2.67 o                         
   7 -10   2          0.99          3.38         3.03 o                         
   8 -10   2          1.43          1.46         2.87 o                         
  -5  -9   2          3.07          4.57         3.93 o                         
  -4  -9   2          4.92          3.51         3.65 o                         
  -3  -9   2          0.21          2.03         3.58 o                         
  -2  -9   2          0.05         -1.20         2.89 o                         
  -1  -9   2         16.87         16.86         3.06 o                         
   0  -9   2         31.47         31.80         5.19 o                         
   1  -9   2        331.28        302.96         4.33 o                         
   2  -9   2          0.36          2.07         2.59 o                         
   3  -9   2          0.10          2.50         2.33 o                         
   4  -9   2          5.13          6.75         2.74 o                         
   5  -9   2          0.34          3.89         3.36 o                         
   6  -9   2          2.63          6.45         2.93 o                         
   7  -9   2         18.72         16.20         2.79 o                         
   8  -9   2          1.36          1.15         2.83 o                         
   9  -9   2          0.93          3.59         2.91 o                         
  -6  -8   2          2.49          4.33         4.40 o                         
  -5  -8   2          6.83          4.67         4.14 o                         
  -4  -8   2          1.78          1.04         3.44 o                         
  -3  -8   2         13.52         14.00         3.61 o                         
  -2  -8   2         10.14         12.68         3.32 o                         
  -1  -8   2         73.36         64.88         2.93 o                         
   0  -8   2          1.11          2.74         2.98 o                         
   1  -8   2          2.44          3.99         2.78 o                         
   2  -8   2          1.05          2.52         2.32 o                         
   3  -8   2          2.63          1.87         2.45 o                         
   4  -8   2          2.38          1.19         2.44 o                         
   5  -8   2          0.20          0.73         2.43 o                         
   6  -8   2          1.41          1.26         2.62 o                         
   7  -8   2          5.85          4.88         2.60 o                         
   8  -8   2         19.97         22.86         3.10 o                         
   9  -8   2          0.54          1.47         2.72 o                         
  -6  -7   2          1.76          1.32         3.72 o                         
  -5  -7   2          4.01          8.21         3.54 o                         
  -4  -7   2          1.00          2.23         3.23 o                         
  -3  -7   2         21.47         22.08         3.19 o                         
  -2  -7   2         66.13         59.33         3.58 o                         
  -1  -7   2        207.73        186.26         4.23 o                         
   0  -7   2         21.57         22.12         2.61 o                         
   1  -7   2          1.56          2.09         2.44 o                         
   2  -7   2         13.28         11.83         2.54 o                         
   3  -7   2          7.77          8.02         2.40 o                         
   4  -7   2        154.05        153.16         6.28 o                         
   5  -7   2         38.06         36.45         2.79 o                         
   6  -7   2          0.04          6.53         3.97 o                         
   7  -7   2         40.21         44.07         3.46 o                         
   8  -7   2         20.84         20.56         2.80 o                         
   9  -7   2          0.02          0.40         3.60 o                         
  -7  -6   2         22.65         19.75         5.80 o                         
  -6  -6   2          4.44          3.56         4.04 o                         
  -5  -6   2         55.00         51.26         4.09 o                         
  -4  -6   2         10.96         12.43         3.39 o                         
  -3  -6   2          4.09          4.59         3.06 o                         
  -2  -6   2          0.05          2.43         3.26 o                         
  -1  -6   2         38.43         37.80         3.19 o                         
   0  -6   2         57.50         59.17         2.95 o                         
   1  -6   2         15.93         14.04         2.55 o                         
   2  -6   2         12.04         15.28         2.64 o                         
   3  -6   2        356.19        360.16         7.77 o                         
   4  -6   2         67.52         78.92         3.00 o                         
   5  -6   2          1.36         -1.08         2.39 o                         
   6  -6   2         39.90         43.84         3.07 o                         
   7  -6   2          1.05          3.74         3.88 o                         
   8  -6   2          0.17          0.74         2.99 o                         
   9  -6   2          2.42          6.07         3.69 o                         
  -8  -5   2          0.00          0.05         5.97 o                         
  -7  -5   2          6.95          8.58         5.87 o                         
  -6  -5   2          0.82          1.37         3.85 o                         
  -5  -5   2         10.73          7.33         3.11 o                         
  -4  -5   2         21.13         22.80         3.22 o                         
  -3  -5   2          4.90          6.35         2.94 o                         
  -2  -5   2         27.70         28.75         3.23 o                         
  -1  -5   2         62.80         62.30         3.19 o                         
   0  -5   2        285.94        282.49         3.98 o                         
   1  -5   2          6.56          4.81         2.39 o                         
   2  -5   2        595.29        646.28        12.66 o                         
   3  -5   2          0.86          4.99         2.49 o                         
   4  -5   2        102.55        103.39         3.00 o                         
   5  -5   2         13.16         12.08         2.51 o                         
   6  -5   2          9.98          9.63         2.56 o                         
   7  -5   2          3.48          0.20         3.03 o                         
   8  -5   2          0.75         -0.95         3.00 o                         
   9  -5   2          5.17          1.56         4.03 o                         
  10  -5   2          3.64          0.91         3.29 o                         
  -8  -4   2         15.89         12.83         4.12 o                         
  -7  -4   2         47.95         41.46         3.91 o                         
  -6  -4   2          4.21          4.20         3.96 o                         
  -5  -4   2         16.00         16.43         3.22 o                         
  -4  -4   2         17.20         17.95         3.41 o                         
  -3  -4   2        126.81        118.46         5.26 o                         
  -2  -4   2       1449.94       1465.36        19.36 o                         
  -1  -4   2         13.81         11.45         3.21 o                         
   0  -4   2       1394.37       1334.28        11.42 o                         
   1  -4   2         38.26         35.18         2.91 o                         
   2  -4   2         49.95         48.51         2.89 o                         
   3  -4   2       1338.96       1320.11        31.71 o                         
   4  -4   2          0.15          0.03         2.92 o                         
   5  -4   2         90.90        103.04         2.75 o                         
   6  -4   2         91.18         99.21         3.61 o                         
   7  -4   2          9.34         10.39         3.80 o                         
   8  -4   2          3.72          4.76         3.75 o                         
   9  -4   2         10.32         13.29         3.18 o                         
  10  -4   2          0.62          5.04         2.95 o                         
  -9  -3   2          1.59          1.23         3.84 o                         
  -8  -3   2          1.32          0.40         4.58 o                         
  -7  -3   2          7.49          9.75         4.79 o                         
  -6  -3   2          1.61          0.92         3.86 o                         
  -5  -3   2         79.90         76.58         4.98 o                         
  -4  -3   2          6.86          5.94         3.44 o                         
  -3  -3   2        651.43        702.80         6.77 o                         
  -2  -3   2        289.54        286.85         5.30 o                         
  -1  -3   2        125.33        122.44         3.76 o                         
   0  -3   2       1082.26        957.12         7.36 o                         
   1  -3   2          2.57          2.29         2.66 o                         
   2  -3   2         11.67         20.88         3.10 o                         
   3  -3   2         38.64         50.84         2.77 o                         
   4  -3   2         58.46         47.00         2.85 o                         
   5  -3   2        154.23        162.27         3.83 o                         
   6  -3   2         33.99         35.36         3.35 o                         
   7  -3   2         36.76         40.62         5.77 o                         
   8  -3   2         22.33         19.11         2.71 o                         
   9  -3   2          0.11         -2.27         2.93 o                         
  10  -3   2          0.01         -0.66         3.18 o                         
  -9  -2   2          4.11          2.84         3.50 o                         
  -8  -2   2         19.23         19.86         3.38 o                         
  -7  -2   2          0.06         -1.94         3.99 o                         
  -6  -2   2         32.12         30.49         5.26 o                         
  -5  -2   2         97.50        101.77         6.18 o                         
  -4  -2   2        829.44        924.91         8.34 o                         
  -3  -2   2        751.74        798.82         8.67 o                         
  -2  -2   2        499.83        476.94         6.78 o                         
  -1  -2   2      16056.63      15141.04        30.99 o                         
   0  -2   2        840.64        973.92         7.59 o                         
   1  -2   2       1543.45       1449.59        13.24 o                         
   2  -2   2         15.58         15.19         2.70 o                         
   3  -2   2         15.07         16.30         2.63 o                         
   4  -2   2       1891.47       1915.19        25.07 o                         
   5  -2   2         10.03         11.65         3.32 o                         
   6  -2   2          0.54          0.39         3.03 o                         
   7  -2   2          0.46          2.92         2.71 o                         
   8  -2   2         13.79         17.36         2.74 o                         
   9  -2   2         14.58         12.83         3.01 o                         
 -10  -1   2          0.02          0.76         3.25 o                         
  -9  -1   2          2.55          5.53         3.15 o                         
  -8  -1   2          2.98          1.23         3.20 o                         
  -7  -1   2         25.88         28.07         3.76 o                         
  -6  -1   2         53.36         52.91         3.79 o                         
  -5  -1   2          9.41         11.74         4.99 o                         
  -4  -1   2       1328.78       1339.05        14.28 o                         
  -3  -1   2        106.02        100.96         6.65 o                         
  -2  -1   2         51.05         31.60         5.83 o                         
  -1  -1   2          1.31          3.56         3.53 o                         
   0  -1   2       2149.28       2293.23        23.74 o                         
   1  -1   2        605.32        472.80         6.00 o                         
   2  -1   2         64.84         49.29         2.93 o                         
   3  -1   2        391.66        385.39        17.16 o                         
   4  -1   2        237.43        244.95         4.44 o                         
   5  -1   2         37.35         33.98         2.84 o                         
   6  -1   2         11.34         10.84         3.27 o                         
   7  -1   2         54.52         58.62         4.41 o                         
   8  -1   2          1.79         -0.40         2.77 o                         
   9  -1   2          4.06          3.19         3.06 o                         
 -10   0   2          2.12          4.32         3.54 o                         
  -9   0   2          3.88          2.18         3.27 o                         
  -8   0   2          5.92          9.44         4.18 o                         
  -7   0   2         11.72         12.60         3.75 o                         
  -6   0   2         49.30         56.48         3.81 o                         
  -5   0   2        401.65        431.56        26.48 o                         
  -4   0   2         22.68         19.33         3.94 o                         
  -3   0   2        991.41        985.53        15.62 o                         
  -2   0   2         94.49         74.78        10.01 o                         
  -1   0   2        601.23        629.74        12.86 o                         
   0   0   2       5826.44       6030.57        96.37 o                         
   1   0   2       1501.60       1500.51        21.91 o                         
   2   0   2       1854.94       1902.39        22.51 o                         
   3   0   2         10.79         13.35         2.64 o                         
   4   0   2         14.71          9.91         3.53 o                         
   5   0   2         10.49         13.67         3.02 o                         
   6   0   2        246.49        254.00        10.06 o                         
   7   0   2        356.25        357.76        13.50 o                         
   8   0   2         62.12         60.66         3.06 o                         
   9   0   2          3.26          6.16         3.32 o                         
 -10   1   2          6.56          7.39         3.41 o                         
  -9   1   2         49.71         47.17         4.28 o                         
  -8   1   2         28.71         30.42         3.61 o                         
  -7   1   2         44.60         43.97         3.90 o                         
  -6   1   2         69.70         75.93         5.56 o                         
  -5   1   2         62.00         57.00         5.41 o                         
  -4   1   2         30.60         36.32         5.29 o                         
  -3   1   2        200.97        186.74         5.86 o                         
  -2   1   2         42.67         52.28         5.85 o                         
  -1   1   2        996.05        944.16        12.49 o                         
   0   1   2        216.47        233.18         4.27 o                         
   1   1   2          4.65          8.60         2.84 o                         
   2   1   2        101.10         89.85         3.10 o                         
   3   1   2       1125.51       1148.48        38.48 o                         
   4   1   2        240.66        240.23         5.70 o                         
   5   1   2         28.35         25.89         3.23 o                         
   6   1   2          0.89          5.90         3.47 o                         
   7   1   2         84.15         87.30         5.00 o                         
   8   1   2          4.87          8.36         2.86 o                         
   9   1   2          8.53          7.05         3.11 o                         
 -10   2   2          6.39          7.13         3.44 o                         
  -9   2   2          9.10         10.62         3.71 o                         
  -8   2   2         76.85         87.94         4.33 o                         
  -7   2   2          1.60          2.04         4.94 o                         
  -6   2   2         40.68         30.21         4.05 o                         
  -5   2   2         95.96        111.28         4.19 o                         
  -4   2   2        638.57        664.26         7.32 o                         
  -3   2   2       1315.76       1333.72        25.19 o                         
  -2   2   2      18084.09      16733.20       234.11 o                         
  -1   2   2        976.59        921.17         9.34 o                         
   0   2   2          3.34          7.20         2.84 o                         
   1   2   2        102.80         97.45         3.04 o                         
   2   2   2        728.74        708.76         5.15 o                         
   3   2   2        344.33        363.48         4.93 o                         
   4   2   2         15.30         12.90         2.62 o                         
   5   2   2        425.70        412.34        13.96 o                         
   6   2   2        346.86        350.44        16.37 o                         
   7   2   2         16.39         17.44         3.55 o                         
   8   2   2          4.03          6.01         3.05 o                         
 -10   3   2          1.86          0.63         3.85 o                         
  -9   3   2          0.01          2.68         5.43 o                         
  -8   3   2          1.62          5.28         5.26 o                         
  -7   3   2          0.59          3.44         4.94 o                         
  -6   3   2          1.09          2.32         3.28 o                         
  -5   3   2        270.35        273.10         6.40 o                         
  -4   3   2          1.64          3.60         3.59 o                         
  -3   3   2        395.53        356.28         5.91 o                         
  -2   3   2         39.99         39.76         3.56 o                         
  -1   3   2          1.64          2.88         2.91 o                         
   0   3   2         88.56         77.54         3.06 o                         
   1   3   2         16.82         15.33         2.85 o                         
   2   3   2        304.45        305.24         6.14 o                         
   3   3   2         22.69         21.96         2.49 o                         
   4   3   2         19.39         20.46         2.72 o                         
   5   3   2        388.26        390.79         5.79 o                         
   6   3   2          0.03          3.51         3.89 o                         
   7   3   2          0.13         -0.22         4.25 o                         
   8   3   2          2.52          5.35         4.69 o                         
 -10   4   2          8.89          8.09         4.58 o                         
  -9   4   2         10.50          8.36         5.50 o                         
  -8   4   2          3.68         10.47         5.04 o                         
  -7   4   2          0.79         -0.34         3.44 o                         
  -6   4   2         13.48         18.27         3.47 o                         
  -5   4   2        709.17        723.89        14.33 o                         
  -4   4   2       1228.55       1261.04         9.26 o                         
  -3   4   2         51.33         44.60         3.65 o                         
  -2   4   2        549.57        598.75         6.19 o                         
  -1   4   2        831.62        862.93        10.74 o                         
   0   4   2        168.68        148.87         3.23 o                         
   1   4   2        417.07        422.47         4.96 o                         
   2   4   2        178.40        188.95         3.39 o                         
   3   4   2          3.84          4.78         2.34 o                         
   4   4   2         40.63         37.66         3.05 o                         
   5   4   2          2.41          2.77         3.21 o                         
   6   4   2          3.24          3.61         3.74 o                         
   7   4   2          1.77          4.08         4.72 o                         
 -10   5   2          1.52          5.04         5.45 o                         
  -9   5   2          7.99          3.68         5.31 o                         
  -8   5   2          0.76          1.11         3.82 o                         
  -7   5   2         23.19         29.83         3.53 o                         
  -6   5   2          0.43          3.06         2.96 o                         
  -5   5   2          1.48          1.94         3.01 o                         
  -4   5   2         29.82         30.98         3.21 o                         
  -3   5   2         68.63         65.25         3.51 o                         
  -2   5   2        154.57        127.67         3.77 o                         
  -1   5   2          6.82          9.60         3.23 o                         
   0   5   2        205.67        221.21         3.86 o                         
   1   5   2          1.05         -2.74         2.74 o                         
   2   5   2        122.56        134.49         3.34 o                         
   3   5   2        164.60        175.17         3.89 o                         
   4   5   2          0.27          3.79         3.28 o                         
   5   5   2          1.04          0.09         3.32 o                         
   6   5   2          2.26          1.33         4.44 o                         
   7   5   2          3.49          7.11         6.31 o                         
 -10   6   2          1.38          7.33         5.48 o                         
  -9   6   2          3.20          7.28         3.36 o                         
  -8   6   2         10.70          9.89         3.21 o                         
  -7   6   2         73.64         77.89         3.75 o                         
  -6   6   2         28.82         29.47         3.59 o                         
  -5   6   2        122.92        119.69         4.04 o                         
  -4   6   2        219.28        195.50         4.00 o                         
  -3   6   2         25.32         31.53         2.96 o                         
  -2   6   2        643.84        644.21         6.25 o                         
  -1   6   2        262.77        267.56         9.27 o                         
   0   6   2         51.64         47.13         2.96 o                         
   1   6   2          0.00          2.10         2.63 o                         
   2   6   2          0.31          1.03         2.69 o                         
   3   6   2          0.01          0.88         3.30 o                         
   4   6   2          5.59          8.05         3.33 o                         
   5   6   2          0.03         -0.12         3.34 o                         
   6   6   2          2.90          2.67         3.43 o                         
 -10   7   2          0.94          2.22         3.69 o                         
  -9   7   2          3.53          2.36         3.84 o                         
  -8   7   2          0.24          2.81         3.51 o                         
  -7   7   2          4.01          5.78         3.01 o                         
  -6   7   2          3.76          3.85         3.09 o                         
  -5   7   2         37.20         38.47         2.96 o                         
  -4   7   2          4.05          6.22         3.04 o                         
  -3   7   2         17.04         18.64         2.99 o                         
  -2   7   2         41.47         41.93         3.59 o                         
  -1   7   2          7.13          8.38         3.10 o                         
   0   7   2        114.62        108.46         3.59 o                         
   1   7   2          0.75          1.32         2.84 o                         
   2   7   2          0.27          0.82         3.24 o                         
   3   7   2         31.53         30.03         3.79 o                         
   4   7   2          3.15          2.59         3.09 o                         
   5   7   2          3.99          4.90         4.11 o                         
 -10   8   2          4.61          3.60         6.20 o                         
  -9   8   2          0.00         -1.19         3.42 o                         
  -8   8   2          0.72          1.90         3.17 o                         
  -7   8   2          5.63          8.04         3.23 o                         
  -6   8   2        235.03        237.49         7.25 o                         
  -5   8   2         13.36         11.62         3.30 o                         
  -4   8   2         31.20         31.52         3.07 o                         
  -3   8   2        121.69        109.53         3.47 o                         
  -2   8   2         19.27         19.72         3.47 o                         
  -1   8   2         18.36         16.24         2.93 o                         
   0   8   2          3.15          5.18         2.73 o                         
   1   8   2         35.11         32.80         3.04 o                         
   2   8   2         30.09         29.94         3.20 o                         
   3   8   2         21.43         21.97         3.29 o                         
   4   8   2          3.13          5.90         3.61 o                         
  -9   9   2          1.09         -0.50         3.66 o                         
  -8   9   2          2.22          3.05         3.33 o                         
  -7   9   2          0.17          0.43         2.93 o                         
  -6   9   2          0.25          3.58         3.71 o                         
  -5   9   2         21.21         29.75         3.32 o                         
  -4   9   2         10.07         12.67         3.03 o                         
  -3   9   2          0.54          1.79         3.72 o                         
  -2   9   2          0.52          2.90         2.69 o                         
  -1   9   2          2.46         -1.16         2.90 o                         
   0   9   2         28.49         27.70         2.85 o                         
   1   9   2         66.73         64.98         3.47 o                         
   2   9   2          1.52          0.64         3.55 o                         
   3   9   2          3.13          2.79         3.64 o                         
  -8  10   2          0.51          1.18         3.53 o                         
  -7  10   2          3.29          0.14         3.21 o                         
  -6  10   2          2.44          2.86         3.00 o                         
  -5  10   2         10.66         11.18         3.69 o                         
  -4  10   2         15.43         17.35         2.97 o                         
  -3  10   2          0.21          3.48         3.59 o                         
  -2  10   2          0.06          2.04         4.83 o                         
  -1  10   2          2.27          3.77         3.36 o                         
   0  10   2         18.56         15.94         3.46 o                         
   1  10   2        103.62        101.71         4.72 o                         
   2  10   2          1.53          5.20         4.40 o                         
  -7  11   2          3.80          1.12         3.21 o                         
  -6  11   2          0.53          4.57         5.03 o                         
  -5  11   2          1.26          3.95         3.56 o                         
  -4  11   2          0.32         -0.57         4.78 o                         
  -3  11   2         18.59         21.06         4.04 o                         
  -2  11   2         27.95         31.41         5.87 o                         
  -1  11   2          8.22          9.85         3.02 o                         
   0  11   2          3.06          4.45         3.17 o                         
   1  11   2          0.29          1.78         3.52 o                         
  -6  12   2          0.16          3.96         3.53 o                         
  -5  12   2          0.41          6.18         3.79 o                         
  -4  12   2          0.24         -0.89         3.65 o                         
  -3  12   2          5.48         11.60         3.82 o                         
  -2  12   2          4.70          4.43         3.53 o                         
   0 -12   3          0.01          3.26         3.40 o                         
   1 -12   3          0.99          2.15         3.55 o                         
   2 -12   3          0.52          2.27         2.99 o                         
   3 -12   3          0.15          2.33         3.49 o                         
   4 -12   3          3.11          5.41         3.43 o                         
   5 -12   3          1.16         -0.85         4.81 o                         
  -2 -11   3          0.18          3.73         3.72 o                         
  -1 -11   3          2.85          7.92         3.90 o                         
   0 -11   3          1.76         -0.11         3.08 o                         
   1 -11   3          0.03          1.70         3.07 o                         
   2 -11   3          1.35          5.30         2.99 o                         
   3 -11   3          5.29          7.13         2.81 o                         
   4 -11   3          0.48          0.18         2.63 o                         
   5 -11   3          4.45          3.95         3.71 o                         
   6 -11   3          1.37          2.17         3.04 o                         
   7 -11   3          3.30          3.55         3.13 o                         
  -3 -10   3          8.57         10.68         3.99 o                         
  -2 -10   3          0.02          2.80         3.51 o                         
  -1 -10   3         17.28         17.83         3.56 o                         
   0 -10   3          0.24          0.07         3.21 o                         
   1 -10   3         81.34         80.44         3.14 o                         
   2 -10   3          1.06          5.18         2.89 o                         
   3 -10   3         11.79         15.64         3.08 o                         
   4 -10   3          5.22          6.29         2.81 o                         
   5 -10   3          1.63          2.11         2.80 o                         
   6 -10   3          0.02          1.89         2.61 o                         
   7 -10   3          0.52          1.79         2.63 o                         
   8 -10   3          0.82          5.68         3.31 o                         
  -5  -9   3          0.72          6.37         4.29 o                         
  -4  -9   3          3.18          2.96         4.10 o                         
  -3  -9   3          0.47          1.44         3.49 o                         
  -2  -9   3          0.11          0.42         2.94 o                         
  -1  -9   3         32.78         29.22         2.95 o                         
   0  -9   3         28.68         30.43         3.00 o                         
   1  -9   3        187.29        196.18         3.64 o                         
   2  -9   3         25.40         25.42         2.77 o                         
   3  -9   3          2.68          3.03         2.52 o                         
   4  -9   3          1.30          0.51         2.57 o                         
   5  -9   3         12.37         16.95         3.25 o                         
   6  -9   3          8.22          9.90         2.70 o                         
   7  -9   3         11.08         11.02         5.10 o                         
   8  -9   3         40.26         39.79         3.23 o                         
  -6  -8   3          4.01          7.78         4.40 o                         
  -5  -8   3          2.26         -0.56         3.69 o                         
  -4  -8   3          0.10          2.64         3.87 o                         
  -3  -8   3          5.57          4.96         3.31 o                         
  -2  -8   3          5.08          7.01         3.02 o                         
  -1  -8   3        387.22        397.38         5.18 o                         
   0  -8   3          3.88          5.55         2.95 o                         
   1  -8   3          0.23         -1.26         2.53 o                         
   2  -8   3          0.26          2.58         2.62 o                         
   3  -8   3          0.00          5.18         2.47 o                         
   4  -8   3          0.50          3.45         2.49 o                         
   5  -8   3         25.93         25.40         2.83 o                         
   6  -8   3         20.53         16.89         2.86 o                         
   7  -8   3          3.11          2.86         2.55 o                         
   8  -8   3         14.67         11.71         2.91 o                         
   9  -8   3          1.53          0.99         3.59 o                         
  -6  -7   3          0.29          0.67         4.09 o                         
  -5  -7   3          0.11          3.59         3.55 o                         
  -4  -7   3          0.45          4.72         3.28 o                         
  -3  -7   3          1.59          6.38         3.44 o                         
  -2  -7   3         19.66         25.91         3.50 o                         
  -1  -7   3        163.45        170.40         3.96 o                         
   0  -7   3          0.06          0.04         2.65 o                         
   1  -7   3         11.51         11.49         2.60 o                         
   2  -7   3         15.42         16.10         2.44 o                         
   3  -7   3          5.47          4.41         2.54 o                         
   4  -7   3         15.50         19.51         2.67 o                         
   5  -7   3         39.74         42.75         3.05 o                         
   6  -7   3         34.70         41.67         2.92 o                         
   7  -7   3          2.04          8.86         2.42 o                         
   8  -7   3         13.10         11.94         4.79 o                         
   9  -7   3          0.58         -2.75         3.36 o                         
  -7  -6   3          0.69         -1.63         6.14 o                         
  -6  -6   3          0.52          3.67         4.04 o                         
  -5  -6   3         42.92         43.10         3.96 o                         
  -4  -6   3          1.08          1.49         3.56 o                         
  -3  -6   3        122.68        127.88         4.22 o                         
  -2  -6   3          6.70          7.58         3.51 o                         
  -1  -6   3         23.14         27.22         3.06 o                         
   0  -6   3         44.62         40.67         2.82 o                         
   1  -6   3         28.46         32.21         2.75 o                         
   2  -6   3        660.04        682.72         5.03 o                         
   3  -6   3        138.82        130.19         2.98 o                         
   4  -6   3          2.87          3.93         2.92 o                         
   5  -6   3          1.97          3.29         2.65 o                         
   6  -6   3         84.10         78.71         2.99 o                         
   7  -6   3          0.10          0.23         2.63 o                         
   8  -6   3          0.01          3.57         3.42 o                         
   9  -6   3          0.03          6.44         3.59 o                         
  -8  -5   3          2.87         -3.00         6.46 o                         
  -7  -5   3          1.11          6.23         5.51 o                         
  -6  -5   3          4.06          9.81         3.85 o                         
  -5  -5   3          4.69          5.98         3.64 o                         
  -4  -5   3         12.51         12.08         3.67 o                         
  -3  -5   3         10.72          9.78         3.30 o                         
  -2  -5   3        127.34        126.07         3.86 o                         
  -1  -5   3        879.50        840.58         8.07 o                         
   0  -5   3         25.93         25.81         2.74 o                         
   1  -5   3          2.80          7.43         2.67 o                         
   2  -5   3        615.09        656.34        11.40 o                         
   3  -5   3         67.24         64.32         2.60 o                         
   4  -5   3        101.12        109.67         5.75 o                         
   5  -5   3          1.89          3.52         2.40 o                         
   6  -5   3          2.74         -0.26         2.35 o                         
   7  -5   3          5.66          4.86         3.42 o                         
   8  -5   3          1.71          4.84         3.43 o                         
   9  -5   3          0.40          1.86         4.03 o                         
  -8  -4   3          4.22          7.63         4.21 o                         
  -7  -4   3         70.73         71.74         4.44 o                         
  -6  -4   3          5.02          7.36         3.79 o                         
  -5  -4   3          0.86          2.77         3.27 o                         
  -4  -4   3         30.39         30.76         3.75 o                         
  -3  -4   3         78.81         85.88         3.57 o                         
  -2  -4   3       2002.02       1992.39        27.66 o                         
  -1  -4   3         61.37         62.27         2.99 o                         
   0  -4   3       1459.22       1484.60         7.26 o                         
   1  -4   3        927.05        982.53         8.79 o                         
   2  -4   3         11.08          6.75         2.61 o                         
   3  -4   3        216.51        202.00         4.44 o                         
   4  -4   3         91.19         88.58         2.97 o                         
   5  -4   3         42.55         37.91         2.48 o                         
   6  -4   3          6.58          8.60         3.61 o                         
   7  -4   3         15.95         17.38         3.10 o                         
   8  -4   3         26.91         31.81         3.83 o                         
   9  -4   3          5.14          4.69         3.14 o                         
  -9  -3   3          0.11          0.15         3.87 o                         
  -8  -3   3          2.40          2.09         3.31 o                         
  -7  -3   3          4.97          2.52         4.14 o                         
  -6  -3   3          7.23          9.48         5.23 o                         
  -5  -3   3          7.99         10.74         3.22 o                         
  -4  -3   3         18.15         17.35         2.99 o                         
  -3  -3   3        859.29        861.83         7.47 o                         
  -2  -3   3        139.71        144.16         4.30 o                         
  -1  -3   3        134.05        161.65         3.78 o                         
   0  -3   3       5164.94       4853.79        38.90 o                         
   1  -3   3        125.98        139.47         3.17 o                         
   2  -3   3          2.42          5.95         2.22 o                         
   3  -3   3        158.26        143.57         3.00 o                         
   4  -3   3         49.74         52.61         3.44 o                         
   5  -3   3          0.45          1.69         2.99 o                         
   6  -3   3         55.63         62.01         3.47 o                         
   7  -3   3          6.77          6.62         2.94 o                         
   8  -3   3          0.67          2.68         2.64 o                         
   9  -3   3          4.90          6.11         3.12 o                         
  -9  -2   3          9.81         13.24         3.39 o                         
  -8  -2   3         21.87         17.93         3.85 o                         
  -7  -2   3          0.78          2.52         3.58 o                         
  -6  -2   3         87.17         92.63         5.97 o                         
  -5  -2   3         29.61         33.57         5.62 o                         
  -4  -2   3         74.92         56.42         5.26 o                         
  -3  -2   3        413.55        425.81         6.03 o                         
  -2  -2   3        730.30        804.40         8.46 o                         
  -1  -2   3       1472.76       1624.84        10.23 o                         
   0  -2   3          0.03          5.17         2.71 o                         
   1  -2   3         31.60         26.34         2.61 o                         
   2  -2   3        503.07        568.73         4.35 o                         
   3  -2   3        103.17        122.84         3.42 o                         
   4  -2   3        261.36        309.02         4.72 o                         
   5  -2   3        158.22        166.01         8.06 o                         
   6  -2   3         42.63         43.99         2.76 o                         
   7  -2   3         11.57         10.95         2.72 o                         
   8  -2   3          1.29          2.07         3.14 o                         
   9  -2   3          5.05          5.57         3.07 o                         
 -10  -1   3          0.38          1.22         3.50 o                         
  -9  -1   3          0.18          0.65         3.32 o                         
  -8  -1   3          0.07          3.49         4.01 o                         
  -7  -1   3         17.51         24.03         3.78 o                         
  -6  -1   3          5.29          7.69         3.82 o                         
  -5  -1   3        124.01        122.81         4.39 o                         
  -4  -1   3          0.25          0.22         5.51 o                         
  -3  -1   3        236.84        236.08        10.25 o                         
  -2  -1   3       1585.58       1512.72        60.04 o                         
  -1  -1   3        225.36        268.82         4.89 o                         
   0  -1   3         19.16         41.93         3.44 o                         
   1  -1   3        942.43        880.33        11.07 o                         
   2  -1   3        167.15        149.71         3.56 o                         
   3  -1   3         75.84         75.60         2.74 o                         
   4  -1   3         59.99         79.75         4.27 o                         
   5  -1   3        116.44        113.30         6.02 o                         
   6  -1   3          0.00          2.36         2.77 o                         
   7  -1   3        184.38        194.36         3.59 o                         
   8  -1   3         13.78         12.31         2.98 o                         
   9  -1   3          4.72          4.32         3.14 o                         
 -10   0   3          1.33          0.96         3.52 o                         
  -9   0   3         31.29         30.68         4.20 o                         
  -8   0   3          0.18          1.26         3.83 o                         
  -7   0   3         70.24         73.15         4.57 o                         
  -6   0   3        249.84        251.24        10.50 o                         
  -5   0   3         70.81         70.90         4.07 o                         
  -4   0   3         38.31         39.73         4.49 o                         
  -3   0   3         60.63         69.76         7.80 o                         
  -1   0   3        331.91        315.92         4.98 o                         
   0   0   3        824.15        751.29        17.80 o                         
   1   0   3        644.31        606.76         7.89 o                         
   2   0   3        702.18        756.40         8.25 o                         
   3   0   3         14.15         22.50         2.66 o                         
   4   0   3        121.27        139.95         3.45 o                         
   5   0   3        134.78        130.59         5.56 o                         
   6   0   3         38.40         33.16         2.94 o                         
   7   0   3          0.76          1.77         3.13 o                         
   8   0   3          0.50          0.93         2.81 o                         
   9   0   3          1.49          6.08         3.17 o                         
 -10   1   3          2.83         -0.62         4.25 o                         
  -9   1   3         24.73         25.30         3.98 o                         
  -8   1   3         41.64         38.03         4.49 o                         
  -7   1   3          3.30          6.69         3.67 o                         
  -6   1   3          1.62          4.39         5.41 o                         
  -5   1   3         12.55         15.86         5.39 o                         
  -4   1   3        195.53        185.86         7.06 o                         
  -3   1   3         10.97         11.08         4.25 o                         
  -2   1   3       2725.71       2583.95        40.42 o                         
  -1   1   3        226.59        215.61         4.61 o                         
   0   1   3        194.03        223.82         3.77 o                         
   1   1   3        612.01        634.15         9.62 o                         
   2   1   3         49.63         51.42         2.54 o                         
   3   1   3        716.29        694.80        21.84 o                         
   4   1   3         75.38         87.08         6.48 o                         
   5   1   3          4.51          1.98         3.67 o                         
   6   1   3         58.91         65.30         4.23 o                         
   7   1   3          2.56          2.03         2.79 o                         
   8   1   3          9.63         10.91         2.87 o                         
 -10   2   3          1.30          5.58         4.18 o                         
  -9   2   3          2.06          5.43         3.81 o                         
  -8   2   3          1.39          1.85         5.21 o                         
  -7   2   3         25.38         25.57         5.90 o                         
  -6   2   3         17.13         14.73         4.92 o                         
  -5   2   3          6.71          5.35         3.49 o                         
  -4   2   3        145.29        147.89         4.94 o                         
  -3   2   3        124.32        129.97         4.86 o                         
  -2   2   3       8543.02       7957.49       133.54 o                         
  -1   2   3          4.17          6.47         2.76 o                         
   0   2   3        122.11        130.83         3.08 o                         
   1   2   3         17.03         28.44         2.43 o                         
   2   2   3         61.83         60.78         2.64 o                         
   3   2   3         26.77         34.17         2.37 o                         
   4   2   3         17.12         13.58         2.68 o                         
   5   2   3        409.92        436.40        26.64 o                         
   6   2   3         26.32         25.78         3.56 o                         
   7   2   3          2.64          6.48         4.33 o                         
   8   2   3          7.17          8.53         2.96 o                         
 -10   3   3         30.10         30.55         4.43 o                         
  -9   3   3          0.60          0.20         5.23 o                         
  -8   3   3          2.30          6.43         4.99 o                         
  -7   3   3          2.54          5.09         4.95 o                         
  -6   3   3          3.64          9.57         3.41 o                         
  -5   3   3         48.23         44.74         3.75 o                         
  -4   3   3       1008.86       1023.20        30.56 o                         
  -3   3   3        165.46        141.11         4.69 o                         
  -2   3   3         68.00         76.57         5.29 o                         
  -1   3   3         13.41         19.28         2.86 o                         
   0   3   3         12.73         11.91         2.64 o                         
   1   3   3          0.96          0.31         2.16 o                         
   2   3   3        103.55        100.08         2.85 o                         
   3   3   3        228.80        215.75         4.24 o                         
   4   3   3         55.72         60.02         2.64 o                         
   5   3   3        234.27        242.20        13.63 o                         
   6   3   3          1.48          7.11         4.15 o                         
   7   3   3          1.29          7.55         4.40 o                         
   8   3   3          1.81          0.86         4.17 o                         
 -10   4   3          0.10          4.58         5.51 o                         
  -9   4   3          5.09          8.80         5.33 o                         
  -8   4   3          0.97          2.88         5.23 o                         
  -7   4   3         20.04         17.26         3.56 o                         
  -6   4   3         67.58         65.76         3.95 o                         
  -5   4   3        228.73        225.39        10.43 o                         
  -4   4   3       2642.28       2714.99        94.34 o                         
  -3   4   3        727.28        721.71         9.79 o                         
  -2   4   3         14.70         13.06         3.08 o                         
  -1   4   3       2026.25       2012.60        16.18 o                         
   0   4   3        243.45        249.11         3.77 o                         
   1   4   3        324.90        314.72         4.04 o                         
   2   4   3          9.21          9.75         2.74 o                         
   3   4   3        416.77        434.13         6.60 o                         
   4   4   3        250.67        253.34         4.00 o                         
   5   4   3         38.87         34.97         2.99 o                         
   6   4   3          0.52          4.42         3.77 o                         
   7   4   3          0.21          3.56         4.71 o                         
 -10   5   3          0.43          0.03         4.58 o                         
  -9   5   3          1.23         -0.59         5.48 o                         
  -8   5   3         17.65         23.90         5.11 o                         
  -7   5   3         10.63          6.80         3.04 o                         
  -6   5   3         73.10         68.10         4.10 o                         
  -5   5   3         27.18         23.14         2.90 o                         
  -4   5   3        326.12        312.34         5.06 o                         
  -3   5   3         52.79         49.42         3.13 o                         
  -2   5   3          0.17         -0.58         3.29 o                         
  -1   5   3         43.54         46.25         3.26 o                         
   0   5   3         59.44         57.56         3.08 o                         
   1   5   3         34.68         34.99         2.74 o                         
   2   5   3         21.40         24.41         2.66 o                         
   3   5   3        192.58        198.04         3.56 o                         
   4   5   3          5.56          6.42         3.23 o                         
   5   5   3          2.05          7.49         3.77 o                         
   6   5   3          0.04          2.54         5.70 o                         
 -10   6   3          0.00          0.98         5.46 o                         
  -9   6   3          0.05          1.90         3.15 o                         
  -8   6   3         24.25         25.64         3.72 o                         
  -7   6   3          0.79          2.53         4.05 o                         
  -6   6   3         88.87         80.82         3.68 o                         
  -5   6   3        429.84        415.98         5.66 o                         
  -4   6   3         68.09         62.28         5.13 o                         
  -3   6   3         51.05         51.11         3.16 o                         
  -2   6   3        365.61        343.04         4.59 o                         
  -1   6   3        235.93        235.40         3.98 o                         
   0   6   3         63.96         60.53         3.45 o                         
   1   6   3         11.88         14.78         2.52 o                         
   2   6   3        108.72        111.18         3.79 o                         
   3   6   3          2.25          0.84         3.46 o                         
   4   6   3          9.99         17.05         5.16 o                         
   5   6   3          5.17         11.87         3.66 o                         
   6   6   3          0.22          3.04         3.63 o                         
 -10   7   3          8.80         11.11         4.11 o                         
  -9   7   3          0.13          1.76         3.46 o                         
  -8   7   3          0.31          1.65         3.17 o                         
  -7   7   3          8.99         13.03         3.51 o                         
  -6   7   3         28.14         21.28         3.67 o                         
  -5   7   3        120.49        112.28         4.04 o                         
  -4   7   3         20.85         20.99         2.75 o                         
  -3   7   3         51.30         53.71         3.24 o                         
  -2   7   3         18.83         14.90         3.24 o                         
  -1   7   3        138.04        130.18         3.73 o                         
   0   7   3          0.72          4.58         2.76 o                         
   1   7   3          9.98         14.48         3.16 o                         
   2   7   3          2.41          0.59         3.35 o                         
   3   7   3         30.66         28.05         3.47 o                         
   4   7   3         14.65         15.00         3.66 o                         
   5   7   3          2.49          8.76         4.19 o                         
 -10   8   3          0.43          0.71         3.46 o                         
  -9   8   3          0.03          3.30         3.68 o                         
  -8   8   3          0.26          1.38         2.95 o                         
  -7   8   3          0.02         -2.93         3.50 o                         
  -6   8   3          0.70          0.00         3.01 o                         
  -5   8   3         48.68         47.05         3.33 o                         
  -4   8   3          0.74          0.46         3.04 o                         
  -3   8   3        119.24        120.79         4.13 o                         
  -2   8   3         89.85         88.41         3.56 o                         
  -1   8   3          5.65          6.51         2.97 o                         
   0   8   3         61.85         64.09         2.94 o                         
   1   8   3          0.45          2.86         3.00 o                         
   2   8   3         41.03         45.44         3.42 o                         
   3   8   3         28.12         32.17         3.81 o                         
   4   8   3         14.24         18.29         4.37 o                         
  -9   9   3          0.00          3.70         3.53 o                         
  -8   9   3          0.65          2.23         3.51 o                         
  -7   9   3          0.47          5.01         2.83 o                         
  -6   9   3         35.63         30.73         3.83 o                         
  -5   9   3         11.75         11.39         3.32 o                         
  -4   9   3         15.56         15.60         3.35 o                         
  -3   9   3         26.09         25.74         5.66 o                         
  -2   9   3          2.66          3.63         3.13 o                         
  -1   9   3          0.84          3.14         2.60 o                         
   0   9   3         10.74         12.59         2.96 o                         
   1   9   3         13.57         12.06         3.31 o                         
   2   9   3         18.96         16.72         3.77 o                         
   3   9   3          3.73          2.06         3.83 o                         
  -8  10   3          0.52          1.89         3.82 o                         
  -7  10   3          1.16         -1.35         3.36 o                         
  -6  10   3          0.84          1.58         3.78 o                         
  -5  10   3         14.98         14.52         3.85 o                         
  -4  10   3         27.22         24.90         3.39 o                         
  -3  10   3          0.00         -0.51         3.23 o                         
  -2  10   3         15.50         15.75         3.14 o                         
  -1  10   3         35.36         31.57         2.96 o                         
   0  10   3         13.17         12.73         3.36 o                         
   1  10   3          0.95          2.94         3.21 o                         
   2  10   3         25.45         24.36         4.95 o                         
  -7  11   3          0.56         -0.42         3.44 o                         
  -6  11   3          5.20          7.47         3.32 o                         
  -5  11   3          0.66          2.86         4.03 o                         
  -4  11   3         12.75         17.32         4.09 o                         
  -3  11   3          3.07          3.19         3.57 o                         
  -2  11   3          1.36          4.78         3.25 o                         
  -1  11   3          6.63          6.32         3.25 o                         
   0  11   3          0.02          3.17         3.76 o                         
  -5  12   3          3.74          8.18         3.54 o                         
  -4  12   3          1.98         -0.41         4.25 o                         
  -3  12   3          4.27          7.15         3.86 o                         
   0 -12   4          2.79          3.44         3.50 o                         
   1 -12   4          2.33          4.52         3.42 o                         
   2 -12   4          1.11          3.67         2.95 o                         
   3 -12   4          0.20          1.54         2.82 o                         
   4 -12   4          0.48         -1.04         3.07 o                         
  -2 -11   4          0.24         -0.31         3.79 o                         
  -1 -11   4          0.04          0.65         3.18 o                         
   0 -11   4          0.98          2.68         3.43 o                         
   1 -11   4          0.24          2.33         2.74 o                         
   2 -11   4          0.72          3.62         2.94 o                         
   3 -11   4          0.07          2.57         3.18 o                         
   4 -11   4          0.89         -2.34         3.03 o                         
   5 -11   4          1.00          2.98         3.03 o                         
   6 -11   4          0.06          2.45         3.11 o                         
  -3 -10   4          1.75          2.73         4.00 o                         
  -2 -10   4          0.21         -1.47         4.02 o                         
  -1 -10   4          4.67          3.31         2.88 o                         
   0 -10   4          0.05          2.90         2.85 o                         
   1 -10   4         39.53         33.95         3.04 o                         
   2 -10   4          0.07          2.98         3.01 o                         
   3 -10   4          6.24          6.30         2.79 o                         
   4 -10   4          8.20          6.56         2.63 o                         
   5 -10   4         12.31          9.76         2.56 o                         
   6 -10   4          0.42          2.72         2.79 o                         
   7 -10   4          0.00          5.95         3.07 o                         
  -5  -9   4          0.92          5.17         4.35 o                         
  -4  -9   4          3.02          3.21         3.65 o                         
  -3  -9   4          0.26          3.22         3.95 o                         
  -2  -9   4          0.02         -1.48         3.80 o                         
  -1  -9   4         15.90         16.03         2.83 o                         
   0  -9   4         10.18          6.22         3.09 o                         
   1  -9   4         58.62         55.26         3.03 o                         
   2  -9   4          1.16          4.22         2.64 o                         
   3  -9   4         17.69         12.05         2.57 o                         
   4  -9   4          1.49          2.21         2.59 o                         
   5  -9   4          0.46          1.14         2.54 o                         
   6  -9   4         19.78         19.47         2.84 o                         
   7  -9   4         12.04         10.60         3.05 o                         
   8  -9   4         26.38         21.80         2.97 o                         
  -6  -8   4          0.51          2.31         4.58 o                         
  -5  -8   4          9.63          9.58         4.17 o                         
  -4  -8   4          0.04          1.40         3.86 o                         
  -3  -8   4          6.10          6.82         3.67 o                         
  -2  -8   4          0.43          0.21         3.59 o                         
  -1  -8   4        295.54        286.93         5.92 o                         
   0  -8   4          3.62          2.02         2.62 o                         
   1  -8   4         13.42         18.50         2.49 o                         
   2  -8   4         10.47         11.77         2.38 o                         
   3  -8   4          7.70         11.60         2.60 o                         
   4  -8   4          4.16          4.28         2.61 o                         
   5  -8   4          1.41          5.96         3.52 o                         
   6  -8   4          2.28          1.84         2.45 o                         
   7  -8   4          9.73          9.39         3.05 o                         
   8  -8   4          0.79          0.02         2.65 o                         
  -6  -7   4          1.24          3.87         4.39 o                         
  -5  -7   4          0.35          1.38         3.72 o                         
  -4  -7   4          0.38         -0.60         3.71 o                         
  -3  -7   4          6.69          8.43         3.81 o                         
  -2  -7   4          0.24          1.20         3.29 o                         
  -1  -7   4        567.76        523.05         5.54 o                         
   0  -7   4         39.26         38.45         3.06 o                         
   1  -7   4          4.73          8.73         2.41 o                         
   2  -7   4          9.23          7.19         2.35 o                         
   3  -7   4         36.29         43.86         2.69 o                         
   4  -7   4         10.18         13.88         3.38 o                         
   5  -7   4          4.17          6.70         2.69 o                         
   6  -7   4        170.84        147.32         5.76 o                         
   7  -7   4         31.35         32.09         2.88 o                         
   8  -7   4          0.98         -2.20         3.59 o                         
   9  -7   4          0.03          4.25         3.59 o                         
  -7  -6   4          2.05          1.49         6.89 o                         
  -6  -6   4          0.34          0.69         3.73 o                         
  -5  -6   4         20.90         19.70         3.95 o                         
  -4  -6   4          0.03          1.72         3.52 o                         
  -3  -6   4          4.61          4.44         3.53 o                         
  -2  -6   4          1.14          2.61         2.98 o                         
  -1  -6   4        243.64        250.99         3.69 o                         
   0  -6   4          5.43          4.19         2.72 o                         
   1  -6   4         14.36         19.46         2.78 o                         
   2  -6   4         88.34         82.23         2.83 o                         
   3  -6   4          0.01          1.81         2.16 o                         
   4  -6   4         13.58         17.97         2.52 o                         
   5  -6   4          6.13         11.23         2.47 o                         
   6  -6   4          6.75          8.91         2.44 o                         
   7  -6   4         19.52         17.41         3.31 o                         
   8  -6   4          0.20          4.85         3.58 o                         
   9  -6   4          0.54         -1.73         3.44 o                         
  -8  -5   4          0.29         -0.51         6.90 o                         
  -7  -5   4          0.09          3.34         5.29 o                         
  -6  -5   4          4.62          4.52         4.06 o                         
  -5  -5   4          0.01          1.38         3.57 o                         
  -4  -5   4          8.14          4.48         3.73 o                         
  -3  -5   4         43.59         42.49         3.40 o                         
  -2  -5   4          0.25          1.41         2.60 o                         
  -1  -5   4       1054.62       1024.37         6.07 o                         
   0  -5   4        162.29        175.08         3.16 o                         
   1  -5   4         25.09         31.85         2.34 o                         
   2  -5   4        125.93        142.61         2.76 o                         
   3  -5   4         46.11         45.99         2.41 o                         
   4  -5   4          6.81          3.05         2.62 o                         
   5  -5   4          1.27          5.50         2.49 o                         
   6  -5   4         11.43          7.12         3.42 o                         
   7  -5   4         17.31         15.66         3.62 o                         
   8  -5   4          7.27          9.26         3.33 o                         
   9  -5   4          0.65         -0.19         3.30 o                         
  -8  -4   4          0.50          2.22         4.08 o                         
  -7  -4   4         17.85         21.32         4.95 o                         
  -6  -4   4          0.78          1.89         4.12 o                         
  -5  -4   4         38.37         42.62         3.91 o                         
  -4  -4   4         24.65         22.54         3.55 o                         
  -3  -4   4         17.63         20.32         2.92 o                         
  -2  -4   4        494.36        504.32         5.11 o                         
  -1  -4   4        151.03        170.43         3.48 o                         
   0  -4   4          4.99          0.82         2.59 o                         
   1  -4   4        375.60        379.06         3.67 o                         
   2  -4   4         17.69         12.57         2.21 o                         
   3  -4   4         34.03         33.02         2.42 o                         
   4  -4   4          0.96          2.51         2.72 o                         
   5  -4   4         69.20         61.22         3.84 o                         
   6  -4   4          2.57          0.44         3.70 o                         
   7  -4   4          1.36          0.48         3.05 o                         
   8  -4   4          1.13          0.53         3.23 o                         
   9  -4   4          0.15          4.15         3.18 o                         
  -9  -3   4          0.03          0.72         3.22 o                         
  -8  -3   4          0.02         -0.19         3.53 o                         
  -7  -3   4          0.04          0.74         4.13 o                         
  -6  -3   4          3.85          1.08         4.29 o                         
  -5  -3   4        134.57        132.73         5.15 o                         
  -4  -3   4          4.59          5.07         3.00 o                         
  -3  -3   4         10.27          9.82         3.13 o                         
  -2  -3   4        140.14        133.94         3.49 o                         
  -1  -3   4        196.81        212.47         3.82 o                         
   0  -3   4        520.45        613.22         4.95 o                         
   1  -3   4        123.34        124.18         2.81 o                         
   2  -3   4        399.43        392.54         3.69 o                         
   3  -3   4         18.50         12.29         2.53 o                         
   4  -3   4         22.17         23.61         3.65 o                         
   5  -3   4         32.38         32.83         3.17 o                         
   6  -3   4        284.93        292.45        15.36 o                         
   7  -3   4          3.93          2.79         2.66 o                         
   8  -3   4         13.24         12.73         2.80 o                         
   9  -3   4          3.04          4.14         3.22 o                         
  -9  -2   4         17.59         19.76         4.48 o                         
  -8  -2   4          2.40          2.34         3.93 o                         
  -7  -2   4          2.86          2.54         4.08 o                         
  -6  -2   4          0.45          2.71         4.03 o                         
  -5  -2   4         14.43         13.98         5.36 o                         
  -4  -2   4         61.42         67.15         4.51 o                         
  -3  -2   4          4.17          8.59         3.47 o                         
  -2  -2   4        454.06        478.82         6.54 o                         
  -1  -2   4       1094.46       1057.64         9.36 o                         
   0  -2   4        848.40        810.08         5.58 o                         
   1  -2   4        209.42        206.10         3.85 o                         
   2  -2   4        154.29        131.42         3.29 o                         
   3  -2   4        102.94        112.20         3.21 o                         
   4  -2   4        386.88        404.15         4.01 o                         
   5  -2   4        171.01        168.91         9.08 o                         
   6  -2   4         66.52         61.01         3.03 o                         
   7  -2   4         44.27         37.40         2.79 o                         
   8  -2   4          1.98          2.66         2.81 o                         
   9  -2   4          0.19          1.64         2.84 o                         
 -10  -1   4          0.54          1.33         3.58 o                         
  -9  -1   4          3.25          4.10         4.25 o                         
  -8  -1   4         10.79         13.63         3.99 o                         
  -7  -1   4         22.92         25.61         4.02 o                         
  -6  -1   4          8.85          9.00         3.98 o                         
  -5  -1   4        175.78        175.94         5.60 o                         
  -4  -1   4        217.04        229.11         6.83 o                         
  -3  -1   4        122.86        111.68         6.14 o                         
  -2  -1   4          0.08         -1.24         3.95 o                         
  -1  -1   4         12.06          6.45         2.73 o                         
   0  -1   4        264.95        264.33         4.39 o                         
   1  -1   4         25.82         18.25         2.92 o                         
   2  -1   4       1694.20       1604.26        24.94 o                         
   3  -1   4        511.10        526.36        12.00 o                         
   4  -1   4          4.33          6.46         2.37 o                         
   5  -1   4         76.51         68.63         4.47 o                         
   6  -1   4         14.21         11.53         2.76 o                         
   7  -1   4          8.35         11.38         2.88 o                         
   8  -1   4         10.70          7.80         3.14 o                         
   9  -1   4          0.26         -1.14         3.36 o                         
 -10   0   4         10.85         10.98         4.56 o                         
  -9   0   4          0.00         -0.19         4.13 o                         
  -8   0   4          0.58          1.02         4.05 o                         
  -7   0   4         69.68         75.48         4.52 o                         
  -6   0   4         11.99         11.59         4.09 o                         
  -5   0   4         28.82         28.30         4.06 o                         
  -4   0   4         22.03         21.88         4.96 o                         
  -2   0   4        503.72        463.77        15.15 o                         
  -1   0   4          0.02          0.03         2.79 o                         
   0   0   4        856.63        824.74        15.83 o                         
   1   0   4        734.61        750.41        15.39 o                         
   2   0   4       1716.14       2054.30        51.28 o                         
   3   0   4          0.32          0.18         2.60 o                         
   4   0   4          3.26          0.38         2.65 o                         
   5   0   4        146.96        137.22         6.30 o                         
   6   0   4          5.45          1.89         2.94 o                         
   7   0   4          0.96          1.58         2.68 o                         
   8   0   4          2.28          2.76         2.94 o                         
 -10   1   4          4.56          4.54         4.23 o                         
  -9   1   4          1.88          4.59         3.67 o                         
  -8   1   4         20.33         19.77         4.03 o                         
  -7   1   4          0.50          0.95         4.30 o                         
  -6   1   4         94.10         99.45         6.87 o                         
  -5   1   4         87.06         76.61         6.33 o                         
  -4   1   4         79.93         70.98         4.74 o                         
  -3   1   4        234.34        216.17         7.02 o                         
  -2   1   4        862.15        873.66         7.53 o                         
  -1   1   4        235.01        209.09         4.17 o                         
   0   1   4        436.80        358.76         4.07 o                         
   1   1   4       1552.74       1629.21        11.01 o                         
   2   1   4        742.12        835.88         4.90 o                         
   3   1   4         78.59         72.77         2.98 o                         
   4   1   4          1.28          0.96         2.60 o                         
   5   1   4          1.23          4.04         3.20 o                         
   6   1   4          0.06         -0.19         3.47 o                         
   7   1   4          2.83          3.21         3.08 o                         
   8   1   4          3.73          1.69         2.93 o                         
 -10   2   4         12.77         12.15         4.64 o                         
  -9   2   4          8.54          6.26         3.84 o                         
  -8   2   4          6.33          1.87         5.16 o                         
  -7   2   4          6.20          7.99         5.23 o                         
  -6   2   4         31.63         30.15         5.78 o                         
  -5   2   4         15.86         13.16         3.56 o                         
  -4   2   4        923.83        878.52        38.24 o                         
  -3   2   4        420.39        411.22         7.10 o                         
  -2   2   4        574.88        543.98         7.41 o                         
  -1   2   4       2151.63       2187.10        20.88 o                         
   0   2   4        234.41        278.26         3.49 o                         
   1   2   4         38.50         49.57         2.34 o                         
   2   2   4        195.36        216.60         4.45 o                         
   3   2   4        117.91        114.60         4.61 o                         
   4   2   4         49.68         49.83         2.89 o                         
   5   2   4        159.78        155.76         4.19 o                         
   6   2   4         26.56         20.23         3.50 o                         
   7   2   4          4.36          5.33         3.63 o                         
   8   2   4          0.01         -1.17         3.21 o                         
 -10   3   4          4.16          7.14         4.51 o                         
  -9   3   4         17.59         21.19         5.34 o                         
  -8   3   4         13.74         15.13         5.33 o                         
  -7   3   4          7.45         10.44         3.99 o                         
  -6   3   4         37.61         31.91         4.11 o                         
  -5   3   4         39.32         37.51         3.68 o                         
  -4   3   4        208.04        209.04         4.99 o                         
  -3   3   4          0.16          4.05         3.60 o                         
  -2   3   4        683.14        705.46        14.67 o                         
  -1   3   4         18.49         23.63         2.63 o                         
   0   3   4        109.23        100.82         2.98 o                         
   1   3   4        195.95        179.80         2.95 o                         
   2   3   4          2.28          2.78         2.27 o                         
   3   3   4         26.20         25.68         2.42 o                         
   4   3   4         53.15         46.44         2.67 o                         
   5   3   4         57.22         53.57         4.14 o                         
   6   3   4          0.34         -2.01         3.59 o                         
   7   3   4          4.64          3.54         3.80 o                         
 -10   4   4          2.00          1.49         5.63 o                         
  -9   4   4          2.12          6.40         5.07 o                         
  -8   4   4         34.13         39.51         3.99 o                         
  -7   4   4         49.78         51.18         4.07 o                         
  -6   4   4        574.49        571.08        10.56 o                         
  -5   4   4        310.88        306.62         5.18 o                         
  -4   4   4        715.81        716.74         6.93 o                         
  -3   4   4       2307.22       2236.52        11.28 o                         
  -2   4   4          2.28          7.62         3.09 o                         
  -1   4   4        357.65        372.52         4.36 o                         
   0   4   4          6.38          5.93         2.46 o                         
   1   4   4         74.41         76.44         2.77 o                         
   2   4   4         92.03         92.44         2.87 o                         
   3   4   4        320.64        303.40         4.53 o                         
   4   4   4         67.91         65.95         3.03 o                         
   5   4   4         31.83         36.96         3.14 o                         
   6   4   4          0.05         -1.56         3.93 o                         
   7   4   4          0.17         -1.74         5.17 o                         
 -10   5   4          0.07          0.78         5.63 o                         
  -9   5   4          0.24          2.93         3.74 o                         
  -8   5   4          7.43          8.52         3.81 o                         
  -7   5   4         13.52         17.02         3.62 o                         
  -6   5   4         51.98         54.32         3.99 o                         
  -5   5   4          0.09         -0.05         3.43 o                         
  -4   5   4         94.81         92.05         3.84 o                         
  -3   5   4         20.77         20.18         3.46 o                         
  -2   5   4        219.49        204.60         3.86 o                         
  -1   5   4        365.68        342.51         4.02 o                         
   0   5   4          0.78          3.20         2.45 o                         
   1   5   4         13.36         13.11         2.66 o                         
   2   5   4         26.62         26.90         2.73 o                         
   3   5   4        102.87         93.62         3.29 o                         
   4   5   4          5.54          8.47         2.95 o                         
   5   5   4         16.06         15.80         4.12 o                         
   6   5   4          0.10         -4.19         6.09 o                         
 -10   6   4          0.94          1.58         5.48 o                         
  -9   6   4          0.76          0.06         3.94 o                         
  -8   6   4          6.88          9.89         3.37 o                         
  -7   6   4        433.03        402.16        24.79 o                         
  -6   6   4        492.14        463.44         9.76 o                         
  -5   6   4          2.11          4.68         3.12 o                         
  -4   6   4          7.32         11.86         3.06 o                         
  -3   6   4         17.37         17.97         3.21 o                         
  -2   6   4         19.41         15.67         2.64 o                         
  -1   6   4         33.09         35.06         2.53 o                         
   0   6   4          0.11         -0.78         2.68 o                         
   1   6   4          0.72         -0.30         2.63 o                         
   2   6   4          9.07          8.64         2.66 o                         
   3   6   4          0.33          2.10         3.26 o                         
   4   6   4          5.77          8.29         3.22 o                         
   5   6   4          1.22          2.25         3.35 o                         
 -10   7   4          0.03          1.71         3.88 o                         
  -9   7   4          2.62          0.35         4.00 o                         
  -8   7   4          0.02          1.01         3.38 o                         
  -7   7   4          4.24          7.27         2.84 o                         
  -6   7   4          0.04         -0.55         2.95 o                         
  -5   7   4         16.57         13.24         2.96 o                         
  -4   7   4         25.20         25.05         3.16 o                         
  -3   7   4         18.16         19.73         2.79 o                         
  -2   7   4         84.13         88.11         3.40 o                         
  -1   7   4         23.62         21.47         2.74 o                         
   0   7   4         58.85         59.08         2.90 o                         
   1   7   4         10.05         14.18         3.17 o                         
   2   7   4          8.39          9.52         3.86 o                         
   3   7   4         28.36         26.07         3.44 o                         
   4   7   4          4.99          7.75         3.33 o                         
  -9   8   4         13.12         15.06         3.63 o                         
  -8   8   4          8.67          2.02         3.48 o                         
  -7   8   4         36.42         34.34         3.37 o                         
  -6   8   4          3.27          2.29         2.86 o                         
  -5   8   4          0.16          3.14         3.34 o                         
  -4   8   4          0.38          3.47         2.96 o                         
  -3   8   4         22.95         19.63         3.11 o                         
  -2   8   4          0.03          1.41         3.20 o                         
  -1   8   4          2.43          5.69         2.67 o                         
   0   8   4         27.33         23.92         2.80 o                         
   1   8   4         33.44         36.34         3.20 o                         
   2   8   4          0.00          2.02         3.55 o                         
   3   8   4          0.30          2.95         3.57 o                         
   4   8   4          3.81          5.35         4.02 o                         
  -9   9   4          0.01          1.78         3.84 o                         
  -8   9   4          0.49          2.98         3.49 o                         
  -7   9   4          6.68          8.33         3.43 o                         
  -6   9   4          0.66          2.61         3.56 o                         
  -5   9   4          1.60          1.30         3.23 o                         
  -4   9   4         24.78         26.28         3.35 o                         
  -3   9   4         16.73         18.90         3.29 o                         
  -2   9   4         22.18         22.99         3.31 o                         
  -1   9   4          4.23          3.87         2.76 o                         
   0   9   4          4.34          4.82         3.30 o                         
   1   9   4         25.15         24.50         3.42 o                         
   2   9   4         10.91          8.35         3.51 o                         
  -8  10   4          5.90         12.64         3.70 o                         
  -7  10   4          0.05          0.97         3.26 o                         
  -6  10   4          2.36          2.01         3.38 o                         
  -5  10   4          6.56          8.28         3.47 o                         
  -4  10   4          1.26          2.26         2.97 o                         
  -3  10   4          2.22          7.27         3.37 o                         
  -2  10   4          2.05          3.97         2.95 o                         
  -1  10   4          1.73          4.23         2.99 o                         
   0  10   4          9.94          3.94         3.53 o                         
   1  10   4          0.02          3.49         3.86 o                         
  -7  11   4          0.78          7.04         3.54 o                         
  -6  11   4          0.64          3.26         3.88 o                         
  -5  11   4          1.18          0.62         3.18 o                         
  -4  11   4          6.37          4.45         3.53 o                         
  -3  11   4          0.01          1.64         3.50 o                         
  -2  11   4          7.14          8.76         2.99 o                         
  -1  11   4         10.52         11.90         3.72 o                         
   1 -12   5          1.89          2.94         3.68 o                         
   2 -12   5          3.33          1.02         3.49 o                         
   3 -12   5          0.07          1.31         3.15 o                         
  -2 -11   5          0.35          1.25         4.15 o                         
  -1 -11   5          0.10          2.08         3.75 o                         
   0 -11   5          0.08          0.43         3.19 o                         
   1 -11   5          0.12          1.71         3.37 o                         
   2 -11   5          1.39         -0.89         2.82 o                         
   3 -11   5          1.64          3.79         2.73 o                         
   4 -11   5          3.12          7.89         3.03 o                         
   5 -11   5         24.81         25.86         2.98 o                         
   6 -11   5          3.54          6.21         3.04 o                         
  -3 -10   5          7.88          8.94         4.28 o                         
  -2 -10   5          3.94          2.06         3.62 o                         
  -1 -10   5          0.21          2.13         3.49 o                         
   0 -10   5          1.06          6.47         2.95 o                         
   1 -10   5          2.30          3.48         2.76 o                         
   2 -10   5          1.92          1.52         2.72 o                         
   3 -10   5          0.55          2.37         2.84 o                         
   4 -10   5          1.60          2.24         2.57 o                         
   5 -10   5          0.04          5.92         2.64 o                         
   6 -10   5          0.00          3.16         2.83 o                         
   7 -10   5          0.94         -1.46         3.27 o                         
  -5  -9   5          0.74          3.44         4.80 o                         
  -4  -9   5          0.05         -1.40         4.16 o                         
  -3  -9   5          0.07         -0.23         3.85 o                         
  -2  -9   5         10.84          9.95         3.32 o                         
  -1  -9   5          9.00          8.75         3.03 o                         
   0  -9   5          0.20          1.08         2.80 o                         
   1  -9   5          0.08          1.60         2.73 o                         
   2  -9   5         30.57         34.82         2.78 o                         
   3  -9   5         23.87         29.83         3.08 o                         
   4  -9   5          0.04         -0.99         2.60 o                         
   5  -9   5          2.76          5.04         2.64 o                         
   6  -9   5          7.70          8.33         2.81 o                         
   7  -9   5          0.03          2.62         3.23 o                         
  -6  -8   5          0.11          0.90         5.23 o                         
  -5  -8   5         10.78         11.90         4.49 o                         
  -4  -8   5          6.92         10.79         4.13 o                         
  -3  -8   5         23.34         24.23         3.82 o                         
  -2  -8   5          9.81         12.41         3.32 o                         
  -1  -8   5        130.30        115.55         3.78 o                         
   0  -8   5         11.57         16.01         2.93 o                         
   1  -8   5         82.98         86.65         3.15 o                         
   2  -8   5          3.73          4.65         2.42 o                         
   3  -8   5          6.22          5.71         2.60 o                         
   4  -8   5          1.01          4.15         2.97 o                         
   5  -8   5          9.59          8.41         3.11 o                         
   6  -8   5         39.24         39.47         4.06 o                         
   7  -8   5         11.55         13.01         3.14 o                         
   8  -8   5          0.00          2.03         3.87 o                         
  -6  -7   5          1.24          0.28         4.29 o                         
  -5  -7   5          0.14         -0.26         4.32 o                         
  -4  -7   5          2.74          6.09         3.72 o                         
  -3  -7   5         80.90         79.71         7.50 o                         
  -2  -7   5        359.94        362.33         9.12 o                         
  -1  -7   5        179.81        173.27         5.98 o                         
   0  -7   5         48.35         56.20         3.16 o                         
   1  -7   5         14.51         18.98         2.76 o                         
   2  -7   5          5.07          7.61         2.40 o                         
   3  -7   5         49.10         53.63         2.80 o                         
   4  -7   5          9.27         12.21         2.75 o                         
   5  -7   5          1.85          1.58         2.64 o                         
   6  -7   5         82.31         81.70         2.96 o                         
   7  -7   5          5.32          4.14         3.27 o                         
   8  -7   5          0.63          2.09         3.35 o                         
  -7  -6   5          5.03          1.32         5.80 o                         
  -6  -6   5          3.05          3.49         4.25 o                         
  -5  -6   5          0.88         -0.24         4.34 o                         
  -4  -6   5         35.11         36.23         3.75 o                         
  -3  -6   5        915.80        854.43         8.70 o                         
  -2  -6   5          0.40          5.58         2.76 o                         
  -1  -6   5        100.44         98.63         3.08 o                         
   0  -6   5         29.18         27.63         2.39 o                         
   1  -6   5          6.33          3.86         2.12 o                         
   2  -6   5         46.46         43.60         2.30 o                         
   3  -6   5         10.83          6.08         2.45 o                         
   4  -6   5          9.97          7.74         2.44 o                         
   5  -6   5         54.79         43.44         2.88 o                         
   6  -6   5         23.03         22.01         3.88 o                         
   7  -6   5         13.30         13.72         3.22 o                         
   8  -6   5          0.28          5.48         3.33 o                         
  -8  -5   5          0.29          2.39         7.06 o                         
  -7  -5   5          0.09          0.04         5.44 o                         
  -6  -5   5          6.43          8.79         3.87 o                         
  -5  -5   5         30.46         37.77         3.88 o                         
  -4  -5   5        247.34        254.56         5.11 o                         
  -3  -5   5        581.66        568.45         7.60 o                         
  -2  -5   5         72.82         72.45         3.02 o                         
  -1  -5   5         60.14         59.95         2.72 o                         
   0  -5   5         37.45         42.65         2.60 o                         
   1  -5   5         33.96         31.55         2.33 o                         
   2  -5   5         63.23         63.82         2.38 o                         
   3  -5   5          1.90          3.73         1.94 o                         
   4  -5   5        174.15        179.40         6.05 o                         
   5  -5   5        105.47        119.39         4.24 o                         
   6  -5   5          1.95          4.44         3.92 o                         
   7  -5   5          5.12         10.72         3.86 o                         
   8  -5   5          0.17          1.40         4.00 o                         
  -8  -4   5          0.02         -1.12         3.98 o                         
  -7  -4   5         33.67         30.17         4.93 o                         
  -6  -4   5         17.58         21.11         4.54 o                         
  -5  -4   5        126.08        127.05         4.41 o                         
  -4  -4   5         31.23         26.91         3.46 o                         
  -3  -4   5        137.74        149.72         4.19 o                         
  -2  -4   5         28.40         23.86         2.81 o                         
  -1  -4   5         10.21         12.24         2.61 o                         
   0  -4   5        351.36        361.64         3.97 o                         
   1  -4   5        115.25        119.35         3.13 o                         
   2  -4   5         41.56         40.57         2.52 o                         
   3  -4   5         30.11         24.57         2.14 o                         
   4  -4   5        256.04        255.04         8.08 o                         
   5  -4   5         21.32         17.82         3.09 o                         
   6  -4   5          6.53          5.89         3.36 o                         
   7  -4   5          4.46          6.84         4.12 o                         
   8  -4   5         17.29         18.42         3.15 o                         
  -9  -3   5          1.06          4.70         4.14 o                         
  -8  -3   5          0.62          1.64         3.73 o                         
  -7  -3   5          0.67          2.99         3.31 o                         
  -6  -3   5         12.67         13.68         4.43 o                         
  -5  -3   5         48.66         48.52         4.26 o                         
  -4  -3   5         11.23          9.14         3.61 o                         
  -3  -3   5        154.67        142.28         4.50 o                         
  -2  -3   5         20.38         22.52         2.61 o                         
  -1  -3   5          0.71          1.18         2.41 o                         
   0  -3   5        823.95        897.04         5.45 o                         
   1  -3   5        509.01        479.05         6.06 o                         
   2  -3   5        333.80        331.44         4.15 o                         
   3  -3   5         67.82         71.49         2.77 o                         
   4  -3   5        255.16        236.48         9.33 o                         
   5  -3   5         50.90         47.89         3.32 o                         
   6  -3   5         75.66         82.95         3.04 o                         
   7  -3   5         58.81         54.08         4.92 o                         
   8  -3   5         19.09         18.45         3.12 o                         
  -9  -2   5         11.99         10.49         4.79 o                         
  -8  -2   5          0.42         -1.45         4.56 o                         
  -7  -2   5          8.97          9.02         3.86 o                         
  -6  -2   5          0.01          0.24         3.33 o                         
  -5  -2   5          6.31          5.82         3.45 o                         
  -4  -2   5          2.50          3.98         4.45 o                         
  -3  -2   5         94.68         95.97         5.11 o                         
  -2  -2   5        245.91        270.05         4.39 o                         
  -1  -2   5        109.48        133.77         3.57 o                         
   0  -2   5         53.15         58.35         3.29 o                         
   1  -2   5          8.36          6.14         2.72 o                         
   2  -2   5         21.35         28.22         2.78 o                         
   3  -2   5         14.93         15.48         2.50 o                         
   4  -2   5         83.36         73.80         2.35 o                         
   5  -2   5          0.46          0.50         2.58 o                         
   6  -2   5         30.51         23.19         2.76 o                         
   7  -2   5          2.82          1.57         2.90 o                         
   8  -2   5          4.91          9.15         2.90 o                         
 -10  -1   5          1.07          2.48         5.01 o                         
  -9  -1   5          0.61          1.85         4.62 o                         
  -8  -1   5          2.31          4.81         4.51 o                         
  -7  -1   5          8.44          8.95         4.48 o                         
  -6  -1   5         33.23         31.79         4.66 o                         
  -5  -1   5        316.00        308.77         8.53 o                         
  -4  -1   5         39.09         39.93         4.94 o                         
  -3  -1   5          4.18          0.00         3.78 o                         
  -2  -1   5        519.63        548.39         5.93 o                         
  -1  -1   5         64.60         45.76         2.67 o                         
   0  -1   5        398.99        398.80         8.38 o                         
   1  -1   5        601.71        663.11         6.00 o                         
   2  -1   5       1012.24       1006.92        11.62 o                         
   3  -1   5        153.74        156.73         3.77 o                         
   4  -1   5          4.29         10.30         2.18 o                         
   5  -1   5         38.93         37.08         2.36 o                         
   6  -1   5        121.88        112.98         5.77 o                         
   7  -1   5          1.04          2.40         2.98 o                         
   8  -1   5          0.41          2.82         3.06 o                         
 -10   0   5          8.03          8.77         5.01 o                         
  -9   0   5          4.27          3.70         4.67 o                         
  -8   0   5          1.24          3.20         4.31 o                         
  -7   0   5          4.17          5.82         4.53 o                         
  -6   0   5          6.11          7.74         4.40 o                         
  -5   0   5         13.31         20.13         5.61 o                         
  -3   0   5        309.33        276.84         6.89 o                         
  -2   0   5         73.09         77.83         4.14 o                         
  -1   0   5         16.33         10.68         2.60 o                         
   0   0   5        755.47        816.23        18.12 o                         
   1   0   5        413.97        447.48        12.25 o                         
   2   0   5        609.19        616.51         4.78 o                         
   3   0   5          1.81          2.43         2.38 o                         
   4   0   5         24.00         32.09         2.84 o                         
   5   0   5          4.51          1.67         2.68 o                         
   6   0   5         12.98         12.44         2.52 o                         
   7   0   5          1.85          1.01         3.03 o                         
   8   0   5          1.62          3.60         3.19 o                         
 -10   1   5          0.20          2.26         4.06 o                         
  -9   1   5          1.39          0.93         3.97 o                         
  -8   1   5         14.15         14.50         4.35 o                         
  -7   1   5          8.79         11.13         4.79 o                         
  -6   1   5        175.77        159.30         7.57 o                         
  -5   1   5         57.77         58.26         6.77 o                         
  -4   1   5         87.58         81.85         5.78 o                         
  -3   1   5         94.29         81.87         3.62 o                         
  -2   1   5         24.38         22.30         3.04 o                         
  -1   1   5         53.58         46.85         2.47 o                         
   0   1   5         78.27         66.47         2.75 o                         
   1   1   5          0.06          1.21         2.25 o                         
   2   1   5          0.07          1.90         2.57 o                         
   3   1   5          2.80          3.73         2.60 o                         
   4   1   5          0.98          3.95         2.88 o                         
   5   1   5         10.69         13.75         3.07 o                         
   6   1   5          2.00          3.99         3.74 o                         
   7   1   5         12.44         14.05         2.90 o                         
   8   1   5          0.09          4.96         3.15 o                         
 -10   2   5          0.67         -0.69         4.45 o                         
  -9   2   5         12.68         11.91         4.14 o                         
  -8   2   5         54.15         50.66         6.57 o                         
  -7   2   5        111.26        118.67         7.02 o                         
  -6   2   5          2.11          2.70         3.92 o                         
  -5   2   5         55.64         58.32         4.23 o                         
  -4   2   5        305.57        313.47         6.26 o                         
  -3   2   5        153.42        158.99         5.23 o                         
  -2   2   5       1027.34       1030.74         6.95 o                         
  -1   2   5        180.99        159.69         3.46 o                         
   0   2   5       1830.80       1888.31         7.77 o                         
   1   2   5          6.19          3.66         2.16 o                         
   2   2   5         31.17         26.03         2.25 o                         
   3   2   5         12.05         17.78         2.42 o                         
   4   2   5          2.62          1.44         2.90 o                         
   5   2   5         83.08         83.07         3.43 o                         
   6   2   5          6.81          2.29         3.89 o                         
   7   2   5          1.23         -0.81         3.74 o                         
 -10   3   5         14.48         16.29         4.32 o                         
  -9   3   5          4.64         12.10         6.11 o                         
  -8   3   5         37.28         30.86         5.63 o                         
  -7   3   5         94.19         97.87         6.54 o                         
  -6   3   5          0.61          2.71         4.17 o                         
  -5   3   5        237.58        236.65         6.49 o                         
  -4   3   5        578.52        561.96        14.96 o                         
  -3   3   5        288.75        288.08         5.31 o                         
  -2   3   5        209.81        228.54         3.60 o                         
  -1   3   5          5.85         10.29         2.58 o                         
   0   3   5        182.33        195.15         4.70 o                         
   1   3   5         39.32         41.60         2.31 o                         
   2   3   5         60.87         65.26         2.52 o                         
   3   3   5          4.13          8.95         2.49 o                         
   4   3   5          6.51          5.75         2.39 o                         
   5   3   5          0.57          5.03         5.33 o                         
   6   3   5          4.26          6.55         4.31 o                         
   7   3   5          9.75         10.01         4.37 o                         
 -10   4   5          6.82          7.57         6.55 o                         
  -9   4   5         11.38         15.10         5.99 o                         
  -8   4   5         63.53         61.52         4.17 o                         
  -7   4   5         42.14         39.09         3.85 o                         
  -6   4   5          1.85          3.01         3.60 o                         
  -5   4   5          2.94          4.97         3.72 o                         
  -4   4   5        618.14        572.50        10.77 o                         
  -3   4   5         29.93         30.37         3.51 o                         
  -2   4   5         56.95         45.68         2.71 o                         
  -1   4   5          5.03          4.82         2.45 o                         
   0   4   5        114.95        101.11         3.10 o                         
   1   4   5          9.78         15.64         2.63 o                         
   2   4   5          3.47          3.45         2.24 o                         
   3   4   5        546.58        553.75         4.24 o                         
   4   4   5         60.79         59.46         2.82 o                         
   5   4   5          0.54          3.62         3.78 o                         
   6   4   5         13.88         15.96         3.94 o                         
 -10   5   5          1.47          4.53         5.56 o                         
  -9   5   5          0.49          5.79         3.81 o                         
  -8   5   5          0.31          0.88         3.59 o                         
  -7   5   5         76.42         74.95         4.10 o                         
  -6   5   5        374.32        352.19        12.48 o                         
  -5   5   5         18.05         20.33         3.64 o                         
  -4   5   5         61.57         65.19         3.73 o                         
  -3   5   5         26.76         30.71         3.94 o                         
  -2   5   5        142.08        143.82         3.36 o                         
  -1   5   5         44.91         37.29         2.79 o                         
   0   5   5         85.81         86.52         2.74 o                         
   1   5   5          0.78          0.75         2.82 o                         
   2   5   5         20.35         19.95         2.75 o                         
   3   5   5        348.70        354.52         7.30 o                         
   4   5   5          0.87          1.61         3.12 o                         
   5   5   5          8.80         15.36         4.19 o                         
 -10   6   5          0.43          1.31         4.25 o                         
  -9   6   5          5.27          6.21         3.75 o                         
  -8   6   5         40.18         35.52         5.11 o                         
  -7   6   5         71.26         77.43         6.63 o                         
  -6   6   5         77.25         79.47         3.92 o                         
  -5   6   5         26.13         24.89         3.38 o                         
  -4   6   5          4.75          5.47         4.30 o                         
  -3   6   5         13.26          9.10         3.04 o                         
  -2   6   5          7.72         10.49         2.35 o                         
  -1   6   5        234.82        234.87         3.83 o                         
   0   6   5         44.89         45.24         3.43 o                         
   1   6   5        547.31        564.50         8.52 o                         
   2   6   5        185.36        188.46         5.84 o                         
   3   6   5         49.21         51.29         4.94 o                         
   4   6   5          4.12         -0.09         3.43 o                         
   5   6   5          5.37          4.47         4.00 o                         
 -10   7   5          0.11         -0.72         4.21 o                         
  -9   7   5         21.58         19.33         4.11 o                         
  -8   7   5         19.27         21.76         6.68 o                         
  -7   7   5          6.07          7.70         3.30 o                         
  -6   7   5         49.88         51.62         3.77 o                         
  -5   7   5          0.10         -3.13         3.27 o                         
  -4   7   5         63.03         65.48         3.08 o                         
  -3   7   5          9.95          8.23         2.67 o                         
  -2   7   5          1.18          5.93         2.37 o                         
  -1   7   5         73.80         73.26         3.06 o                         
   0   7   5          2.06          2.73         2.95 o                         
   1   7   5        398.37        403.49         8.57 o                         
   2   7   5         17.85         20.56         3.21 o                         
   3   7   5          0.00          1.40         3.07 o                         
   4   7   5          5.31          9.29         3.93 o                         
  -9   8   5         23.45         20.90         4.15 o                         
  -8   8   5         14.60         11.34         3.49 o                         
  -7   8   5          0.12          1.13         5.52 o                         
  -6   8   5         14.02         16.28         2.95 o                         
  -5   8   5          2.82          1.74         3.51 o                         
  -4   8   5          0.04          0.64         3.07 o                         
  -3   8   5         84.01         79.80         4.04 o                         
  -2   8   5          9.33         12.74         2.87 o                         
  -1   8   5          6.15          8.90         2.78 o                         
   0   8   5         73.08         73.22         4.15 o                         
   1   8   5         25.54         23.13         3.23 o                         
   2   8   5          2.47          1.61         3.18 o                         
   3   8   5          0.16          2.59         3.83 o                         
  -9   9   5          3.62          5.39         4.28 o                         
  -8   9   5         11.78         14.85         4.02 o                         
  -7   9   5          3.48          6.64         3.83 o                         
  -6   9   5          2.24          6.89         2.85 o                         
  -5   9   5          3.48          7.11         2.90 o                         
  -4   9   5          3.13          2.93         3.27 o                         
  -3   9   5         40.08         39.33         3.18 o                         
  -2   9   5          0.78          1.75         2.59 o                         
  -1   9   5          1.71          2.56         2.69 o                         
   0   9   5          0.99          1.64         3.12 o                         
   1   9   5          0.83          0.91         3.21 o                         
   2   9   5          4.90          8.34         3.59 o                         
  -8  10   5          8.97         11.64         3.56 o                         
  -7  10   5          4.46          6.72         3.57 o                         
  -6  10   5          3.44          6.92         5.14 o                         
  -5  10   5         19.86         23.54         3.78 o                         
  -4  10   5          3.30          2.49         3.41 o                         
  -3  10   5          0.57          0.60         2.82 o                         
  -2  10   5          0.04          4.29         3.03 o                         
  -1  10   5          6.89         10.94         2.90 o                         
   0  10   5          0.04          0.97         3.13 o                         
  -6  11   5          0.05         -1.37         3.14 o                         
  -5  11   5          0.95          1.96         3.38 o                         
  -4  11   5          1.38          4.50         3.35 o                         
  -3  11   5          0.29          0.75         2.94 o                         
  -2  11   5          1.18         -0.30         3.12 o                         
  -1 -11   6          1.40          1.72         3.25 o                         
   0 -11   6          0.01          1.51         3.19 o                         
   1 -11   6          0.35          0.94         3.32 o                         
   2 -11   6          0.02          4.90         3.31 o                         
   3 -11   6          1.69          4.79         3.06 o                         
   4 -11   6          5.34          4.01         3.11 o                         
   5 -11   6          2.54          4.27         3.01 o                         
  -3 -10   6          5.94          3.72         4.42 o                         
  -2 -10   6          3.46          7.14         4.11 o                         
  -1 -10   6          0.00          3.69         3.58 o                         
   0 -10   6          0.64          3.56         3.28 o                         
   1 -10   6          0.03          1.74         3.12 o                         
   2 -10   6          2.98          4.37         2.82 o                         
   3 -10   6         16.40         16.28         2.76 o                         
   4 -10   6          0.18          2.03         2.71 o                         
   5 -10   6          0.04          2.16         2.86 o                         
   6 -10   6          0.28          1.84         3.18 o                         
  -4  -9   6          3.50          5.70         4.42 o                         
  -3  -9   6         19.42         21.35         4.11 o                         
  -2  -9   6          2.85          3.89         3.54 o                         
  -1  -9   6         23.99         26.90         3.39 o                         
   0  -9   6          7.34          6.40         3.11 o                         
   1  -9   6          2.21          3.48         2.75 o                         
   2  -9   6          2.23          9.55         3.00 o                         
   3  -9   6         11.40         13.30         2.44 o                         
   4  -9   6          0.02          0.94         2.74 o                         
   5  -9   6          0.73         -0.34         3.03 o                         
   6  -9   6          4.27          6.16         2.84 o                         
   7  -9   6          0.14          4.06         2.85 o                         
  -5  -8   6          3.64          5.35         4.16 o                         
  -4  -8   6          3.46          4.25         4.18 o                         
  -3  -8   6          9.61          8.72         3.92 o                         
  -2  -8   6         24.24         19.88         3.34 o                         
  -1  -8   6         71.87         74.15         3.48 o                         
   0  -8   6          0.60          4.57         2.98 o                         
   1  -8   6          0.01          3.42         2.63 o                         
   2  -8   6         15.80         11.08         2.59 o                         
   3  -8   6          0.66          3.29         2.55 o                         
   4  -8   6          2.65          2.50         2.75 o                         
   5  -8   6          0.37          1.75         2.58 o                         
   6  -8   6          0.64          0.95         3.01 o                         
   7  -8   6          1.92          3.00         3.61 o                         
  -6  -7   6          1.40          2.51         4.35 o                         
  -5  -7   6         21.13         26.03         4.82 o                         
  -4  -7   6         26.62         22.89         3.99 o                         
  -3  -7   6          9.53          6.45         3.53 o                         
  -2  -7   6         77.32         70.88         3.28 o                         
  -1  -7   6          0.14          3.10         2.66 o                         
   0  -7   6          0.03          3.07         2.36 o                         
   1  -7   6          3.45          5.47         2.20 o                         
   2  -7   6          2.90          3.47         2.54 o                         
   3  -7   6          0.01         -0.05         2.62 o                         
   4  -7   6          0.22          1.09         2.54 o                         
   5  -7   6          2.99          3.59         2.65 o                         
   6  -7   6        106.96        104.79         4.14 o                         
   7  -7   6         18.22         22.60         3.42 o                         
   8  -7   6          0.02          0.60         3.85 o                         
  -7  -6   6          5.13          4.67         6.85 o                         
  -6  -6   6          7.33          6.03         4.31 o                         
  -5  -6   6         35.23         32.70         4.08 o                         
  -4  -6   6         47.77         44.49         3.93 o                         
  -3  -6   6        178.28        192.90         5.45 o                         
  -2  -6   6         95.43         86.89         3.33 o                         
  -1  -6   6         15.86         15.67         2.57 o                         
   0  -6   6          1.80          6.05         2.43 o                         
   1  -6   6          5.70          8.45         2.18 o                         
   2  -6   6          0.14          1.08         2.12 o                         
   3  -6   6          3.58          5.37         2.19 o                         
   4  -6   6          4.27          9.29         2.81 o                         
   5  -6   6          7.94         15.97         6.36 o                         
   6  -6   6         24.14         27.91         3.28 o                         
   7  -6   6          1.02          3.26         3.29 o                         
   8  -6   6          0.15          3.06         4.10 o                         
  -8  -5   6          0.43          1.44         4.70 o                         
  -7  -5   6          0.73          4.50         5.51 o                         
  -6  -5   6         17.02         14.27         5.29 o                         
  -5  -5   6         23.83         21.24         3.90 o                         
  -4  -5   6         14.47         17.29         3.92 o                         
  -3  -5   6        123.73        126.13         4.04 o                         
  -2  -5   6         41.89         39.50         2.83 o                         
  -1  -5   6          1.66          2.91         2.36 o                         
   0  -5   6          6.98         11.26         2.35 o                         
   1  -5   6         47.12         49.30         2.28 o                         
   2  -5   6          0.51          1.26         2.02 o                         
   3  -5   6         48.91         49.80         2.37 o                         
   4  -5   6        351.90        341.14         6.78 o                         
   5  -5   6        294.40        319.57        16.16 o                         
   6  -5   6         58.25         54.35         3.57 o                         
   7  -5   6          0.17          5.91         4.01 o                         
   8  -5   6          0.92          3.03         2.96 o                         
  -8  -4   6          0.37          0.13         4.11 o                         
  -7  -4   6          0.14          1.34         3.86 o                         
  -6  -4   6         85.05         75.74         5.21 o                         
  -5  -4   6        159.23        163.33         7.85 o                         
  -4  -4   6          2.62          4.71         3.72 o                         
  -3  -4   6         15.20         14.75         3.40 o                         
  -2  -4   6        164.66        153.13         5.08 o                         
  -1  -4   6         42.65         40.56         2.58 o                         
   0  -4   6         38.53         48.69         2.51 o                         
   1  -4   6         20.35         22.19         2.20 o                         
   2  -4   6         30.30         35.57         2.35 o                         
   3  -4   6          3.28          2.50         2.48 o                         
   4  -4   6          9.42         13.78         2.84 o                         
   5  -4   6         22.09         20.34         4.13 o                         
   6  -4   6          0.46          2.94         3.29 o                         
   7  -4   6          6.12          7.74         3.36 o                         
   8  -4   6          3.27          3.24         2.89 o                         
  -9  -3   6          2.24          2.49         4.19 o                         
  -8  -3   6          0.05          0.94         3.94 o                         
  -7  -3   6          0.91          2.00         3.79 o                         
  -6  -3   6         41.57         37.49         4.02 o                         
  -5  -3   6         69.22         73.20         5.03 o                         
  -4  -3   6          4.34          6.33         4.41 o                         
  -3  -3   6         45.91         42.61         4.11 o                         
  -2  -3   6         17.54         15.56         2.59 o                         
  -1  -3   6        147.19        145.84         3.21 o                         
   0  -3   6         43.74         61.94         3.33 o                         
   1  -3   6        372.92        361.62         6.61 o                         
   2  -3   6          0.36          3.04         2.95 o                         
   3  -3   6         22.48         27.44         2.78 o                         
   4  -3   6         93.36         90.37         4.51 o                         
   5  -3   6         67.83         55.92         2.80 o                         
   6  -3   6          3.71          7.08         2.48 o                         
   7  -3   6          0.21          1.44         2.95 o                         
   8  -3   6          3.81          2.30         2.95 o                         
  -9  -2   6          8.01          9.22         4.23 o                         
  -8  -2   6          5.41          7.37         3.69 o                         
  -7  -2   6          6.35          6.26         3.93 o                         
  -6  -2   6         14.88         17.09         3.97 o                         
  -5  -2   6         46.16         43.46         5.33 o                         
  -4  -2   6        117.91        109.03         5.80 o                         
  -3  -2   6          1.23          0.44         4.87 o                         
  -2  -2   6        228.21        248.98         4.21 o                         
  -1  -2   6        218.33        204.76         3.84 o                         
   0  -2   6          0.02          1.87         2.57 o                         
   1  -2   6         17.91         13.79         2.72 o                         
   2  -2   6          0.69          3.04         2.74 o                         
   3  -2   6          0.09          3.15         1.99 o                         
   4  -2   6         26.43         23.58         2.18 o                         
   5  -2   6         23.56         25.82         2.36 o                         
   6  -2   6         65.99         64.20         4.04 o                         
   7  -2   6          0.64         -1.75         2.70 o                         
   8  -2   6          0.06          1.95         2.98 o                         
 -10  -1   6          0.59         -1.10         5.56 o                         
  -9  -1   6          0.01          1.07         5.20 o                         
  -8  -1   6          4.90          4.84         5.18 o                         
  -7  -1   6          0.47         -0.21         4.79 o                         
  -6  -1   6         14.33         14.41         4.06 o                         
  -5  -1   6         11.20         10.42         4.99 o                         
  -4  -1   6          7.22          4.44         4.60 o                         
  -3  -1   6         39.06         43.38         5.24 o                         
  -2  -1   6       1349.36       1364.59        12.73 o                         
  -1  -1   6         31.86         31.94         2.59 o                         
   0  -1   6        334.48        347.71         5.98 o                         
   1  -1   6        261.08        286.87         3.55 o                         
   2  -1   6         32.73         40.31         2.30 o                         
   3  -1   6         37.51         39.10         2.15 o                         
   4  -1   6         23.02         22.45         2.18 o                         
   5  -1   6         10.68         13.40         2.06 o                         
   6  -1   6          2.21          3.60         2.59 o                         
   7  -1   6          0.05          1.39         3.08 o                         
   8  -1   6          6.58         11.46         3.46 o                         
 -10   0   6          0.03          1.30         5.04 o                         
  -9   0   6          5.27          6.46         4.83 o                         
  -8   0   6          9.88         14.61         5.10 o                         
  -7   0   6         18.22         14.55         5.00 o                         
  -6   0   6          4.46          4.66         6.02 o                         
  -5   0   6         48.35         46.94         4.22 o                         
  -4   0   6        254.24        244.61         6.68 o                         
  -3   0   6       1574.16       1512.85        11.94 o                         
  -2   0   6         63.06         66.00         4.34 o                         
  -1   0   6        182.08        153.77         3.43 o                         
   0   0   6         93.21         89.82         3.13 o                         
   1   0   6         76.13         74.49         3.00 o                         
   2   0   6          8.79         16.12         2.39 o                         
   3   0   6         65.91         69.52         2.92 o                         
   4   0   6         20.29         23.04         2.90 o                         
   5   0   6          1.83          3.39         2.26 o                         
   6   0   6          0.06          1.67         2.71 o                         
   7   0   6         10.27         10.39         2.87 o                         
 -10   1   6          0.34          2.54         5.27 o                         
  -9   1   6          0.07          0.92         4.94 o                         
  -8   1   6          3.77          7.42         4.69 o                         
  -7   1   6         86.44         88.04         6.00 o                         
  -6   1   6         24.21         30.34         5.45 o                         
  -5   1   6          7.22          6.11         7.35 o                         
  -4   1   6        357.51        348.91         6.77 o                         
  -3   1   6        825.82        808.87         6.81 o                         
  -2   1   6          0.16          4.94         2.79 o                         
  -1   1   6        327.47        317.25         4.35 o                         
   0   1   6          1.36          2.65         2.14 o                         
   1   1   6         71.93         63.88         2.57 o                         
   2   1   6         58.58         57.85         2.94 o                         
   3   1   6         30.34         36.46         3.12 o                         
   4   1   6         18.12         18.87         2.82 o                         
   5   1   6         12.35          9.59         2.86 o                         
   6   1   6          0.15          2.96         3.58 o                         
   7   1   6         14.27         16.47         3.16 o                         
 -10   2   6          0.36          2.48         5.11 o                         
  -9   2   6         34.22         37.80         5.15 o                         
  -8   2   6          5.78          5.73         5.70 o                         
  -7   2   6         53.62         59.85         7.06 o                         
  -6   2   6          0.13          1.59         4.21 o                         
  -5   2   6         66.74         64.04         4.69 o                         
  -4   2   6        322.30        330.60         6.86 o                         
  -3   2   6         22.69         15.85         2.79 o                         
  -2   2   6        418.93        451.89         4.75 o                         
  -1   2   6          0.62          0.58         2.73 o                         
   0   2   6        109.04        128.22         2.81 o                         
   1   2   6        124.03        125.06         2.83 o                         
   2   2   6          0.01          1.20         2.06 o                         
   3   2   6          0.16          0.71         2.50 o                         
   4   2   6         20.48         21.57         2.70 o                         
   5   2   6          5.00          7.14         2.90 o                         
   6   2   6          2.39          2.86         3.74 o                         
   7   2   6         15.22         16.14         4.04 o                         
 -10   3   6          3.80          4.83         4.89 o                         
  -9   3   6          1.29          6.12         6.43 o                         
  -8   3   6          0.62          0.17         5.89 o                         
  -7   3   6        132.73        132.18         5.22 o                         
  -6   3   6          1.57          2.47         4.08 o                         
  -5   3   6        317.74        299.29         5.89 o                         
  -4   3   6        306.43        307.15         5.59 o                         
  -3   3   6        179.43        163.33         3.77 o                         
  -2   3   6        339.12        318.64         4.01 o                         
  -1   3   6          0.90          3.08         2.27 o                         
   0   3   6          5.18          5.50         2.50 o                         
   1   3   6        148.81        130.49         2.61 o                         
   2   3   6        178.96        178.40         2.94 o                         
   3   3   6          0.64          2.90         2.35 o                         
   4   3   6         84.48         82.23         3.26 o                         
   5   3   6          6.64          8.84         3.10 o                         
   6   3   6          4.62          3.71         5.44 o                         
 -10   4   6          6.35          8.84         6.50 o                         
  -9   4   6          4.34          6.92         6.19 o                         
  -8   4   6         14.34         13.13         4.07 o                         
  -7   4   6         39.20         44.06         7.44 o                         
  -6   4   6          4.33          6.84         3.87 o                         
  -5   4   6         76.65         70.28         4.31 o                         
  -4   4   6         17.58         17.41         3.58 o                         
  -3   4   6        182.71        212.36         4.23 o                         
  -2   4   6          0.28          2.12         2.42 o                         
  -1   4   6          4.61          2.50         2.50 o                         
   0   4   6        238.07        233.98         5.22 o                         
   1   4   6         59.02         64.17         2.84 o                         
   2   4   6         39.74         39.52         3.54 o                         
   3   4   6        108.95        104.81         2.94 o                         
   4   4   6          6.34          6.40         2.74 o                         
   5   4   6          0.31         -0.29         3.55 o                         
   6   4   6          2.22          6.35         4.79 o                         
 -10   5   6          0.86         -0.92         5.65 o                         
  -9   5   6          4.86          9.91         3.92 o                         
  -8   5   6          3.40          5.73         3.94 o                         
  -7   5   6          0.75          2.73         3.91 o                         
  -6   5   6         77.44         80.40         4.11 o                         
  -5   5   6         22.30         23.72         3.48 o                         
  -4   5   6         98.45         95.28         4.14 o                         
  -3   5   6         43.89         47.35         3.02 o                         
  -2   5   6         41.77         35.53         3.00 o                         
  -1   5   6          0.08          3.15         2.59 o                         
   0   5   6        454.37        434.90         5.34 o                         
   1   5   6        136.06        133.17         3.25 o                         
   2   5   6        191.86        189.94         5.28 o                         
   3   5   6          0.22          1.82         3.01 o                         
   4   5   6          6.89          6.49         3.03 o                         
   5   5   6          0.66          2.21         4.83 o                         
 -10   6   6          0.00          3.59         4.26 o                         
  -9   6   6          0.37          1.40         3.92 o                         
  -8   6   6          1.41          4.32         3.65 o                         
  -7   6   6          0.00          2.78         3.65 o                         
  -6   6   6         96.64         84.35         4.16 o                         
  -5   6   6         61.05         55.57         8.84 o                         
  -4   6   6         17.02         13.29         3.05 o                         
  -3   6   6          5.00          5.40         2.48 o                         
  -2   6   6         46.99         47.71         2.88 o                         
  -1   6   6         83.56         86.60         2.97 o                         
   0   6   6        226.85        221.01         3.84 o                         
   1   6   6        364.08        357.53         4.10 o                         
   2   6   6         47.15         45.93         2.93 o                         
   3   6   6          0.03          3.71         3.18 o                         
   4   6   6          7.70          3.72         3.41 o                         
  -9   7   6          5.62          9.84         4.27 o                         
  -8   7   6          0.20          2.03         3.75 o                         
  -7   7   6          0.07          2.54         3.74 o                         
  -6   7   6          0.01         -0.89         3.53 o                         
  -5   7   6         17.68         23.10         3.52 o                         
  -4   7   6         88.64         78.23         3.89 o                         
  -3   7   6         14.45          7.82         2.54 o                         
  -2   7   6         15.80         18.75         2.93 o                         
  -1   7   6         16.47         17.06         2.82 o                         
   0   7   6          0.51          1.24         2.86 o                         
   1   7   6          4.96          3.14         2.96 o                         
   2   7   6         34.62         33.81         3.57 o                         
   3   7   6          2.11          3.59         3.40 o                         
  -9   8   6         22.17         18.07         4.44 o                         
  -8   8   6         44.80         39.63         4.25 o                         
  -7   8   6          7.28         12.11         4.01 o                         
  -6   8   6          3.41          5.01         3.57 o                         
  -5   8   6          1.04          2.53         3.52 o                         
  -4   8   6          2.24          7.22         3.84 o                         
  -3   8   6         15.71         13.75         2.78 o                         
  -2   8   6          6.16          5.33         2.81 o                         
  -1   8   6        144.06        136.51         3.55 o                         
   0   8   6        100.46         97.63         3.26 o                         
   1   8   6          0.01          2.90         3.58 o                         
   2   8   6          6.02          9.05         3.07 o                         
  -8   9   6          6.69          8.17         4.13 o                         
  -7   9   6          2.70          2.77         3.95 o                         
  -6   9   6          0.36         -0.19         3.84 o                         
  -5   9   6          6.70          4.14         3.37 o                         
  -4   9   6          3.91          7.69         3.57 o                         
  -3   9   6          6.40          5.82         2.65 o                         
  -2   9   6          0.56          2.88         3.15 o                         
  -1   9   6          1.92          4.20         3.09 o                         
   0   9   6          0.28          4.25         3.22 o                         
   1   9   6          0.25          6.95         3.69 o                         
  -7  10   6          3.40          0.15         4.28 o                         
  -6  10   6          0.44          0.31         3.29 o                         
  -5  10   6         13.69         10.25         5.48 o                         
  -4  10   6          2.16          6.40         3.55 o                         
  -3  10   6          0.87          0.57         3.02 o                         
  -2  10   6         10.77         11.89         3.10 o                         
  -1  10   6          0.03          3.03         3.18 o                         
  -1 -11   7         12.36         14.37         3.32 o                         
   0 -11   7          4.73          7.71         3.33 o                         
   1 -11   7          7.87          8.61         3.20 o                         
   2 -11   7          0.22          4.10         3.44 o                         
   3 -11   7          0.54          4.33         2.96 o                         
   4 -11   7          0.01          4.25         3.63 o                         
  -3 -10   7          3.11          0.67         4.70 o                         
  -2 -10   7          6.33          4.30         3.78 o                         
  -1 -10   7          0.17          4.23         3.48 o                         
   0 -10   7          4.19          5.24         3.09 o                         
   1 -10   7          3.24          2.92         3.11 o                         
   2 -10   7          1.02          2.47         2.96 o                         
   3 -10   7          5.23          3.37         2.76 o                         
   4 -10   7          3.81          3.50         3.03 o                         
   5 -10   7          3.20         -1.59         2.82 o                         
  -4  -9   7          2.80          5.27         4.41 o                         
  -3  -9   7         16.00         13.74         4.45 o                         
  -2  -9   7          2.01          2.66         3.47 o                         
  -1  -9   7          9.96         16.30         3.36 o                         
   0  -9   7          0.05          3.28         2.83 o                         
   1  -9   7          1.53          4.47         3.10 o                         
   2  -9   7         11.68         10.07         2.84 o                         
   3  -9   7         10.40          5.64         2.60 o                         
   4  -9   7          0.05          3.50         3.19 o                         
   5  -9   7          0.44          1.50         2.81 o                         
   6  -9   7          0.82          2.56         3.06 o                         
  -5  -8   7          3.80          8.86         5.09 o                         
  -4  -8   7         11.37          4.36         4.90 o                         
  -3  -8   7          0.26          4.07         3.76 o                         
  -2  -8   7          9.85          8.35         2.71 o                         
  -1  -8   7          8.60          7.70         2.69 o                         
   0  -8   7          1.10          3.37         2.64 o                         
   1  -8   7         14.68          8.77         2.99 o                         
   2  -8   7          8.01          9.19         2.77 o                         
   3  -8   7          9.08          6.71         2.51 o                         
   4  -8   7          7.52          7.50         2.45 o                         
   5  -8   7          2.47          3.66         3.18 o                         
   6  -8   7         10.58         11.21         3.71 o                         
   7  -8   7          0.72          0.16         3.63 o                         
  -6  -7   7          0.23          2.12         5.55 o                         
  -5  -7   7          1.57          3.76         4.23 o                         
  -4  -7   7          6.14          6.31         3.90 o                         
  -3  -7   7         32.84         25.35         3.51 o                         
  -2  -7   7          0.01          4.45         3.03 o                         
  -1  -7   7          0.02         -0.12         2.53 o                         
   0  -7   7         35.91         38.75         2.67 o                         
   1  -7   7         15.70         11.76         2.25 o                         
   2  -7   7          4.61          7.06         2.21 o                         
   3  -7   7          2.04          2.98         2.65 o                         
   4  -7   7        142.37        154.49         3.91 o                         
   5  -7   7         11.54         12.34         3.24 o                         
   6  -7   7          5.58          7.34         3.57 o                         
   7  -7   7          1.79          3.52         4.73 o                         
  -7  -6   7          1.37          1.34         6.34 o                         
  -6  -6   7          0.23          2.20         5.34 o                         
  -5  -6   7          7.23          9.21         4.07 o                         
  -4  -6   7         12.83         13.39         3.48 o                         
  -3  -6   7        105.08         94.09         4.13 o                         
  -2  -6   7         27.40         26.11         2.80 o                         
  -1  -6   7          8.57          4.56         2.57 o                         
   0  -6   7          4.03          6.97         2.39 o                         
   1  -6   7          0.85          2.28         2.26 o                         
   2  -6   7          2.97          4.83         2.23 o                         
   3  -6   7         11.25          9.66         2.28 o                         
   4  -6   7         75.40         66.87         3.82 o                         
   5  -6   7         13.83         16.13         3.41 o                         
   6  -6   7          3.13          4.43         3.30 o                         
   7  -6   7          2.76          1.24         3.68 o                         
  -8  -5   7          0.00          1.60         4.80 o                         
  -7  -5   7          5.26          5.50         5.56 o                         
  -6  -5   7          1.16          3.36         5.45 o                         
  -5  -5   7          2.77          2.47         4.03 o                         
  -4  -5   7         22.49         22.24         3.56 o                         
  -3  -5   7         22.88         17.52         3.79 o                         
  -2  -5   7         34.64         36.75         2.97 o                         
  -1  -5   7          1.81          1.72         2.59 o                         
   0  -5   7        178.30        183.14         3.30 o                         
   1  -5   7         36.71         33.01         2.46 o                         
   2  -5   7        166.12        171.16         3.03 o                         
   3  -5   7        142.68        138.75         3.11 o                         
   4  -5   7        605.17        551.74        17.58 o                         
   5  -5   7          0.77          0.39         3.40 o                         
   6  -5   7         12.26         11.82         3.60 o                         
   7  -5   7          1.21          2.42         3.70 o                         
  -8  -4   7          3.73          4.77         4.64 o                         
  -7  -4   7          5.01          5.42         4.49 o                         
  -6  -4   7         18.99         15.08         4.21 o                         
  -5  -4   7        113.48        107.78         5.99 o                         
  -4  -4   7         79.96         85.04         4.78 o                         
  -3  -4   7          0.43          2.54         3.60 o                         
  -2  -4   7          2.69          3.36         2.57 o                         
  -1  -4   7          0.19          0.61         2.40 o                         
   0  -4   7          1.37          2.75         2.40 o                         
   1  -4   7         18.08         15.36         2.35 o                         
   2  -4   7         18.13         12.41         2.43 o                         
   3  -4   7        172.50        165.30         5.91 o                         
   4  -4   7          4.99          5.16         2.59 o                         
   5  -4   7          0.00          0.15         2.88 o                         
   6  -4   7          2.02          0.73         2.74 o                         
   7  -4   7          1.16          3.44         2.93 o                         
  -9  -3   7          0.32          1.40         4.52 o                         
  -8  -3   7          0.54          2.65         4.68 o                         
  -7  -3   7         21.16         22.29         4.74 o                         
  -6  -3   7         70.39         69.33         6.34 o                         
  -5  -3   7         74.45         72.29         5.97 o                         
  -4  -3   7         12.48         17.83         5.26 o                         
  -3  -3   7         98.81         99.11         5.87 o                         
  -2  -3   7        118.94        111.60         3.57 o                         
  -1  -3   7         41.05         39.25         2.84 o                         
   0  -3   7        187.61        180.63         3.24 o                         
   1  -3   7        153.05        139.32         3.94 o                         
   2  -3   7        680.19        654.48        11.79 o                         
   3  -3   7          0.03          0.79         2.41 o                         
   4  -3   7          9.30         13.11         2.42 o                         
   5  -3   7         37.33         34.80         2.44 o                         
   6  -3   7         12.37         10.86         2.99 o                         
   7  -3   7          0.06          1.98         3.01 o                         
  -9  -2   7          0.11          1.42         4.62 o                         
  -8  -2   7         30.82         30.58         4.69 o                         
  -7  -2   7         19.62         19.76         5.67 o                         
  -6  -2   7          1.85          3.43         5.24 o                         
  -5  -2   7          7.01         10.65         4.26 o                         
  -4  -2   7         63.55         57.19         4.82 o                         
  -3  -2   7          4.89          9.04         3.94 o                         
  -2  -2   7         29.23         29.54         2.74 o                         
  -1  -2   7         65.08         66.24         2.51 o                         
   0  -2   7         45.25         46.41         2.41 o                         
   1  -2   7          0.14          0.64         2.26 o                         
   2  -2   7         77.62         70.10         2.54 o                         
   3  -2   7         21.45         24.10         2.29 o                         
   4  -2   7          0.42          1.30         2.25 o                         
   5  -2   7          4.40          6.13         2.34 o                         
   6  -2   7          5.45          6.96         2.99 o                         
   7  -2   7          0.05          4.94         3.93 o                         
  -9  -1   7          1.57          2.36         4.02 o                         
  -8  -1   7          3.06          1.90         4.60 o                         
  -7  -1   7          1.48          0.15         5.28 o                         
  -6  -1   7          1.01          1.19         4.75 o                         
  -5  -1   7         16.54         18.80         4.29 o                         
  -4  -1   7        355.33        337.90         6.62 o                         
  -3  -1   7          0.03          1.59         4.63 o                         
  -2  -1   7          5.07         10.01         2.67 o                         
  -1  -1   7        115.28        113.39         2.87 o                         
   0  -1   7          2.27          5.33         2.30 o                         
   1  -1   7         20.11         18.47         2.37 o                         
   2  -1   7          2.00          2.09         2.16 o                         
   3  -1   7          0.00         -0.01         2.06 o                         
   4  -1   7          5.27          8.15         2.25 o                         
   5  -1   7         10.15          6.51         2.21 o                         
   6  -1   7          9.85          5.15         3.19 o                         
   7  -1   7          0.40          3.63         2.90 o                         
 -10   0   7          2.70          4.09         6.02 o                         
  -9   0   7          0.06          0.87         5.89 o                         
  -8   0   7          9.52          9.38         7.01 o                         
  -6   0   7         28.17         30.57         4.87 o                         
  -5   0   7        131.65        136.67         5.94 o                         
  -4   0   7        203.41        202.95         5.99 o                         
  -3   0   7          0.03          0.90         3.65 o                         
  -2   0   7         66.78         60.53         3.59 o                         
  -1   0   7        153.12        146.95         3.32 o                         
   0   0   7          1.66          5.68         2.84 o                         
   1   0   7          6.65          9.72         2.21 o                         
   2   0   7          0.96          2.89         2.72 o                         
   3   0   7          1.57          4.97         2.40 o                         
   4   0   7          2.61          1.65         2.56 o                         
   5   0   7         14.54         10.65         2.47 o                         
   6   0   7          0.22          0.19         2.72 o                         
   7   0   7          6.12          3.56         2.84 o                         
 -10   1   7          0.05          0.13         5.55 o                         
  -9   1   7          8.93         10.55         5.76 o                         
  -8   1   7         53.99         55.38         6.47 o                         
  -7   1   7         27.56         23.70         6.71 o                         
  -5   1   7          6.10         10.38         4.51 o                         
  -4   1   7          0.89          1.10         3.66 o                         
  -3   1   7        284.85        286.18         4.78 o                         
  -2   1   7         17.93         15.98         2.72 o                         
  -1   1   7         18.45         17.06         2.39 o                         
   0   1   7         75.88         86.60         3.10 o                         
   1   1   7        111.13        114.59         6.25 o                         
   2   1   7         20.59         20.44         2.63 o                         
   3   1   7          7.52          7.14         2.50 o                         
   4   1   7         27.98         22.64         2.72 o                         
   5   1   7         20.86         21.15         2.73 o                         
   6   1   7          0.14          1.93         2.83 o                         
 -10   2   7          1.74          1.92         5.74 o                         
  -9   2   7         15.69         12.14         5.10 o                         
  -8   2   7          8.30         11.68         5.21 o                         
  -7   2   7          7.75         10.01         6.70 o                         
  -6   2   7         22.57         23.91         5.25 o                         
  -5   2   7         41.03         39.09         3.24 o                         
  -4   2   7          0.02          2.40         2.73 o                         
  -3   2   7          7.79         10.81         2.84 o                         
  -2   2   7        319.10        274.43         5.46 o                         
  -1   2   7        409.10        402.29         4.28 o                         
   0   2   7        137.03        163.34         2.96 o                         
   1   2   7          7.21          9.47         2.27 o                         
   2   2   7          0.60          3.24         2.41 o                         
   3   2   7         26.50         24.63         2.77 o                         
   4   2   7          6.26          7.54         2.91 o                         
   5   2   7          0.80          3.96         3.06 o                         
   6   2   7          0.29          2.52         3.78 o                         
 -10   3   7         11.47         11.59         6.02 o                         
  -9   3   7          3.44          7.16         6.97 o                         
  -8   3   7         15.82         20.17         6.82 o                         
  -7   3   7         16.69         18.61         4.51 o                         
  -6   3   7          1.02          3.81         4.26 o                         
  -5   3   7          3.10          4.41         4.14 o                         
  -4   3   7          0.01         -0.12         2.78 o                         
  -3   3   7        111.02        117.72         3.25 o                         
  -2   3   7         11.47         11.99         2.55 o                         
  -1   3   7        570.01        552.48         4.68 o                         
   0   3   7        147.29        153.92         3.27 o                         
   1   3   7        142.43        130.21         2.79 o                         
   2   3   7         96.12         99.13         2.98 o                         
   3   3   7          7.42          6.99         2.71 o                         
   4   3   7         13.91         19.73         3.09 o                         
   5   3   7          2.33          1.74         3.17 o                         
   6   3   7          3.66          3.97         4.55 o                         
 -10   4   7          0.24          4.11         7.82 o                         
  -9   4   7          6.03          4.82         6.55 o                         
  -8   4   7          3.29          7.75         4.54 o                         
  -7   4   7         19.09         18.36         4.22 o                         
  -6   4   7          6.21          8.03         3.83 o                         
  -5   4   7         21.10         24.82         4.00 o                         
  -4   4   7         34.43         32.86         3.00 o                         
  -3   4   7        385.43        356.86         4.34 o                         
  -2   4   7        421.77        440.71         6.50 o                         
  -1   4   7          8.59          5.34         2.75 o                         
   0   4   7          6.80          8.42         2.46 o                         
   1   4   7         15.16         17.47         2.76 o                         
   2   4   7         21.47         21.60         2.62 o                         
   3   4   7         20.97         23.95         2.84 o                         
   4   4   7          0.01         -1.18         3.45 o                         
   5   4   7          3.47          5.92         3.43 o                         
 -10   5   7          4.52          0.81         7.06 o                         
  -9   5   7          1.26          3.38         4.39 o                         
  -8   5   7          0.14          2.15         4.48 o                         
  -7   5   7          1.07          5.79         3.72 o                         
  -6   5   7         23.82         19.00         3.74 o                         
  -5   5   7        212.23        202.99         4.82 o                         
  -4   5   7          1.36          3.03         2.63 o                         
  -3   5   7         99.42        100.76         2.87 o                         
  -2   5   7        151.81        149.80         3.39 o                         
  -1   5   7         30.19         29.62         2.51 o                         
   0   5   7        281.82        281.37         3.81 o                         
   1   5   7        134.66        125.85         3.41 o                         
   2   5   7         10.03          9.58         2.70 o                         
   3   5   7          4.73          3.87         2.86 o                         
   4   5   7          0.75          3.86         3.11 o                         
 -10   6   7          0.07          3.61         4.26 o                         
  -9   6   7          3.06          4.13         4.01 o                         
  -8   6   7         13.09         18.93         4.15 o                         
  -7   6   7          2.73          4.42         3.64 o                         
  -6   6   7         26.88         18.49         3.81 o                         
  -5   6   7        136.15        138.86         4.45 o                         
  -4   6   7          9.64          9.93         2.82 o                         
  -3   6   7         50.34         53.61         2.67 o                         
  -2   6   7         14.31         12.28         2.58 o                         
  -1   6   7         51.75         53.56         2.83 o                         
   0   6   7          1.04          1.02         2.75 o                         
   1   6   7         93.19        101.15         4.64 o                         
   2   6   7         14.18         16.72         3.14 o                         
   3   6   7          0.69          1.66         3.05 o                         
  -9   7   7          9.02         13.39         4.56 o                         
  -8   7   7          9.03          9.26         4.01 o                         
  -7   7   7          6.91          8.08         3.90 o                         
  -6   7   7          1.91          6.10         3.71 o                         
  -5   7   7          5.03          7.33         3.59 o                         
  -4   7   7         10.74          8.80         2.54 o                         
  -3   7   7          1.46          0.71         2.73 o                         
  -2   7   7          3.41          4.05         2.73 o                         
  -1   7   7          0.27          2.05         2.64 o                         
   0   7   7         17.85         15.65         3.31 o                         
   1   7   7         56.03         55.37         3.16 o                         
   2   7   7          6.72          6.34         2.89 o                         
   3   7   7          0.01          2.49         3.59 o                         
  -9   8   7         29.36         34.74         4.68 o                         
  -8   8   7         14.84          5.77         4.03 o                         
  -7   8   7         14.67         16.81         3.66 o                         
  -6   8   7          1.60          6.80         3.98 o                         
  -5   8   7          5.23          8.26         3.84 o                         
  -4   8   7          0.01          0.16         2.93 o                         
  -3   8   7          2.63          3.56         2.69 o                         
  -2   8   7        133.02        133.50         5.04 o                         
  -1   8   7         71.32         71.56         3.31 o                         
   0   8   7          0.43         -2.79         2.83 o                         
   1   8   7          0.70          2.16         2.91 o                         
  -8   9   7          0.16         -0.19         3.83 o                         
  -7   9   7         15.57         14.88         3.74 o                         
  -6   9   7          0.46          0.80         3.94 o                         
  -5   9   7          8.46         10.96         3.26 o                         
  -4   9   7          0.02          0.76         2.62 o                         
  -3   9   7          0.42          4.73         2.94 o                         
  -2   9   7          8.30          9.23         2.88 o                         
  -1   9   7         37.97         34.91         3.24 o                         
   0   9   7          0.24          2.03         3.00 o                         
  -6  10   7          0.20          4.54         4.21 o                         
  -5  10   7          1.38          2.45         4.08 o                         
  -4  10   7         29.70         30.94         3.19 o                         
  -3  10   7         14.52         12.43         2.96 o                         
  -2  10   7          4.78          6.18         3.22 o                         
  -2 -10   8          0.50          1.67         3.88 o                         
  -1 -10   8          4.28          5.05         3.41 o                         
   0 -10   8          0.01          1.63         3.35 o                         
   1 -10   8          6.94          4.13         3.14 o                         
   2 -10   8          0.01          0.03         2.87 o                         
   3 -10   8          0.36          3.88         3.38 o                         
   4 -10   8          2.12          5.30         3.16 o                         
  -4  -9   8          2.44          0.39         5.06 o                         
  -3  -9   8         30.86         30.88         5.04 o                         
  -2  -9   8         12.24          6.39         3.91 o                         
  -1  -9   8          0.02          3.15         3.39 o                         
   0  -9   8          1.84          2.89         3.17 o                         
   1  -9   8          4.03          4.59         3.07 o                         
   2  -9   8          3.37          5.74         2.98 o                         
   3  -9   8         21.31         21.94         3.01 o                         
   4  -9   8          0.00          0.56         3.26 o                         
   5  -9   8          0.27         -0.07         2.83 o                         
  -5  -8   8          6.88          8.24         4.83 o                         
  -4  -8   8          0.33         -1.35         4.23 o                         
  -3  -8   8          5.39          5.67         3.91 o                         
  -2  -8   8          1.17          0.91         2.92 o                         
  -1  -8   8          3.22          4.48         2.63 o                         
   0  -8   8          2.09          4.66         2.67 o                         
   1  -8   8         10.33          9.02         2.69 o                         
   2  -8   8          8.16          9.12         3.07 o                         
   3  -8   8          0.60          1.39         3.05 o                         
   4  -8   8          0.25         -0.74         2.64 o                         
   5  -8   8         11.67         12.75         3.41 o                         
   6  -8   8          1.27          3.40         3.57 o                         
  -6  -7   8          1.71          2.94         6.43 o                         
  -5  -7   8          0.26          1.41         4.26 o                         
  -4  -7   8          0.08          1.54         4.11 o                         
  -3  -7   8          0.00          1.35         3.42 o                         
  -2  -7   8          0.97          1.72         2.82 o                         
  -1  -7   8          0.86          3.36         2.77 o                         
   0  -7   8          3.20          5.30         2.48 o                         
   1  -7   8         61.44         62.24         2.77 o                         
   2  -7   8         20.78         22.66         2.66 o                         
   3  -7   8          8.49          9.03         2.31 o                         
   4  -7   8         38.90         45.55         5.86 o                         
   5  -7   8         16.61         13.35         3.62 o                         
   6  -7   8          0.04          1.52         4.08 o                         
  -7  -6   8          9.16         11.24         5.27 o                         
  -6  -6   8          0.89          0.30         5.37 o                         
  -5  -6   8          5.88          6.90         4.27 o                         
  -4  -6   8          1.31          0.24         3.78 o                         
  -3  -6   8         65.44         63.22         4.03 o                         
  -2  -6   8         10.80         12.93         2.82 o                         
  -1  -6   8         10.97         13.36         2.53 o                         
   0  -6   8          6.73          6.73         2.34 o                         
   1  -6   8         33.25         35.78         2.34 o                         
   2  -6   8         11.41         12.93         2.17 o                         
   3  -6   8          5.37          9.98         2.88 o                         
   4  -6   8         20.79         23.48         2.63 o                         
   5  -6   8         16.09         22.56         3.73 o                         
   6  -6   8          2.82          2.15         3.63 o                         
   7  -6   8          0.15          4.75         4.00 o                         
  -7  -5   8          1.17          2.19         8.28 o                         
  -6  -5   8          0.17         -3.05         7.07 o                         
  -5  -5   8          0.13         -3.68         4.92 o                         
  -4  -5   8          1.49          3.84         4.24 o                         
  -3  -5   8          6.69         12.30         3.57 o                         
  -2  -5   8          0.46          0.83         2.66 o                         
  -1  -5   8          0.77          1.56         2.47 o                         
   0  -5   8         34.87         35.47         2.48 o                         
   1  -5   8         56.21         46.01         2.69 o                         
   2  -5   8         29.40         25.48         2.93 o                         
   3  -5   8          4.79          5.14         2.95 o                         
   4  -5   8          8.15          7.35         2.53 o                         
   5  -5   8          0.48          0.90         3.43 o                         
   6  -5   8          1.27          2.16         3.71 o                         
   7  -5   8          0.48          0.50         3.09 o                         
  -8  -4   8          0.96         -0.20         7.31 o                         
  -7  -4   8          4.87          4.39         7.13 o                         
  -6  -4   8         16.41         17.73         6.55 o                         
  -5  -4   8        179.33        186.95         7.33 o                         
  -4  -4   8         76.97         86.38         6.04 o                         
  -3  -4   8          0.16          1.57         4.31 o                         
  -2  -4   8         11.74         13.70         2.92 o                         
  -1  -4   8         14.53         21.51         2.96 o                         
   0  -4   8          7.58          7.05         2.67 o                         
   1  -4   8          0.00         -0.29         2.52 o                         
   2  -4   8        135.69        143.65         3.35 o                         
   3  -4   8         13.05         11.47         2.55 o                         
   4  -4   8         42.88         48.26         2.93 o                         
   5  -4   8         16.04         18.95         2.63 o                         
   6  -4   8          0.74          2.91         3.34 o                         
   7  -4   8          0.35          3.46         3.25 o                         
  -8  -3   8          0.10          6.19         6.84 o                         
  -7  -3   8          7.01          5.73         5.84 o                         
  -6  -3   8         45.57         53.91         5.99 o                         
  -5  -3   8        130.90        135.99         6.34 o                         
  -4  -3   8          9.39          8.19         4.22 o                         
  -3  -3   8         51.25         52.03         4.73 o                         
  -2  -3   8          2.66          3.92         2.65 o                         
  -1  -3   8          9.27         13.79         2.90 o                         
   0  -3   8        122.43        112.53         2.96 o                         
   1  -3   8         73.29         80.84         3.08 o                         
   2  -3   8        614.03        593.28         6.33 o                         
   3  -3   8         10.71         10.33         2.30 o                         
   4  -3   8          0.02          0.19         2.23 o                         
   5  -3   8          0.58          5.16         2.37 o                         
   6  -3   8          0.72          0.52         2.84 o                         
   7  -3   8          2.84          5.13         3.25 o                         
  -9  -2   8          0.02         -0.61         6.18 o                         
  -8  -2   8         50.99         48.26         6.09 o                         
  -7  -2   8         61.05         55.69         6.19 o                         
  -6  -2   8          1.19          6.50         5.36 o                         
  -5  -2   8          0.58          6.75         4.78 o                         
  -4  -2   8         75.99         71.37         4.78 o                         
  -3  -2   8         20.43         22.14         5.23 o                         
  -2  -2   8        184.06        194.14         3.41 o                         
  -1  -2   8          8.86          9.87         2.31 o                         
   0  -2   8        172.25        178.11         3.12 o                         
   1  -2   8         26.61         29.29         2.42 o                         
   2  -2   8         24.30         28.03         2.29 o                         
   3  -2   8          7.46         12.08         2.64 o                         
   4  -2   8         23.56         17.72         2.32 o                         
   5  -2   8          0.01          5.15         2.15 o                         
   6  -2   8          6.15          5.46         2.91 o                         
   7  -2   8          1.09          3.18         3.17 o                         
  -9  -1   8          0.57          4.72         6.12 o                         
  -8  -1   8         33.28         36.12         6.11 o                         
  -7  -1   8        151.20        154.31         6.63 o                         
  -6  -1   8         11.25          9.62         4.82 o                         
  -5  -1   8         11.08         14.11         4.07 o                         
  -4  -1   8         68.18         65.21         5.50 o                         
  -3  -1   8         23.91         27.23         4.12 o                         
  -2  -1   8        149.25        154.38         3.32 o                         
  -1  -1   8         88.87         90.71         2.89 o                         
   0  -1   8        544.11        563.00         8.24 o                         
   1  -1   8         92.76         82.28         2.49 o                         
   2  -1   8          6.76          6.70         2.11 o                         
   3  -1   8          1.75          3.31         2.17 o                         
   4  -1   8         16.30         15.47         2.22 o                         
   5  -1   8         20.15         18.60         2.64 o                         
   6  -1   8          9.61          9.35         2.93 o                         
  -9   0   8          0.05          3.34         5.67 o                         
  -8   0   8          9.52          9.09         5.65 o                         
  -7   0   8         10.23         11.69         4.33 o                         
  -6   0   8          0.11          3.53         4.04 o                         
  -5   0   8          1.76          5.84         4.83 o                         
  -4   0   8         49.05         54.44         4.95 o                         
  -3   0   8          5.55          4.43         3.06 o                         
  -2   0   8        155.60        152.83         4.68 o                         
  -1   0   8         17.74         21.54         2.85 o                         
   0   0   8          0.43         -0.20         2.62 o                         
   1   0   8          1.42          0.64         2.28 o                         
   2   0   8          1.28          1.94         2.59 o                         
   3   0   8         22.94         24.59         2.80 o                         
   4   0   8         75.60         59.78         2.57 o                         
   5   0   8          0.06         -0.50         2.31 o                         
   6   0   8          1.21          3.71         2.85 o                         
 -10   1   8          2.22          3.05        10.00 o                         
  -8   1   8         35.76         34.73         4.65 o                         
  -7   1   8          0.01          2.26         4.89 o                         
  -6   1   8         10.34          7.23         4.87 o                         
  -5   1   8          2.93          0.75         3.82 o                         
  -4   1   8        230.78        219.70         6.34 o                         
  -3   1   8          1.15          2.57         2.85 o                         
  -2   1   8         69.84         63.95         3.92 o                         
  -1   1   8         19.50         19.68         2.70 o                         
   0   1   8        468.53        441.81         5.73 o                         
   1   1   8        273.20        269.58         6.88 o                         
   2   1   8          5.25          8.06         2.49 o                         
   3   1   8        183.50        169.85         4.48 o                         
   4   1   8         41.34         30.49         3.00 o                         
   5   1   8          2.72          5.74         3.41 o                         
   6   1   8          1.68          4.14         3.45 o                         
 -10   2   8          4.21          4.54         7.03 o                         
  -9   2   8          3.19          5.34         6.80 o                         
  -8   2   8         36.32         35.17         7.42 o                         
  -7   2   8         14.78         19.66         9.70 o                         
  -6   2   8         60.84         61.61         3.72 o                         
  -5   2   8          2.99          5.27         3.57 o                         
  -4   2   8         62.94         56.46         3.57 o                         
  -3   2   8         65.64         64.30         3.04 o                         
  -2   2   8          2.39          2.85         2.77 o                         
  -1   2   8         69.82         69.95         3.11 o                         
   0   2   8        109.50         99.66         2.87 o                         
   1   2   8         18.99         19.51         2.33 o                         
   2   2   8          8.65         10.32         2.61 o                         
   3   2   8          4.45          3.85         2.89 o                         
   4   2   8          1.49          1.47         2.98 o                         
   5   2   8          4.09          5.13         2.99 o                         
 -10   3   8          0.00          3.24         6.21 o                         
  -9   3   8          6.05          6.50         7.89 o                         
  -8   3   8          9.89          8.14         7.24 o                         
  -7   3   8          5.11          7.72         4.71 o                         
  -6   3   8         93.85        103.16         3.73 o                         
  -5   3   8         40.92         37.94         3.39 o                         
  -4   3   8         78.74         76.82         3.43 o                         
  -3   3   8         32.69         30.40         2.86 o                         
  -2   3   8         57.31         59.71         3.06 o                         
  -1   3   8        585.33        555.72         6.48 o                         
   0   3   8        298.46        301.42         3.83 o                         
   1   3   8        120.05        116.04         2.75 o                         
   2   3   8         96.14         96.15         2.81 o                         
   3   3   8          0.25          1.07         2.75 o                         
   4   3   8         14.28         14.04         3.18 o                         
   5   3   8         23.72         28.18         3.91 o                         
 -10   4   8          3.73          3.73         8.09 o                         
  -9   4   8         10.29         10.89         7.28 o                         
  -8   4   8         25.41         29.59         5.19 o                         
  -7   4   8          2.87          2.92         4.17 o                         
  -6   4   8          8.78         10.17         4.23 o                         
  -5   4   8         36.53         35.81         3.29 o                         
  -4   4   8          1.46          3.43         2.93 o                         
  -3   4   8          3.17          2.62         2.72 o                         
  -2   4   8         88.54         84.11         4.27 o                         
  -1   4   8         70.83         65.20         3.07 o                         
   0   4   8         18.16         19.13         2.53 o                         
   1   4   8         39.61         43.54         3.03 o                         
   2   4   8          7.41          9.89         2.57 o                         
   3   4   8          0.84         -0.33         2.65 o                         
   4   4   8          4.13          4.77         3.63 o                         
  -9   5   8          0.73          1.33         4.78 o                         
  -8   5   8          3.77          6.75         4.31 o                         
  -7   5   8          8.07          9.31         4.39 o                         
  -6   5   8         92.57         93.03         5.23 o                         
  -5   5   8          3.31          6.50         3.26 o                         
  -4   5   8         10.55         10.04         2.95 o                         
  -3   5   8          0.24          1.98         2.87 o                         
  -2   5   8          0.27         -0.42         2.61 o                         
  -1   5   8          3.46          3.01         2.63 o                         
   0   5   8         31.01         33.52         2.94 o                         
   1   5   8          0.31          0.80         2.61 o                         
   2   5   8         16.90         18.58         3.11 o                         
   3   5   8          0.82          4.03         3.13 o                         
  -9   6   8          0.39          2.90         4.44 o                         
  -8   6   8          4.68          7.53         4.12 o                         
  -7   6   8          7.44          9.20         3.80 o                         
  -6   6   8          6.28          9.14         3.62 o                         
  -5   6   8         44.04         40.20         3.19 o                         
  -4   6   8         22.50         21.56         2.84 o                         
  -3   6   8         22.76         21.47         3.00 o                         
  -2   6   8          4.49          4.92         2.74 o                         
  -1   6   8         36.07         35.15         2.87 o                         
   0   6   8          1.79          3.34         2.68 o                         
   1   6   8         63.56         67.07         4.04 o                         
   2   6   8          0.75          3.99         3.16 o                         
   3   6   8          3.60          6.22         3.17 o                         
  -9   7   8          6.51          6.68         4.44 o                         
  -8   7   8         47.24         49.07         4.91 o                         
  -7   7   8          1.57          1.45         3.80 o                         
  -6   7   8          0.96          5.61         3.88 o                         
  -5   7   8          2.32         -0.63         3.12 o                         
  -4   7   8         37.21         39.33         2.99 o                         
  -3   7   8         19.14         18.60         2.96 o                         
  -2   7   8          3.91          7.30         2.64 o                         
  -1   7   8          5.27          6.19         2.93 o                         
   0   7   8         24.09         27.04         2.91 o                         
   1   7   8         18.66         21.42         3.24 o                         
   2   7   8          0.27          3.72         3.34 o                         
  -8   8   8          2.39          3.98         4.50 o                         
  -7   8   8         18.08         16.26         4.10 o                         
  -6   8   8          1.83          0.57         3.58 o                         
  -5   8   8         12.87         13.23         3.16 o                         
  -4   8   8          8.40          7.41         2.94 o                         
  -3   8   8          0.56          2.46         3.09 o                         
  -2   8   8         24.71         22.14         3.13 o                         
  -1   8   8        137.70        135.84         3.46 o                         
   0   8   8          6.61          8.00         3.00 o                         
  -7   9   8          5.24         10.03         3.92 o                         
  -6   9   8          0.02         -2.71         3.75 o                         
  -5   9   8          9.43          5.99         3.36 o                         
  -4   9   8          0.01          3.13         2.94 o                         
  -3   9   8         12.91         14.16         3.23 o                         
  -2   9   8          3.61          5.17         3.39 o                         
  -1   9   8         34.28         29.66         3.26 o                         
  -1 -10   9          4.68          8.86         4.29 o                         
   0 -10   9          0.17          0.11         3.73 o                         
   1 -10   9          0.08         -0.52         3.48 o                         
   2 -10   9          1.03          2.29         3.14 o                         
   3 -10   9          4.31          6.41         3.31 o                         
  -3  -9   9         20.29         20.33         4.40 o                         
  -2  -9   9          0.32          2.67         3.13 o                         
  -1  -9   9          0.65          4.75         3.02 o                         
   0  -9   9          2.53          2.44         2.71 o                         
   1  -9   9          0.99          3.85         3.32 o                         
   2  -9   9          0.06          2.63         2.98 o                         
   3  -9   9         11.93         13.22         2.99 o                         
   4  -9   9          2.54          4.31         3.13 o                         
  -4  -8   9          2.07          2.34         4.51 o                         
  -3  -8   9          1.50          3.74         3.79 o                         
  -2  -8   9          0.01          3.15         2.98 o                         
  -1  -8   9          9.08          9.71         2.82 o                         
   0  -8   9          2.47          3.97         2.65 o                         
   1  -8   9         16.71         14.58         2.75 o                         
   2  -8   9          0.54          0.51         2.36 o                         
   3  -8   9          0.30          0.60         2.95 o                         
   4  -8   9          0.02          5.30         3.75 o                         
   5  -8   9          2.12          6.50         4.26 o                         
  -5  -7   9          4.84         11.09         5.00 o                         
  -4  -7   9          4.23          5.80         4.15 o                         
  -3  -7   9          0.88          1.05         3.69 o                         
  -2  -7   9          2.48          4.15         2.94 o                         
  -1  -7   9         30.76         29.15         2.75 o                         
   0  -7   9         27.22         18.73         2.58 o                         
   1  -7   9          1.03          2.26         2.65 o                         
   2  -7   9         23.76         25.53         2.59 o                         
   3  -7   9         35.44         31.58         4.22 o                         
   4  -7   9          2.20          4.04         3.25 o                         
   5  -7   9          3.85          1.72         3.79 o                         
  -6  -6   9          0.39          2.22         7.23 o                         
  -5  -6   9          4.06          4.50         6.19 o                         
  -4  -6   9          0.46          2.01         4.12 o                         
  -3  -6   9         12.84         15.27         3.84 o                         
  -2  -6   9          2.80          1.16         2.67 o                         
  -1  -6   9          3.29          4.35         2.63 o                         
   0  -6   9         38.72         28.76         2.71 o                         
   1  -6   9          0.08          3.27         2.84 o                         
   2  -6   9          3.55          3.20         2.89 o                         
   3  -6   9          2.20          6.57         2.89 o                         
   4  -6   9          3.63          6.00         2.86 o                         
   5  -6   9          0.63          7.39         3.60 o                         
   6  -6   9          0.00         -1.65         4.18 o                         
  -7  -5   9          0.56          3.92         7.41 o                         
  -6  -5   9          1.20          6.02         7.24 o                         
  -5  -5   9         17.82         24.16         5.89 o                         
  -4  -5   9         22.64         25.26         5.85 o                         
  -3  -5   9          4.50          6.77         4.56 o                         
  -2  -5   9         36.59         27.20         3.27 o                         
  -1  -5   9         83.46         60.38         3.07 o                         
   0  -5   9          0.01          1.24         3.02 o                         
   1  -5   9          2.17          0.93         2.58 o                         
   2  -5   9          7.98          7.98         2.71 o                         
   3  -5   9         12.21         14.30         2.87 o                         
   4  -5   9         26.06         22.19         2.70 o                         
   5  -5   9          3.48          4.64         2.71 o                         
   6  -5   9          2.60          4.58         3.04 o                         
  -7  -4   9          4.66          6.65         6.18 o                         
  -6  -4   9          0.73          0.24         5.50 o                         
  -5  -4   9         33.29         31.47         5.90 o                         
  -4  -4   9         16.85         14.28         4.61 o                         
  -3  -4   9          9.05         10.75         4.30 o                         
  -2  -4   9          0.58          1.81         2.96 o                         
  -1  -4   9          0.45          3.98         2.93 o                         
   0  -4   9          0.04          2.39         2.77 o                         
   1  -4   9          7.42          7.35         2.66 o                         
   2  -4   9         41.95         38.41         3.10 o                         
   3  -4   9          0.31          0.39         2.25 o                         
   4  -4   9          2.14          2.78         2.29 o                         
   5  -4   9          0.51          0.17         2.60 o                         
   6  -4   9          0.12         -2.22         2.73 o                         
  -8  -3   9          8.14         10.01         6.21 o                         
  -7  -3   9          0.09          4.97         5.85 o                         
  -6  -3   9          1.07          3.56         5.65 o                         
  -5  -3   9         21.10         22.68         5.56 o                         
  -4  -3   9         28.86         19.25         5.28 o                         
  -3  -3   9         17.21         24.17         5.00 o                         
  -2  -3   9          0.14          2.52         2.78 o                         
  -1  -3   9         90.65        105.42         3.12 o                         
   0  -3   9        135.78        131.88         3.00 o                         
   1  -3   9          0.97          2.64         2.39 o                         
   2  -3   9        245.95        234.56         3.08 o                         
   3  -3   9          7.09          9.87         2.41 o                         
   4  -3   9          1.84          2.84         2.38 o                         
   5  -3   9          0.80          1.64         2.56 o                         
   6  -3   9          8.97         12.20         3.01 o                         
  -8  -2   9         10.80          8.43         6.23 o                         
  -7  -2   9         25.01         31.49         5.68 o                         
  -6  -2   9         39.18         37.97         5.85 o                         
  -5  -2   9          0.76          1.22         4.09 o                         
  -4  -2   9          0.19         -1.44         4.92 o                         
  -3  -2   9         22.69         24.97         4.00 o                         
  -2  -2   9          7.35          5.96         2.75 o                         
  -1  -2   9         34.53         29.85         2.83 o                         
   0  -2   9        111.65        107.70         3.14 o                         
   1  -2   9         44.35         50.79         2.81 o                         
   2  -2   9         14.25         13.05         2.64 o                         
   3  -2   9          0.06          0.47         2.35 o                         
   4  -2   9          0.53          2.90         2.37 o                         
   5  -2   9          0.46          0.65         2.32 o                         
   6  -2   9          4.47          6.53         2.61 o                         
  -9  -1   9         24.62         21.80         6.84 o                         
  -8  -1   9         32.92         25.63         6.23 o                         
  -7  -1   9          0.00         -4.48         4.50 o                         
  -6  -1   9          1.97          1.75         4.21 o                         
  -5  -1   9         21.69         20.12         5.02 o                         
  -4  -1   9         52.53         46.91         5.02 o                         
  -3  -1   9         34.08         41.65         3.79 o                         
  -2  -1   9          7.85          9.03         2.62 o                         
  -1  -1   9          7.94          5.53         2.56 o                         
   0  -1   9        109.49        103.37         2.70 o                         
   1  -1   9          0.33          1.28         2.25 o                         
   2  -1   9        130.31        124.37         4.50 o                         
   3  -1   9          1.52          2.32         2.20 o                         
   4  -1   9         23.90         27.27         2.46 o                         
   5  -1   9          4.07          7.71         2.34 o                         
   6  -1   9          1.85          4.44         2.76 o                         
  -9   0   9         20.02         16.83         5.06 o                         
  -8   0   9          0.48         -0.73         4.75 o                         
  -7   0   9          3.18         -1.76         4.14 o                         
  -6   0   9          4.86          7.41         4.11 o                         
  -5   0   9          4.97          5.50         5.07 o                         
  -4   0   9         28.52         31.11         4.17 o                         
  -3   0   9          5.69          8.26         3.26 o                         
  -2   0   9          2.82          4.84         3.32 o                         
  -1   0   9        101.78         98.52         7.25 o                         
   0   0   9         19.61         17.65         2.82 o                         
   1   0   9         15.14         19.67         3.06 o                         
   2   0   9          0.73         -0.11         2.49 o                         
   3   0   9          0.35          2.62         2.49 o                         
   4   0   9         26.64         27.40         2.56 o                         
   5   0   9          0.10          2.64         2.72 o                         
  -9   1   9         13.37         13.54         6.01 o                         
  -8   1   9          1.78          6.85         5.33 o                         
  -7   1   9          0.05         -0.92         4.11 o                         
  -6   1   9         18.88         16.83         5.21 o                         
  -5   1   9         24.82         27.65         4.34 o                         
  -4   1   9          3.65          6.78         3.71 o                         
  -3   1   9         18.80         17.35         3.42 o                         
  -2   1   9        235.43        229.24         7.16 o                         
  -1   1   9        123.34        127.58         3.38 o                         
   0   1   9         82.70         78.48         3.01 o                         
   1   1   9         87.35         87.32         3.03 o                         
   2   1   9          0.01          1.22         2.69 o                         
   3   1   9          0.56          2.71         3.04 o                         
   4   1   9          0.44          1.80         2.89 o                         
   5   1   9          0.16          0.04         3.01 o                         
  -9   2   9          0.08         -0.53         4.77 o                         
  -8   2   9          0.19          2.44         4.38 o                         
  -7   2   9          0.04          3.97         4.16 o                         
  -6   2   9         35.38         36.31         4.14 o                         
  -5   2   9         63.58         65.35         4.92 o                         
  -4   2   9         12.66         13.97         3.33 o                         
  -3   2   9          0.00          1.55         2.94 o                         
  -2   2   9          0.09          4.70         2.93 o                         
  -1   2   9         13.30         10.94         2.81 o                         
   0   2   9         61.49         63.79         3.20 o                         
   1   2   9          1.56         -0.12         2.64 o                         
   2   2   9         59.79         59.33         2.92 o                         
   3   2   9          3.17          2.75         3.00 o                         
   4   2   9          0.01          3.06         3.39 o                         
   5   2   9         16.08         15.02         3.48 o                         
  -9   3   9          1.58          3.16         7.58 o                         
  -8   3   9          4.64          2.50         4.05 o                         
  -7   3   9          8.28         13.03         3.38 o                         
  -6   3   9          3.97          4.90         3.14 o                         
  -5   3   9          0.57         -0.30         3.11 o                         
  -4   3   9         47.00         48.01         3.22 o                         
  -3   3   9         30.24         27.37         2.86 o                         
  -2   3   9        163.21        159.75         3.77 o                         
  -1   3   9        111.24        110.89         3.29 o                         
   0   3   9         90.24         95.08         3.12 o                         
   1   3   9          4.24          3.88         2.37 o                         
   2   3   9         21.87         21.07         2.90 o                         
   3   3   9          0.14          2.62         3.35 o                         
   4   3   9          0.01          3.63         2.96 o                         
  -9   4   9          0.00          0.20         7.70 o                         
  -8   4   9          8.62          8.61         5.13 o                         
  -7   4   9         16.26         16.45         3.40 o                         
  -6   4   9          0.08          0.58         2.95 o                         
  -5   4   9          9.50          9.55         3.29 o                         
  -4   4   9        112.57        104.90         3.59 o                         
  -3   4   9          1.52          0.71         2.68 o                         
  -2   4   9         28.33         27.03         3.05 o                         
  -1   4   9          4.56          7.00         2.95 o                         
   0   4   9         32.11         31.94         3.14 o                         
   1   4   9         13.60         16.01         3.11 o                         
   2   4   9          0.39          3.94         3.03 o                         
   3   4   9         15.82         23.02         3.53 o                         
  -9   5   9          3.99          6.31         5.16 o                         
  -8   5   9          0.75          2.51         5.07 o                         
  -7   5   9         20.61         24.34         3.36 o                         
  -6   5   9          9.42          8.03         2.93 o                         
  -5   5   9          1.10          2.76         2.80 o                         
  -4   5   9          0.05          1.78         3.05 o                         
  -3   5   9          8.08         11.25         3.08 o                         
  -2   5   9          0.81          2.87         2.75 o                         
  -1   5   9          3.99          6.54         2.78 o                         
   0   5   9         16.64         15.92         2.92 o                         
   1   5   9          3.20          8.36         3.25 o                         
   2   5   9          0.19          3.47         2.92 o                         
   3   5   9         13.42         15.37         4.53 o                         
  -9   6   9          0.30          2.26         5.38 o                         
  -8   6   9          0.86          5.31         4.74 o                         
  -7   6   9         24.86         27.39         4.50 o                         
  -6   6   9         22.31         25.49         3.23 o                         
  -5   6   9         37.81         37.71         3.21 o                         
  -4   6   9          1.22          1.37         3.01 o                         
  -3   6   9         25.97         26.55         2.95 o                         
  -2   6   9         28.63         28.00         2.78 o                         
  -1   6   9         35.13         40.74         3.04 o                         
   0   6   9          2.50          4.00         3.00 o                         
   1   6   9          7.51          7.43         3.12 o                         
   2   6   9         16.50         21.82         3.55 o                         
  -8   7   9          0.04          4.17         4.82 o                         
  -7   7   9         11.93          8.24         4.61 o                         
  -6   7   9         40.81         37.66         3.29 o                         
  -5   7   9          5.15          5.66         3.02 o                         
  -4   7   9          4.94          9.33         2.97 o                         
  -3   7   9          1.68          3.72         3.16 o                         
  -2   7   9          0.14         -0.19         2.72 o                         
  -1   7   9          0.06          2.23         3.01 o                         
   0   7   9         12.31         17.70         3.04 o                         
  -7   8   9         15.21         12.18         3.46 o                         
  -6   8   9          0.42          2.05         3.42 o                         
  -5   8   9          3.72          2.36         3.24 o                         
  -4   8   9         14.93         19.48         2.95 o                         
  -3   8   9         24.12         32.35         3.86 o                         
  -2   8   9          1.35          0.60         2.91 o                         
  -1   8   9         22.09         18.73         3.70 o                         
  -4   9   9          0.00          0.06         3.35 o                         
  -2  -9  10          1.58          1.77         3.49 o                         
  -1  -9  10          0.38          5.28         3.10 o                         
   0  -9  10          2.68          5.66         2.86 o                         
   1  -9  10          8.59          7.09         2.79 o                         
   2  -9  10          6.40          8.39         3.26 o                         
  -3  -8  10          2.88          1.22         4.43 o                         
  -2  -8  10          0.27          3.59         3.12 o                         
  -1  -8  10          3.35          4.50         2.92 o                         
   0  -8  10          3.36          7.59         3.10 o                         
   1  -8  10          5.27          8.33         2.73 o                         
   2  -8  10          1.63          2.80         3.47 o                         
   3  -8  10          0.53          5.40         3.15 o                         
   4  -8  10         12.17         10.92         4.10 o                         
  -5  -7  10          5.87          9.30         7.11 o                         
  -4  -7  10          1.12          1.58         5.31 o                         
  -3  -7  10          0.74          1.75         4.11 o                         
  -2  -7  10         13.49         10.46         3.09 o                         
  -1  -7  10          1.50         -0.29         2.91 o                         
   0  -7  10          6.06          9.23         2.85 o                         
   1  -7  10          0.21          2.62         2.65 o                         
   2  -7  10          0.15         -1.20         3.34 o                         
   3  -7  10         17.57         19.05         3.04 o                         
   4  -7  10          1.08          1.09         3.22 o                         
  -6  -6  10          0.38          5.72         7.28 o                         
  -5  -6  10          3.59          5.60         6.41 o                         
  -4  -6  10          2.16          5.56         5.77 o                         
  -3  -6  10         13.12         14.10         4.90 o                         
  -2  -6  10          3.24          4.58         3.29 o                         
  -1  -6  10          9.94          9.94         3.33 o                         
   0  -6  10          3.95          7.63         2.89 o                         
   1  -6  10          2.13          5.22         3.09 o                         
   2  -6  10          1.41          0.96         3.15 o                         
   3  -6  10          1.06          4.93         2.88 o                         
   4  -6  10          0.59          2.27         2.95 o                         
   5  -6  10          0.17          0.18         3.52 o                         
  -6  -5  10          1.60          0.36         6.09 o                         
  -5  -5  10          5.52          6.68         5.87 o                         
  -4  -5  10          2.44          7.62         5.77 o                         
  -3  -5  10          5.45          5.74         4.45 o                         
  -2  -5  10         34.02         31.69         3.23 o                         
  -1  -5  10          4.78          4.67         2.91 o                         
   0  -5  10          8.98         11.30         2.88 o                         
   1  -5  10          1.16         -1.26         3.06 o                         
   2  -5  10          0.00          3.09         2.89 o                         
   3  -5  10          0.13          2.55         2.61 o                         
   4  -5  10          0.00          1.86         2.46 o                         
   5  -5  10          0.79          3.91         2.66 o                         
  -7  -4  10          3.60          6.21         7.58 o                         
  -6  -4  10          4.20          7.06         6.97 o                         
  -5  -4  10         24.27         24.67         5.70 o                         
  -4  -4  10         51.56         55.91         5.92 o                         
  -3  -4  10         11.30         12.83         5.39 o                         
  -2  -4  10         21.73         28.66         2.95 o                         
  -1  -4  10         10.75         11.62         2.59 o                         
   0  -4  10          5.88          7.35         2.47 o                         
   1  -4  10          1.48          4.34         2.43 o                         
   2  -4  10         32.29         30.18         2.52 o                         
   3  -4  10         10.58         10.23         2.70 o                         
   4  -4  10          0.10          0.43         2.40 o                         
   5  -4  10          0.45          1.96         2.57 o                         
  -8  -3  10          9.43         14.49         7.84 o                         
  -7  -3  10         13.30         13.06         6.02 o                         
  -6  -3  10          1.85          7.04         5.99 o                         
  -5  -3  10          7.37         10.84         5.68 o                         
  -4  -3  10          7.24         10.81         5.38 o                         
  -3  -3  10         18.49         19.29         5.17 o                         
  -2  -3  10          2.87          4.31         2.45 o                         
  -1  -3  10          3.70          6.41         2.62 o                         
   0  -3  10          5.13         10.32         2.46 o                         
   1  -3  10          6.25         14.72         2.50 o                         
   2  -3  10         82.36         69.27         2.78 o                         
   3  -3  10         30.92         33.50         2.48 o                         
   4  -3  10          6.32          6.44         2.57 o                         
   5  -3  10          0.01          3.38         2.49 o                         
  -8  -2  10          2.25          0.56         6.06 o                         
  -7  -2  10         22.41         19.05         5.07 o                         
  -6  -2  10         49.26         50.16         6.11 o                         
  -5  -2  10          8.06          8.55         5.41 o                         
  -4  -2  10         11.40         17.18         5.12 o                         
  -3  -2  10         12.75         12.38         4.24 o                         
  -2  -2  10         11.38         16.97         2.71 o                         
  -1  -2  10         16.70         17.90         2.77 o                         
   0  -2  10         34.08         31.97         2.54 o                         
   1  -2  10          4.57          1.84         2.50 o                         
   2  -2  10         19.57         20.84         2.43 o                         
   3  -2  10          0.53          2.03         2.87 o                         
   4  -2  10          2.36          1.46         2.58 o                         
   5  -2  10          0.09          4.11         2.56 o                         
  -8  -1  10          0.19          3.16         5.89 o                         
  -7  -1  10         11.84          6.36         5.89 o                         
  -6  -1  10          3.52          8.89         4.41 o                         
  -5  -1  10          0.07          1.31         5.26 o                         
  -4  -1  10          6.85         12.45         5.19 o                         
  -3  -1  10         17.14         21.85         3.57 o                         
  -2  -1  10          1.10          4.36         2.54 o                         
  -1  -1  10        263.32        269.14         3.97 o                         
   0  -1  10        633.66        624.72         7.80 o                         
   1  -1  10          0.01          2.28         2.35 o                         
   2  -1  10         27.21         26.41         2.50 o                         
   3  -1  10         10.68          3.73         2.51 o                         
   4  -1  10          0.33          4.89         2.38 o                         
   5  -1  10          0.88          2.71         2.74 o                         
  -9   0  10          0.66         -4.65         6.36 o                         
  -8   0  10          8.03          9.96         5.70 o                         
  -7   0  10          0.09          0.81         5.04 o                         
  -6   0  10         11.12         12.60         5.23 o                         
  -5   0  10         15.56         17.00         4.36 o                         
  -4   0  10          7.49          4.51         4.28 o                         
  -3   0  10         59.11         60.65         3.68 o                         
  -2   0  10         89.99         91.90         3.46 o                         
  -1   0  10         49.83         51.43         3.33 o                         
   0   0  10         49.74         50.67         2.84 o                         
   1   0  10          4.76          3.98         2.22 o                         
   2   0  10          9.80          9.40         2.27 o                         
   3   0  10          0.06          1.53         2.47 o                         
   4   0  10          0.00          6.14         2.73 o                         
  -9   1  10          4.29          7.40         4.97 o                         
  -8   1  10          1.64          1.71         5.60 o                         
  -7   1  10          2.84          5.97         5.36 o                         
  -6   1  10          0.68          4.65         4.24 o                         
  -5   1  10          5.41          7.04         4.19 o                         
  -4   1  10         22.94         20.66         3.89 o                         
  -3   1  10         57.22         55.06         4.04 o                         
  -2   1  10        519.84        525.01         7.94 o                         
  -1   1  10        274.02        264.68         4.91 o                         
   0   1  10          6.81          8.76         2.80 o                         
   1   1  10          6.89          9.63         2.64 o                         
   2   1  10          0.25          0.58         2.57 o                         
   3   1  10         21.43         23.12         3.06 o                         
   4   1  10          6.36          5.04         2.56 o                         
  -9   2  10          5.84          4.00         5.99 o                         
  -8   2  10          4.97          6.72         4.50 o                         
  -7   2  10          4.65          8.97         4.56 o                         
  -6   2  10         10.90          5.84         4.41 o                         
  -5   2  10         36.57         43.63         4.68 o                         
  -4   2  10         12.90         12.62         3.25 o                         
  -3   2  10         28.35         28.04         3.07 o                         
  -2   2  10          8.28          7.94         3.44 o                         
  -1   2  10          3.04          2.69         3.34 o                         
   0   2  10         30.83         33.22         2.57 o                         
   1   2  10         10.69          8.18         2.83 o                         
   2   2  10         10.75          6.54         2.92 o                         
   3   2  10          5.58          2.97         3.11 o                         
   4   2  10          0.85          3.79         3.33 o                         
  -9   3  10          0.87          2.24         6.06 o                         
  -8   3  10          2.71          4.68         4.75 o                         
  -7   3  10          0.08          0.86         3.83 o                         
  -6   3  10         14.81         14.24         3.53 o                         
  -5   3  10          7.31         12.45         3.23 o                         
  -4   3  10          1.92          1.70         2.97 o                         
  -3   3  10          1.57          0.76         3.11 o                         
  -2   3  10          0.49          1.23         3.09 o                         
  -1   3  10          3.15          0.63         2.86 o                         
   0   3  10          1.97          0.35         2.76 o                         
   1   3  10         31.54         31.81         2.74 o                         
   2   3  10          0.17         -2.77         3.21 o                         
   3   3  10          0.01          3.69         3.09 o                         
  -9   4  10          2.36          6.28         4.65 o                         
  -8   4  10          2.14         -1.34         4.14 o                         
  -7   4  10          0.38          1.02         3.38 o                         
  -6   4  10          4.93          6.90         3.42 o                         
  -5   4  10          0.76          2.00         3.43 o                         
  -4   4  10          8.63         10.26         3.05 o                         
  -3   4  10          9.69         10.36         3.24 o                         
  -2   4  10        132.09        127.76         3.66 o                         
  -1   4  10          0.66          1.90         2.68 o                         
   0   4  10         15.39         13.71         2.99 o                         
   1   4  10          1.60          0.62         2.74 o                         
   2   4  10          1.48          5.21         4.16 o                         
  -8   5  10          5.45          4.30         3.90 o                         
  -7   5  10          1.29          4.93         3.32 o                         
  -6   5  10          0.99          4.12         3.35 o                         
  -5   5  10         54.86         53.05         3.37 o                         
  -4   5  10         44.48         43.68         3.31 o                         
  -3   5  10          0.14         -1.69         2.88 o                         
  -2   5  10          4.82          5.23         2.96 o                         
  -1   5  10         12.91         16.84         2.80 o                         
   0   5  10          0.11          4.45         3.23 o                         
   1   5  10         22.83         29.75         3.24 o                         
  -8   6  10          1.00          1.45         3.65 o                         
  -7   6  10          0.00          3.45         3.49 o                         
  -6   6  10          0.25          1.28         3.43 o                         
  -5   6  10         15.78         16.84         3.48 o                         
  -4   6  10         49.68         56.55         3.47 o                         
  -3   6  10          5.38          4.12         3.09 o                         
  -2   6  10          3.29          4.98         2.84 o                         
  -1   6  10          0.02          1.98         3.05 o                         
   0   6  10          7.74          7.57         3.49 o                         
  -7   7  10         12.71         18.25         3.68 o                         
  -6   7  10          2.08          2.44         3.16 o                         
  -5   7  10          3.30          1.90         3.19 o                         
  -4   7  10         15.67         13.10         3.37 o                         
  -3   7  10          1.68          3.07         3.14 o                         
  -2   7  10          9.82         13.67         3.25 o                         
  -1   7  10         25.71         30.88         3.24 o                         
  -5   8  10          0.27          1.11         3.42 o                         
  -4   8  10          0.94         -0.35         3.54 o                         
  -2  -8  11          0.29          3.79         3.94 o                         
  -1  -8  11          3.37          6.22         3.75 o                         
   0  -8  11          0.04          3.46         3.08 o                         
   1  -8  11          1.20          3.24         3.02 o                         
   2  -8  11          0.16          0.37         3.32 o                         
  -4  -7  11          0.23          3.68         6.68 o                         
  -3  -7  11          0.03         -0.32         5.28 o                         
  -2  -7  11          2.69          2.00         3.62 o                         
  -1  -7  11          4.65          7.25         3.27 o                         
   0  -7  11          0.41         -0.06         2.94 o                         
   1  -7  11          2.08          1.46         3.14 o                         
   2  -7  11         10.25         14.37         3.05 o                         
   3  -7  11          7.10          8.79         3.10 o                         
  -5  -6  11          5.32          1.61         6.60 o                         
  -4  -6  11          4.99         10.01         6.48 o                         
  -3  -6  11          1.29          2.59         4.18 o                         
  -2  -6  11          0.06          1.01         3.42 o                         
  -1  -6  11         20.58         23.58         3.00 o                         
   0  -6  11          1.80          5.37         3.24 o                         
   1  -6  11          0.72          1.06         2.86 o                         
   2  -6  11          0.04          2.66         2.83 o                         
   3  -6  11          0.33          6.88         2.52 o                         
   4  -6  11          0.10          2.48         2.73 o                         
  -6  -5  11         10.80          8.23         6.90 o                         
  -5  -5  11          0.06          1.34         6.34 o                         
  -4  -5  11          6.51          8.75         6.06 o                         
  -3  -5  11          0.02         -0.68         5.78 o                         
  -2  -5  11          0.67          2.95         2.84 o                         
  -1  -5  11          0.02          2.92         2.90 o                         
   0  -5  11          0.16          3.93         2.72 o                         
   1  -5  11          0.57          1.04         2.70 o                         
   2  -5  11          5.50          8.81         2.67 o                         
   3  -5  11          1.16          0.56         2.81 o                         
   4  -5  11          7.11         13.55         3.10 o                         
  -6  -4  11          3.15          5.62         6.04 o                         
  -5  -4  11          1.55          9.03         6.09 o                         
  -4  -4  11          3.08          3.66         5.82 o                         
  -3  -4  11          1.89          7.11         4.36 o                         
  -2  -4  11         18.28         15.96         2.78 o                         
  -1  -4  11          9.05         11.31         2.62 o                         
   0  -4  11          0.11          0.49         2.73 o                         
   1  -4  11          0.02          0.92         2.55 o                         
   2  -4  11         13.84         19.17         2.67 o                         
   3  -4  11          0.41          1.20         2.44 o                         
   4  -4  11          0.39         -0.09         2.86 o                         
  -7  -3  11          1.78         -0.05         6.16 o                         
  -6  -3  11          0.08         -4.09         6.06 o                         
  -5  -3  11          3.04          4.68         5.77 o                         
  -4  -3  11          6.64         10.14         5.28 o                         
  -3  -3  11          6.49          7.38         5.34 o                         
  -2  -3  11         17.67         22.23         2.72 o                         
  -1  -3  11          7.33          4.93         2.90 o                         
   0  -3  11          2.14         -0.83         2.62 o                         
   1  -3  11         64.22         66.45         2.69 o                         
   2  -3  11          0.23          0.66         2.57 o                         
   3  -3  11          0.02          2.70         2.86 o                         
   4  -3  11         11.39         12.78         2.67 o                         
  -7  -2  11         19.98         28.79         6.11 o                         
  -6  -2  11         11.52         17.59         4.80 o                         
  -5  -2  11          0.91         -1.58         4.21 o                         
  -4  -2  11          2.14          4.31         5.26 o                         
  -3  -2  11          0.00          0.40         4.58 o                         
  -2  -2  11         33.50         43.16         2.74 o                         
  -1  -2  11          0.21          1.79         2.54 o                         
   0  -2  11        134.09        128.05         5.81 o                         
   1  -2  11          0.01          0.49         2.71 o                         
   2  -2  11          3.49          5.44         2.72 o                         
   3  -2  11          2.86          6.24         2.65 o                         
   4  -2  11          0.10         -0.34         2.48 o                         
  -8  -1  11          1.66          5.50         6.19 o                         
  -7  -1  11          0.01         -3.36         5.85 o                         
  -6  -1  11          0.87          0.37         4.28 o                         
  -5  -1  11          0.09          1.92         4.24 o                         
  -4  -1  11          4.11          9.79         5.38 o                         
  -3  -1  11        153.26        159.47         4.54 o                         
  -2  -1  11        173.36        157.02         3.65 o                         
  -1  -1  11         11.49         17.39         2.53 o                         
   0  -1  11         42.67         43.90         2.62 o                         
   1  -1  11         12.58         10.61         2.62 o                         
   2  -1  11          2.94          4.74         2.68 o                         
   3  -1  11          7.46          5.67         2.54 o                         
   4  -1  11          0.45          5.55         2.64 o                         
  -8   0  11          4.69          4.70         6.07 o                         
  -7   0  11          0.43          7.85         5.48 o                         
  -6   0  11          3.46          9.45         5.14 o                         
  -5   0  11          2.21          3.48         5.34 o                         
  -4   0  11          6.61          4.73         5.43 o                         
  -3   0  11         22.33         20.47         3.35 o                         
  -2   0  11         70.09         70.19         3.37 o                         
  -1   0  11         65.04         71.34         3.20 o                         
   0   0  11          6.05          8.63         2.49 o                         
   1   0  11         10.15         15.09         2.66 o                         
   2   0  11          0.58          1.79         2.69 o                         
   3   0  11          0.48          5.40         2.77 o                         
  -8   1  11          0.00          5.60         5.65 o                         
  -7   1  11          3.55          6.58         4.53 o                         
  -6   1  11          0.88          2.99         5.46 o                         
  -5   1  11         25.18         19.19         4.61 o                         
  -4   1  11         11.56         15.61         3.45 o                         
  -3   1  11        169.36        157.38         4.59 o                         
  -2   1  11        123.29        129.10         4.26 o                         
  -1   1  11         14.11         15.01         4.02 o                         
   0   1  11          7.56          6.76         3.13 o                         
   1   1  11          4.43          5.85         2.82 o                         
   2   1  11          0.01          1.58         3.01 o                         
   3   1  11          7.16          7.87         2.54 o                         
  -8   2  11          0.01          6.31         5.80 o                         
  -7   2  11          0.01          3.27         5.68 o                         
  -6   2  11          5.49         13.71         5.60 o                         
  -5   2  11          1.74          3.30         4.04 o                         
  -4   2  11         47.35         55.17         4.07 o                         
  -3   2  11         89.17         87.50         4.00 o                         
  -2   2  11         18.26         18.27         3.35 o                         
  -1   2  11          8.79         10.55         3.54 o                         
   0   2  11          2.84          6.80         3.53 o                         
   1   2  11          6.38         10.18         2.78 o                         
   2   2  11         28.15         25.31         3.54 o                         
   3   2  11          0.57          3.36         3.26 o                         
  -8   3  11          0.36         -4.97         5.73 o                         
  -7   3  11          0.02          3.43         4.92 o                         
  -6   3  11         21.99         21.35         4.29 o                         
  -5   3  11         15.42         13.49         3.51 o                         
  -4   3  11         18.85         20.26         3.68 o                         
  -3   3  11         26.26         25.19         3.21 o                         
  -2   3  11          2.48          2.66         2.84 o                         
  -1   3  11          9.63          9.53         3.56 o                         
   0   3  11         22.10         31.53         5.97 o                         
   1   3  11          4.54          6.47         4.30 o                         
   2   3  11          2.13          5.08         3.23 o                         
  -8   4  11         14.37         18.37         4.57 o                         
  -7   4  11          2.02          6.47         4.23 o                         
  -6   4  11         14.33         15.26         3.87 o                         
  -5   4  11          8.70          8.82         3.51 o                         
  -4   4  11          1.98          4.49         3.25 o                         
  -3   4  11         32.54         38.33         3.47 o                         
  -2   4  11          1.31          5.74         2.97 o                         
  -1   4  11          8.40         10.00         3.39 o                         
   0   4  11         16.49         19.52         3.08 o                         
   1   4  11          0.15          4.01         3.43 o                         
  -7   5  11          7.40          5.70         3.92 o                         
  -6   5  11          0.37          1.46         3.51 o                         
  -5   5  11          9.97          7.46         3.62 o                         
  -4   5  11         10.92         13.29         3.28 o                         
  -3   5  11          3.20          7.13         3.11 o                         
  -2   5  11          7.83          9.75         2.73 o                         
  -1   5  11          9.29         12.99         3.16 o                         
   0   5  11         14.44         14.06         3.39 o                         
  -6   6  11          0.44          1.45         3.06 o                         
  -5   6  11          7.66          8.36         3.37 o                         
  -4   6  11          0.58          5.16         3.43 o                         
  -3   6  11          3.87          4.04         3.20 o                         
  -2   6  11         14.76         17.98         3.27 o                         
  -1   6  11          7.89          6.30         3.19 o                         
  -4   7  11          8.51         14.81         3.36 o                         
  -2  -7  12          0.04          1.38         3.93 o                         
  -1  -7  12          0.02          1.11         3.34 o                         
   0  -7  12          0.18          0.14         3.44 o                         
   1  -7  12          0.63          2.03         3.31 o                         
  -4  -6  12          0.52         -3.05         6.33 o                         
  -3  -6  12          2.82          2.24         6.28 o                         
  -2  -6  12          0.06          3.77         3.41 o                         
  -1  -6  12          4.31          1.77         3.22 o                         
   0  -6  12          0.18         -0.57         2.69 o                         
   1  -6  12          4.20          4.26         2.88 o                         
   2  -6  12          5.25          3.95         2.98 o                         
  -5  -5  12          1.08         -3.41         6.19 o                         
  -4  -5  12          0.15          4.05         6.01 o                         
  -3  -5  12          0.11         -3.92         5.84 o                         
  -2  -5  12          0.35          0.93         3.25 o                         
  -1  -5  12          2.34          3.96         2.82 o                         
   0  -5  12          0.09          2.72         2.62 o                         
   1  -5  12          1.29          5.09         2.66 o                         
   2  -5  12          1.08         -1.00         2.92 o                         
  -5  -4  12          0.70          1.17         6.19 o                         
  -4  -4  12          1.32         -1.63         5.73 o                         
  -3  -4  12          0.20          4.60         4.72 o                         
  -2  -4  12          7.89          7.80         3.19 o                         
  -1  -4  12         13.56         17.98         2.94 o                         
   0  -4  12          0.31          3.55         3.18 o                         
   1  -4  12          0.38          2.48         2.83 o                         
   2  -4  12          1.63          5.93         2.49 o                         
   3  -4  12          1.58          1.66         2.65 o                         
  -6  -3  12          0.29          2.83         6.21 o                         
  -5  -3  12          6.67         10.59         5.00 o                         
  -4  -3  12         36.88         33.54         4.99 o                         
  -3  -3  12         17.53         18.27         5.73 o                         
  -2  -3  12         23.30         29.37         3.35 o                         
  -1  -3  12          6.90          6.12         2.93 o                         
   0  -3  12          0.89          0.62         2.81 o                         
   1  -3  12          0.03          0.33         2.59 o                         
   2  -3  12          1.82          1.13         2.49 o                         
   3  -3  12          2.34          4.35         2.79 o                         
  -7  -2  12          0.64          5.31         5.21 o                         
  -6  -2  12         17.99         16.07         5.12 o                         
  -5  -2  12          2.82          7.31         4.48 o                         
  -4  -2  12         15.85         11.26         5.84 o                         
  -3  -2  12          2.27          2.75         3.91 o                         
  -2  -2  12         49.33         53.15         3.03 o                         
  -1  -2  12         11.35          9.43         2.75 o                         
   0  -2  12          3.78          6.58         2.64 o                         
   1  -2  12          0.04          3.80         2.86 o                         
   2  -2  12          0.14          2.20         2.73 o                         
   3  -2  12          6.61          9.55         2.66 o                         
  -7  -1  12          1.33          3.07         5.34 o                         
  -6  -1  12         22.55         20.37         6.04 o                         
  -5  -1  12         12.88         15.73         5.33 o                         
  -4  -1  12          9.07          9.57         4.82 o                         
  -3  -1  12          2.02          0.81         3.68 o                         
  -2  -1  12         28.13         25.98         3.99 o                         
  -1  -1  12          3.28          6.69         2.74 o                         
   0  -1  12         24.98         20.13         2.68 o                         
   1  -1  12          8.93          8.60         2.74 o                         
   2  -1  12          1.01          0.94         2.77 o                         
   3  -1  12          0.33          2.13         2.77 o                         
  -7   0  12          3.07          5.60         5.80 o                         
  -6   0  12          8.82         10.55         4.94 o                         
  -5   0  12          0.76          6.16         5.78 o                         
  -4   0  12         25.18         32.44         5.00 o                         
  -3   0  12         13.47         12.57         3.55 o                         
  -2   0  12         36.25         29.90         3.45 o                         
  -1   0  12          2.38          3.70         2.67 o                         
   0   0  12          5.97          5.10         2.70 o                         
   1   0  12          3.84          6.45         2.57 o                         
   2   0  12          3.63          3.46         2.75 o                         
  -7   1  12          0.11          6.18         4.55 o                         
  -6   1  12          1.27          1.95         5.95 o                         
  -5   1  12         11.65         19.12         4.78 o                         
  -4   1  12         12.44         13.57         3.65 o                         
  -3   1  12          1.34          3.15         3.31 o                         
  -2   1  12         24.90         26.39         3.98 o                         
  -1   1  12         17.98         20.68         3.69 o                         
   0   1  12          0.01          0.70         3.04 o                         
   1   1  12          4.00          6.53         3.37 o                         
   2   1  12          1.37          1.54         2.68 o                         
  -7   2  12          2.47          0.68         5.80 o                         
  -6   2  12          0.98         -0.20         5.95 o                         
  -5   2  12         26.61         21.75         4.49 o                         
  -4   2  12          3.53          6.05         3.94 o                         
  -3   2  12         12.99         13.26         4.47 o                         
  -2   2  12          8.19          7.30         4.02 o                         
  -1   2  12          0.01          0.33         3.54 o                         
   0   2  12          0.49          3.47         4.08 o                         
   1   2  12          0.82         -0.77         2.89 o                         
  -7   3  12          2.65          4.31         4.89 o                         
  -6   3  12         11.51         12.75         4.42 o                         
  -5   3  12         41.42         38.51         4.84 o                         
  -4   3  12         15.43         13.01         4.51 o                         
  -3   3  12          0.01          1.73         3.92 o                         
  -2   3  12          0.02          2.33         4.06 o                         
  -1   3  12          4.87          5.17         3.74 o                         
   0   3  12          2.22          0.68         3.76 o                         
  -6   4  12          0.00          0.68         3.85 o                         
  -5   4  12          6.80          9.78         3.47 o                         
  -4   4  12          0.81          0.43         3.75 o                         
  -3   4  12          2.16          1.97         3.23 o                         
  -2   4  12          3.23          7.15         3.50 o                         
  -1   4  12          0.08          5.00         7.55 o                         
  -6   5  12          0.12          0.64         3.86 o                         
  -5   5  12          1.27          2.91         3.64 o                         
  -4   5  12          3.48          5.57         3.50 o                         
  -3   5  12         28.42         33.54         3.62 o                         
  -2   5  12         11.65         10.59         3.36 o                         
  -3  -5  13         10.29          5.53         6.45 o                         
  -2  -5  13          0.03          3.43         3.29 o                         
  -1  -5  13          2.49          3.12         2.97 o                         
   0  -5  13         12.54         13.09         3.20 o                         
  -4  -4  13          0.25          0.41         6.16 o                         
  -3  -4  13         39.30         47.81         6.46 o                         
  -2  -4  13          2.30          6.02         3.00 o                         
  -1  -4  13          2.23          3.08         3.00 o                         
   0  -4  13          3.79          6.93         2.96 o                         
   1  -4  13          0.56          3.24         3.17 o                         
  -5  -3  13          0.00         -4.85         6.26 o                         
  -4  -3  13          2.99          0.73         6.09 o                         
  -3  -3  13         10.60         10.06         4.99 o                         
  -2  -3  13          2.28          8.16         3.14 o                         
  -1  -3  13          6.91          7.04         3.16 o                         
   0  -3  13          0.06          3.55         2.97 o                         
   1  -3  13          1.26          0.85         2.80 o                         
  -5  -2  13          4.44          8.91         4.92 o                         
  -4  -2  13          2.27          4.05         4.82 o                         
  -3  -2  13          1.58          3.83         4.90 o                         
  -2  -2  13          0.70          4.00         3.99 o                         
  -1  -2  13          6.51          4.27         2.75 o                         
   0  -2  13         11.12         12.97         2.79 o                         
   1  -2  13          0.00          0.79         2.78 o                         
  -6  -1  13          4.85          0.76         6.16 o                         
  -5  -1  13          0.54          2.68         5.70 o                         
  -4  -1  13         13.09         14.73         4.94 o                         
  -3  -1  13          6.66          7.87         4.43 o                         
  -2  -1  13          1.39          0.15         3.47 o                         
  -1  -1  13          8.75          5.74         3.12 o                         
   0  -1  13          5.06          3.97         2.71 o                         
   1  -1  13         12.57         17.45         2.99 o                         
  -6   0  13          2.47          4.97         4.83 o                         
  -5   0  13          0.81          1.49         4.80 o                         
  -4   0  13          3.57          8.58         4.92 o                         
  -3   0  13          3.38          7.80         3.64 o                         
  -2   0  13         30.26         33.01         3.80 o                         
  -1   0  13          2.66          2.43         3.61 o                         
   0   0  13          4.35          8.39         3.21 o                         
   1   0  13          0.80          4.96         3.10 o                         
  -6   1  13          0.20         -0.36         6.09 o                         
  -5   1  13          0.01         -0.08         5.84 o                         
  -4   1  13          0.15          4.05         3.87 o                         
  -3   1  13          0.31          0.51         3.54 o                         
  -2   1  13         56.21         58.44         3.60 o                         
  -1   1  13          1.33          2.11         3.20 o                         
   0   1  13          0.02          3.65         3.29 o                         
  -6   2  13          0.99         -2.00         6.43 o                         
  -5   2  13         23.95         28.08         4.92 o                         
  -4   2  13         35.54         41.22         5.21 o                         
  -3   2  13          0.72          4.90         4.02 o                         
  -2   2  13         18.57         17.00         4.20 o                         
  -1   2  13          0.12          4.03         4.47 o                         
  -5   3  13         27.46         31.04         4.50 o                         
  -4   3  13         73.63         72.67         4.75 o                         
  -3   3  13          3.08          0.97         4.58 o                         
  -2   3  13          0.02          0.12         4.40 o                         
  -3  -1  14          9.45         15.23         4.89 o                         
                                                                                
